# Supplementary material for: Crystal structure studies of 4-ethyl­piperazin-1-ium 3,5-di­nitro­benzoate, 4-methyl­piperazin-1-ium 3,5-di­nitro­benzoate and 4-methyl­piperazin-1-ium 4-iodo­benzoate
Source: Acta Crystallogr E Crystallogr Commun. 2021 Oct 21;77(Pt 11):1135–9. doi: 10.1107/S2056989021010689 (PMC8587970; doi:10.1107/S2056989021010689)
Supplement: Supplementary file 1 [file e-77-01135-sup1.cif]

##############################################################################
#                                                                            #
# This CIF contains the data in a paper accepted for publication in          #
# Acta Crystallographica Section E. It conforms to the requirements of       #
# Notes for Authors for Acta Crystallographica Section E, and has been       #
# peer reviewed under the auspices of the IUCr Commission on Journals.       #
#                                                                            #
# Full details of the Crystallographic Information File format               #
# are given in the paper "The Crystallographic Information File (CIF):       #
# a New Standard Archive File for Crystallography" by S. R. Hall, F. H.      #
# Allen and I. D. Brown [Acta Cryst. (1991), A47, 655-685].                  #
#                                                                            #
# The current version of the core CIF dictionary is obtainable from          #
# ftp://ftp.iucr.org/pub/cif_core.dic.                                       #
#                                                                            #
# Software is freely available for graphical display of the structure(s)     #
# in this CIF. For information consult the CIF software page                 #
# http://www.iucr.org/resources/cif/software.                                #
#                                                                            #
# This file may be used for bona fide research purposes within the           #
# scientific community so long as proper attribution is given to the journal # 
# article from which it was obtained.                                        #
#                                                                            #
##############################################################################
data_global
_audit_creation_method     'WinGX routine CIF_UPDATE'
_audit_conform_dict_name     cif_core.dic
_audit_conform_dict_version     2.4
_journal_data_validation_number     ?
_journal_date_recd_electronic     2021-09-27
_journal_date_accepted     2021-10-15
_journal_name_full     'Acta Crystallographica, Section E'
_journal_year     2021
_journal_volume     77
_journal_issue     11
_journal_page_first     1
_journal_page_last     0
_journal_paper_category     GO
_journal_paper_doi     10.1107/S2056989021010689
_journal_coeditor_code     DJ2037
_publ_contact_author_name
;
Santiago Garcia-Granda
;
_publ_contact_author_address
;
Department of Physical and Analytical Chemistry,
Faculty of Chemistry,
Oviedo University-CINN,
33006 Oviedo,
Spain
;
_publ_contact_author_email     sgg@uniovi.es
_publ_contact_author_fax       34985103125
_publ_contact_author_phone       34985103477
_publ_section_title
;
Crystal structure studies of 4-ethylpiperazin-1-ium 3,5-dinitrobenzoate,
4-methylpiperazin-1-ium 3,5-dinitrobenzoate and 4-methylpiperazin-1-ium
4-iodobenzoate
;
_publ_section_title_footnote     .
loop_
    _publ_author_name
    'Sriramapura D. Archana'
    'Haruvegowda  Kiran Kumar'
    'Hemmige S. Yathirajan'
    'Sabine Foro'
    'Mohammed S. M. Abdelbaky'
    'Santiago Garcia-Granda'
loop_
    _publ_author_footnote
;
;
;
;
;
;
;
;
    .
    .
loop_
    _publ_author_address
;
Department of Studies in Chemistry,
University of Mysore, Manasagangotri,
Mysore-570 006, India
;
;
Department of Studies in Chemistry,
University of Mysore, Manasagangotri,
Mysore-570 006, India
;
;
Department of Studies in Chemistry,
University of Mysore, Manasagangotri,
Mysore-570 006, India
;
;
Institute of Materials Science,
Darmstadt University of Technology,
Alarich-Weiss-Strasse 2,
D-64287 Darmstadt, Germany
;
;
Department of Physical and Analytical Chemistry,
Faculty of Chemistry,
Oviedo University-CINN,
Oviedo 33006,
Spain
;
;
Department of Physical and Analytical Chemistry,
Faculty of Chemistry,
Oviedo University-CINN,
Oviedo 33006,
Spain
;
_publ_section_synopsis
;
Three novel piperazinium salts are described. Their crystal structure is based
on layers formed by hydrogen bonding, halogen bonding and other weak
interactions. One exhibits an asymmetric unit containing a 1-ethylpiperazinium
cation and a 3,5-dinitrobenzoate anion while the other two salts have
asymmetric units containing 1-methylpiperazinium as a common cation and a
3,5-dinitrobenzoate anion or a 4-iodobenzoate anion.
;
data_I
_audit_creation_method     'WinGX routine CIF_UPDATE'
_audit_conform_dict_name     cif_core.dic
_audit_conform_dict_version     2.4.5
_chemical_name_systematic
;
4-Ethylpiperazin-1-ium 3,5-dinitrobenzoate
;
_chemical_formula_moiety     'C6 H15 N2 +, C7 H3 N2 O6 -'
_chemical_formula_sum     'C13 H18 N4 O6'
_chemical_formula_iupac     'C6 H15 N2 +, C7 H3 N2 O6 -'
_chemical_formula_weight     326.31
_symmetry_cell_setting     monoclinic
_symmetry_space_group_name_H-M     'C 2/c'
_symmetry_space_group_name_Hall     '-C 2yc'
loop_
    _symmetry_equiv_pos_as_xyz
    'x, y, z'
    '-x, y, -z+1/2'
    'x+1/2, y+1/2, z'
    '-x+1/2, y+1/2, -z+1/2'
    '-x, -y, -z'
    'x, -y, z-1/2'
    '-x+1/2, -y+1/2, -z'
    'x+1/2, -y+1/2, z-1/2'
_cell_length_a     19.3620(10)
_cell_length_b     8.6279(7)
_cell_length_c     19.3180(10)
_cell_angle_alpha     90
_cell_angle_beta     97.261(8)
_cell_angle_gamma     90
_cell_volume     3201.3(4)
_cell_formula_units_Z     8
_cell_measurement_reflns_used     6345
_cell_measurement_theta_min     2.588
_cell_measurement_theta_max     25.349
_cell_measurement_temperature     293(2)
_exptl_crystal_description     prism
_exptl_crystal_colour     orange
_exptl_crystal_size_max     0.46
_exptl_crystal_size_mid     0.28
_exptl_crystal_size_min     0.24
_exptl_crystal_density_diffrn     1.354
_exptl_crystal_density_method     'not measured'
_exptl_crystal_F_000     1376
_exptl_absorpt_coefficient_mu     0.108
_exptl_absorpt_correction_type     multi-scan
_exptl_absorpt_process_details
;
(CrysAlis RED; Oxford
Diffraction, 2009)
;
_exptl_absorpt_correction_T_min     0.964
_exptl_absorpt_correction_T_max     0.974
_exptl_special_details     ?
_diffrn_ambient_temperature     293(2)
_diffrn_radiation_type     MoK\a
_diffrn_radiation_wavelength     0.71073
_diffrn_radiation_monochromator     graphite
_diffrn_measurement_device_type     'Oxford Diffraction Xcalibur'
_diffrn_measurement_method     '\w scans'
_diffrn_detector     'Sapphire CCD'
_diffrn_reflns_number     6345
_diffrn_reflns_av_R_equivalents     0.0163
_diffrn_reflns_av_unetI/netI     0.0261
_diffrn_reflns_theta_min     2.588
_diffrn_reflns_theta_max     25.349
_diffrn_reflns_theta_full     25.242
_diffrn_measured_fraction_theta_max     0.998
_diffrn_measured_fraction_theta_full     0.998
_diffrn_reflns_limit_h_min     -23
_diffrn_reflns_limit_h_max     23
_diffrn_reflns_limit_k_min     -10
_diffrn_reflns_limit_k_max     10
_diffrn_reflns_limit_l_min     -9
_diffrn_reflns_limit_l_max     23
_diffrn_radiation_probe     x-ray
_reflns_number_total     2943
_reflns_number_gt     1968
_reflns_threshold_expression     'I > 2\s(I)'
_refine_ls_structure_factor_coef     Fsqd
_refine_ls_matrix_type     full
_refine_ls_R_factor_all     0.0794
_refine_ls_R_factor_gt     0.048
_refine_ls_wR_factor_gt     0.1098
_refine_ls_wR_factor_ref     0.123
_refine_ls_goodness_of_fit_ref     1.043
_refine_ls_restrained_S_all     1.046
_refine_ls_number_reflns     2943
_refine_ls_number_parameters     214
_refine_ls_number_restraints     2
_refine_ls_number_constraints     0
_refine_ls_hydrogen_treatment     mixed
_refine_ls_weighting_scheme     calc
_refine_ls_weighting_details
              'w=1/[\s^2^(Fo^2^)+(0.0507P)^2^+1.8986P] where P=(Fo^2^+2Fc^2^)/3'
_atom_sites_solution_hydrogens     mixed
_atom_sites_solution_primary     direct
_atom_sites_solution_secondary     difmap
_refine_ls_shift/su_max     0
_refine_ls_shift/su_mean     0
_refine_diff_density_max     0.201
_refine_diff_density_min     -0.169
_refine_ls_extinction_method     none
loop_
    _atom_type_symbol
    _atom_type_description
    _atom_type_scat_dispersion_real
    _atom_type_scat_dispersion_imag
    _atom_type_scat_source
    C C 0.0033 0.0016 'International Tables Vol C Tables 4.2.6.8 and 6.1.1.4'
    H H 0 0 'International Tables Vol C Tables 4.2.6.8 and 6.1.1.4'
    N N 0.0061 0.0033 'International Tables Vol C Tables 4.2.6.8 and 6.1.1.4'
    O O 0.0106 0.006 'International Tables Vol C Tables 4.2.6.8 and 6.1.1.4'
_computing_data_collection
;
CrysAlis CCD (Oxford Diffraction, 2009)
;
_computing_cell_refinement
;
CrysAlis RED (Oxford Diffraction, 2009)
;
_computing_data_reduction
;
CrysAlis RED (Oxford Diffraction, 2009)
;
_computing_structure_solution
;
SHELXT (Sheldrick, 2015a)
;
_computing_structure_refinement
;
SHELXL-2014 (Sheldrick, 2015b)
;
_computing_molecular_graphics
;
Mercury (Macrae <i>et al.</i>,  2020)
;
_computing_publication_material
;
SHELXL2014 (Sheldrick, 2015b),
PLATON (Spek, 2020) and publCIF (Westrip, 2010)
;
loop_
    _atom_site_type_symbol
    _atom_site_label
    _atom_site_fract_x
    _atom_site_fract_y
    _atom_site_fract_z
    _atom_site_U_iso_or_equiv
    _atom_site_adp_type
    _atom_site_calc_flag
    _atom_site_occupancy
    _atom_site_disorder_assembly
    _atom_site_disorder_group
    C C1 0.18587(15) 0.3364(3) 0.30396(15) 0.0884(9) Uani d 1 . .
    H H1A 0.232834 0.339426 0.326863 0.133 Uiso calc 1 . .
    H H1B 0.177587 0.424858 0.273903 0.133 Uiso calc 1 . .
    H H1C 0.154108 0.338102 0.338302 0.133 Uiso calc 1 . .
    C C2 0.17517(12) 0.1925(3) 0.26195(13) 0.0655(7) Uani d 1 . .
    H H2A 0.208261 0.190584 0.228215 0.079 Uiso calc 1 . .
    H H2B 0.184798 0.103891 0.292568 0.079 Uiso calc 1 . .
    C C3 0.08924(11) 0.2969(3) 0.17179(12) 0.0533(6) Uani d 1 . .
    H H3A 0.12338 0.291797 0.13919 0.064 Uiso calc 1 . .
    H H3B 0.092984 0.397926 0.194012 0.064 Uiso calc 1 . .
    C C4 0.01736(11) 0.2779(3) 0.13276(13) 0.0589(6) Uani d 1 . .
    H H4A -0.017049 0.290226 0.164733 0.071 Uiso calc 1 . .
    H H4B 0.009231 0.357361 0.097152 0.071 Uiso calc 1 . .
    C C5 0.02593(11) 0.0011(3) 0.15297(12) 0.0563(6) Uani d 1 . .
    H H5A 0.023563 -0.099603 0.130507 0.068 Uiso calc 1 . .
    H H5B -0.008248 0.003405 0.185592 0.068 Uiso calc 1 . .
    C C6 0.09733(11) 0.0253(3) 0.19161(12) 0.0538(6) Uani d 1 . .
    H H6A 0.106657 -0.054243 0.227061 0.065 Uiso calc 1 . .
    H H6B 0.131632 0.015195 0.159377 0.065 Uiso calc 1 . .
    C C7 0.22610(9) 0.0114(2) 0.00395(10) 0.0389(5) Uani d 1 . .
    C C8 0.25500(10) 0.1070(2) 0.05725(10) 0.0431(5) Uani d 1 . .
    H H8 0.226597 0.164062 0.08315 0.052 Uiso calc 1 . .
    C C9 0.32638(10) 0.1168(2) 0.07159(10) 0.0449(5) Uani d 1 . .
    C C10 0.37088(10) 0.0395(2) 0.03386(11) 0.0468(5) Uani d 1 . .
    H H10 0.418946 0.049122 0.043855 0.056 Uiso calc 1 . .
    C C11 0.34091(9) -0.0527(2) -0.01928(11) 0.0442(5) Uani d 1 . .
    C C12 0.26950(9) -0.0699(2) -0.03464(10) 0.0428(5) Uani d 1 . .
    H H12 0.250959 -0.135397 -0.070496 0.051 Uiso calc 1 . .
    C C13 0.14743(10) -0.0038(3) -0.01245(10) 0.0440(5) Uani d 1 . .
    N N1 0.10398(8) 0.1771(2) 0.22445(8) 0.0478(5) Uani d 1 . .
    N N2 0.00983(8) 0.1234(2) 0.09987(9) 0.0502(5) Uani d 1 . .
    N N3 0.35665(12) 0.2143(3) 0.13029(11) 0.0657(6) Uani d 1 . .
    N N4 0.38632(9) -0.1369(2) -0.06158(12) 0.0612(5) Uani d 1 . .
    O O1 0.11149(7) 0.0962(2) 0.01190(8) 0.0621(5) Uani d 1 . .
    O O2 0.12597(7) -0.1160(2) -0.05004(9) 0.0653(5) Uani d 1 . .
    O O3 0.31860(12) 0.3056(3) 0.15461(11) 0.0980(7) Uani d 1 . .
    O O4 0.41795(10) 0.1972(3) 0.15171(10) 0.0987(7) Uani d 1 . .
    O O5 0.44928(7) -0.1316(2) -0.04397(10) 0.0829(6) Uani d 1 . .
    O O6 0.35960(9) -0.2085(3) -0.11194(11) 0.0962(7) Uani d 1 . .
    H H21 0.0381(14) 0.116(4) 0.0660(13) 0.115 Uiso d 1 . .
    H H22 -0.0355(10) 0.114(4) 0.0790(14) 0.115 Uiso d 1 . .
loop_
    _atom_site_aniso_label
    _atom_site_aniso_U_11
    _atom_site_aniso_U_22
    _atom_site_aniso_U_33
    _atom_site_aniso_U_12
    _atom_site_aniso_U_13
    _atom_site_aniso_U_23
    C1 0.084(2) 0.088(2) 0.085(2) -0.0122(16) -0.0206(15) -0.0224(17)
    C2 0.0594(14) 0.0728(18) 0.0585(14) -0.0020(12) -0.0150(11) 0.0000(13)
    C3 0.0511(12) 0.0460(13) 0.0597(13) -0.0019(10) -0.0053(10) -0.0028(11)
    C4 0.0477(12) 0.0602(15) 0.0652(14) 0.0061(11) -0.0069(11) -0.0037(13)
    C5 0.0538(13) 0.0543(14) 0.0608(14) -0.0136(11) 0.0072(11) -0.0063(12)
    C6 0.0546(13) 0.0483(14) 0.0563(13) -0.0017(10) -0.0015(10) 0.0037(12)
    C7 0.0330(9) 0.0390(11) 0.0437(11) -0.0016(8) 0.0007(8) 0.0063(10)
    C8 0.0431(11) 0.0413(12) 0.0448(11) -0.0019(9) 0.0053(9) 0.0024(10)
    C9 0.0460(11) 0.0423(12) 0.0439(11) -0.0114(10) -0.0043(9) 0.0027(10)
    C10 0.0331(10) 0.0478(12) 0.0565(13) -0.0072(9) -0.0057(9) 0.0094(11)
    C11 0.0332(10) 0.0446(12) 0.0547(12) 0.0004(9) 0.0049(9) 0.0032(11)
    C12 0.0370(10) 0.0422(12) 0.0479(11) -0.0039(9) -0.0002(9) 0.0008(10)
    C13 0.0329(10) 0.0542(14) 0.0443(11) -0.0017(10) 0.0026(9) 0.0081(11)
    N1 0.0446(9) 0.0524(11) 0.0437(10) -0.0038(8) -0.0048(8) -0.0025(9)
    N2 0.0331(9) 0.0683(13) 0.0477(10) -0.0049(9) -0.0013(7) -0.0090(10)
    N3 0.0674(14) 0.0690(15) 0.0579(12) -0.0222(12) -0.0030(11) -0.0041(12)
    N4 0.0428(11) 0.0591(13) 0.0833(14) 0.0009(9) 0.0135(10) -0.0068(12)
    O1 0.0415(8) 0.0734(11) 0.0735(11) 0.0069(8) 0.0153(7) -0.0026(9)
    O2 0.0340(8) 0.0748(11) 0.0837(11) -0.0064(8) -0.0057(7) -0.0170(10)
    O3 0.1085(17) 0.0929(16) 0.0892(15) -0.0096(13) -0.0011(12) -0.0405(13)
    O4 0.0675(12) 0.1305(19) 0.0900(14) -0.0337(12) -0.0219(10) -0.0182(13)
    O5 0.0337(9) 0.0929(14) 0.1238(16) 0.0008(9) 0.0167(9) -0.0136(12)
    O6 0.0624(11) 0.1236(18) 0.1026(14) 0.0096(11) 0.0109(10) -0.0556(14)
_geom_special_details
;
 All esds (except the esd in the dihedral angle between two l.s. planes)
 are estimated using the full covariance matrix.  The cell esds are taken
 into account individually in the estimation of esds in distances, angles
 and torsion angles; correlations between esds in cell parameters are only
 used when they are defined by crystal symmetry.  An approximate (isotropic)
 treatment of cell esds is used for estimating esds involving l.s. planes.
;
loop_
    _geom_bond_atom_site_label_1
    _geom_bond_atom_site_label_2
    _geom_bond_site_symmetry_2
    _geom_bond_distance
    _geom_bond_publ_flag
    C1 C2 . 1.484(3) ?
    C1 H1A . 0.96 ?
    C1 H1B . 0.96 ?
    C1 H1C . 0.96 ?
    C2 N1 . 1.480(3) ?
    C2 H2A . 0.97 ?
    C2 H2B . 0.97 ?
    C3 N1 . 1.453(3) ?
    C3 C4 . 1.506(3) ?
    C3 H3A . 0.97 ?
    C3 H3B . 0.97 ?
    C4 N2 . 1.476(3) ?
    C4 H4A . 0.97 ?
    C4 H4B . 0.97 ?
    C5 N2 . 1.477(3) ?
    C5 C6 . 1.500(3) ?
    C5 H5A . 0.97 ?
    C5 H5B . 0.97 ?
    C6 N1 . 1.454(3) ?
    C6 H6A . 0.97 ?
    C6 H6B . 0.97 ?
    C7 C8 . 1.381(3) ?
    C7 C12 . 1.383(3) ?
    C7 C13 . 1.522(2) ?
    C8 C9 . 1.377(3) ?
    C8 H8 . 0.93 ?
    C9 C10 . 1.370(3) ?
    C9 N3 . 1.473(3) ?
    C10 C11 . 1.368(3) ?
    C10 H10 . 0.93 ?
    C11 C12 . 1.385(2) ?
    C11 N4 . 1.467(3) ?
    C12 H12 . 0.93 ?
    C13 O1 . 1.238(2) ?
    C13 O2 . 1.250(2) ?
    N2 H21 . 0.907(17) ?
    N2 H22 . 0.922(17) ?
    N3 O3 . 1.213(3) ?
    N3 O4 . 1.216(2) ?
    N4 O6 . 1.212(2) ?
    N4 O5 . 1.224(2) ?
loop_
    _geom_angle_atom_site_label_1
    _geom_angle_atom_site_label_2
    _geom_angle_atom_site_label_3
    _geom_angle_site_symmetry_1
    _geom_angle_site_symmetry_3
    _geom_angle
    _geom_angle_publ_flag
    C2 C1 H1A . . 109.5 ?
    C2 C1 H1B . . 109.5 ?
    H1A C1 H1B . . 109.5 ?
    C2 C1 H1C . . 109.5 ?
    H1A C1 H1C . . 109.5 ?
    H1B C1 H1C . . 109.5 ?
    N1 C2 C1 . . 113.6(2) ?
    N1 C2 H2A . . 108.9 ?
    C1 C2 H2A . . 108.9 ?
    N1 C2 H2B . . 108.9 ?
    C1 C2 H2B . . 108.9 ?
    H2A C2 H2B . . 107.7 ?
    N1 C3 C4 . . 111.11(18) ?
    N1 C3 H3A . . 109.4 ?
    C4 C3 H3A . . 109.4 ?
    N1 C3 H3B . . 109.4 ?
    C4 C3 H3B . . 109.4 ?
    H3A C3 H3B . . 108 ?
    N2 C4 C3 . . 110.43(17) ?
    N2 C4 H4A . . 109.6 ?
    C3 C4 H4A . . 109.6 ?
    N2 C4 H4B . . 109.6 ?
    C3 C4 H4B . . 109.6 ?
    H4A C4 H4B . . 108.1 ?
    N2 C5 C6 . . 110.30(17) ?
    N2 C5 H5A . . 109.6 ?
    C6 C5 H5A . . 109.6 ?
    N2 C5 H5B . . 109.6 ?
    C6 C5 H5B . . 109.6 ?
    H5A C5 H5B . . 108.1 ?
    N1 C6 C5 . . 111.54(18) ?
    N1 C6 H6A . . 109.3 ?
    C5 C6 H6A . . 109.3 ?
    N1 C6 H6B . . 109.3 ?
    C5 C6 H6B . . 109.3 ?
    H6A C6 H6B . . 108 ?
    C8 C7 C12 . . 119.22(17) ?
    C8 C7 C13 . . 120.47(18) ?
    C12 C7 C13 . . 120.31(18) ?
    C9 C8 C7 . . 119.24(19) ?
    C9 C8 H8 . . 120.4 ?
    C7 C8 H8 . . 120.4 ?
    C10 C9 C8 . . 123.05(19) ?
    C10 C9 N3 . . 118.16(18) ?
    C8 C9 N3 . . 118.8(2) ?
    C11 C10 C9 . . 116.52(17) ?
    C11 C10 H10 . . 121.7 ?
    C9 C10 H10 . . 121.7 ?
    C10 C11 C12 . . 122.71(19) ?
    C10 C11 N4 . . 118.60(17) ?
    C12 C11 N4 . . 118.69(18) ?
    C7 C12 C11 . . 119.23(19) ?
    C7 C12 H12 . . 120.4 ?
    C11 C12 H12 . . 120.4 ?
    O1 C13 O2 . . 126.81(18) ?
    O1 C13 C7 . . 117.20(19) ?
    O2 C13 C7 . . 115.98(18) ?
    C3 N1 C6 . . 109.69(16) ?
    C3 N1 C2 . . 111.54(17) ?
    C6 N1 C2 . . 108.66(17) ?
    C4 N2 C5 . . 110.20(17) ?
    C4 N2 H21 . . 110(2) ?
    C5 N2 H21 . . 111(2) ?
    C4 N2 H22 . . 108(2) ?
    C5 N2 H22 . . 110.3(19) ?
    H21 N2 H22 . . 108(3) ?
    O3 N3 O4 . . 124.2(2) ?
    O3 N3 C9 . . 117.8(2) ?
    O4 N3 C9 . . 118.0(2) ?
    O6 N4 O5 . . 123.5(2) ?
    O6 N4 C11 . . 118.33(18) ?
    O5 N4 C11 . . 118.2(2) ?
loop_
    _geom_torsion_atom_site_label_1
    _geom_torsion_atom_site_label_2
    _geom_torsion_atom_site_label_3
    _geom_torsion_atom_site_label_4
    _geom_torsion_site_symmetry_1
    _geom_torsion_site_symmetry_2
    _geom_torsion_site_symmetry_3
    _geom_torsion_site_symmetry_4
    _geom_torsion
    _geom_torsion_publ_flag
    N1 C3 C4 N2 . . . . -57.7(2) ?
    N2 C5 C6 N1 . . . . 57.5(2) ?
    C12 C7 C8 C9 . . . . -1.2(3) ?
    C13 C7 C8 C9 . . . . 179.11(18) ?
    C7 C8 C9 C10 . . . . 2.1(3) ?
    C7 C8 C9 N3 . . . . -177.62(17) ?
    C8 C9 C10 C11 . . . . -1.2(3) ?
    N3 C9 C10 C11 . . . . 178.58(18) ?
    C9 C10 C11 C12 . . . . -0.6(3) ?
    C9 C10 C11 N4 . . . . 179.50(18) ?
    C8 C7 C12 C11 . . . . -0.5(3) ?
    C13 C7 C12 C11 . . . . 179.18(18) ?
    C10 C11 C12 C7 . . . . 1.5(3) ?
    N4 C11 C12 C7 . . . . -178.69(18) ?
    C8 C7 C13 O1 . . . . 16.0(3) ?
    C12 C7 C13 O1 . . . . -163.64(18) ?
    C8 C7 C13 O2 . . . . -164.73(18) ?
    C12 C7 C13 O2 . . . . 15.6(3) ?
    C4 C3 N1 C6 . . . . 58.2(2) ?
    C4 C3 N1 C2 . . . . 178.59(18) ?
    C5 C6 N1 C3 . . . . -58.3(2) ?
    C5 C6 N1 C2 . . . . 179.54(18) ?
    C1 C2 N1 C3 . . . . 65.2(3) ?
    C1 C2 N1 C6 . . . . -173.8(2) ?
    C3 C4 N2 C5 . . . . 56.1(2) ?
    C6 C5 N2 C4 . . . . -55.9(2) ?
    C10 C9 N3 O3 . . . . 165.7(2) ?
    C8 C9 N3 O3 . . . . -14.5(3) ?
    C10 C9 N3 O4 . . . . -15.0(3) ?
    C8 C9 N3 O4 . . . . 164.7(2) ?
    C10 C11 N4 O6 . . . . -174.2(2) ?
    C12 C11 N4 O6 . . . . 5.9(3) ?
    C10 C11 N4 O5 . . . . 6.0(3) ?
    C12 C11 N4 O5 . . . . -173.9(2) ?
loop_
    _geom_hbond_atom_site_label_D
    _geom_hbond_atom_site_label_H
    _geom_hbond_atom_site_label_A
    _geom_hbond_site_symmetry_A
    _geom_hbond_distance_DH
    _geom_hbond_distance_HA
    _geom_hbond_distance_DA
    _geom_hbond_angle_DHA
    _geom_hbond_publ_flag
    N2 H21 O1 . 0.907(17) 1.875(19) 2.768(2) 168(3) yes
    N2 H22 O2 5 0.922(17) 1.770(18) 2.684(2) 171(3) yes
_shelx_hkl_file
;
   0   0   3 72.4194 11.4823   1
   0   0   4 1347.51 24.5405   1
   0   0   4 1307.59 19.6748   4
   0   0   5 4.17682 20.2513   1
   0   0   6 25399.9 107.215   1
   0   0   6 25656.0 89.2751   4
   0   0   7 21.3158 11.9868   4
   0   0   7 20.2202 15.4501   1
   0   0   8 279.095 21.6163   1
   0   0   8 318.340 16.6301   4
   0   0   9 23.5525 12.5974   4
   0   0   9 7.50773 19.0063   1
   0   0  10 8178.14 66.1558   4
   0   0  10 8001.17 80.2860   1
   0   0  11 36.7123 25.0393   1
   0   0  11 75.0130 15.9969   4
   0   0  12 99.7608 26.6118   1
   0   0  12 117.119 16.9728   4
   0   0  13 1.44743 24.7383   1
   0   0  13 1.95360 15.0420   4
   0   0  14 499.021 35.5888   1
   0   0  14 509.886 24.4050   4
   0   0  15 14.8389 27.4172   1
   0   0  16 31.0880 32.0440   1
   0   0  17-61.2110 33.7430   1
   0   0  18 139.114 37.7373   1
   0   0  19-18.4119 32.9474   1
   0   0  20 38.4759 35.5511   1
   0   0  21-11.7190 38.2040   1
   0   0  22-19.7758 39.3661   1
   0   0  24 59.1465 41.0261   1
   0  -1   1 175.854 10.2788   0
   0   1   2 144.527 14.3597   4
   0   1   3 9.05125 13.2207   4
   0  -1   4 2.14314 9.99784   6
   0   1   4-6.33154 18.0363   4
   0   1   4 1.32538 10.0475   1
   0   1   5 3.05338 17.5760   4
   0  -1   5 4.21958 9.25442   4
   0  -1   5 1.70586 9.85679   6
   0   1   5 2.11169 11.2024   1
   0  -1   6-3.70435 9.30534   4
   0   1   6 8.67658 15.9306   4
   0   1   6-8.80217 13.0683   1
   0  -1   6-7.18489 10.9607   6
   0  -1   7 13.3158 12.5838   6
   0  -1   7 2.24573 9.80052   4
   0   1   7 4.47766 14.8047   1
   0   1   7 35.5904 17.2232   4
   0  -1   8-1.08987 10.5618   4
   0  -1   8-0.66451 12.1065   6
   0  -1   8-5.49850 22.1588   1
   0   1   8 8.80710 16.4457   4
   0   1   8 8.06477 15.3940   1
   0  -1   9-9.29275 12.3142   4
   0  -1   9 2.50391 22.1166   1
   0   1   9 11.8419 18.5665   1
   0  -1   9-4.71840 14.6826   6
   0   1   9 19.4226 17.8940   4
   0   1  10 3.09571 18.8730   4
   0   1  10 20.0942 19.5443   1
   0  -1  10-9.94527 15.4220   6
   0  -1  10-5.23435 25.9578   1
   0  -1  10-3.56395 12.4973   4
   0   1  11 8.88747 21.5506   1
   0   1  11-3.24897 17.8506   4
   0  -1  11 7.87686 25.1135   1
   0  -1  11 1.04220 16.1781   6
   0  -1  11-18.0054 13.4894   4
   0  -1  12-5.95580 13.6743   4
   0   1  12-24.8006 21.8963   1
   0  -1  12-15.8711 28.6788   1
   0  -1  12-9.08970 16.5220   6
   0   1  12-5.68392 19.4934   4
   0  -1  13 14.1007 28.5898   1
   0   1  13-28.8188 24.9968   1
   0  -1  13-6.49001 15.7358   4
   0  -1  13 23.1560 18.8594   6
   0   1  13 1.98872 19.7895   4
   0   1  14 5.09350 25.9814   1
   0  -1  14 17.6504 16.9451   6
   0  -1  14-1.59967 14.8566   4
   0  -1  14-7.88847 30.1944   1
   0   1  14-1.17915 19.5381   4
   0  -1  15 10.2830 32.1436   1
   0  -1  15 18.2737 19.8206   6
   0   1  15 0.83125 27.7415   1
   0   1  15-25.8984 21.1793   4
   0  -1  16 5.33056 31.6404   1
   0  -1  16 13.1213 20.4113   6
   0   1  16-52.1150 29.5257   1
   0  -1  17-18.3966 35.8792   1
   0   1  17 18.3772 30.3264   1
   0  -1  18 9.86836 36.3174   1
   0   1  18 5.23850 31.6959   1
   0  -1  19-20.0888 34.6288   1
   0   1  19-58.5478 33.9283   1
   0   1  20-41.6356 35.1494   1
   0  -1  20 6.21125 40.2274   1
   0   1  21 21.6265 33.0505   1
   0  -1  21-31.0017 41.7559   1
   0   1  22-21.8002 36.0696   1
   0  -1  22-26.4880 38.7035   1
   0  -1  23-5.41587 39.9253   1
   0   1  23 55.5242 40.3498   1
   0   1  24 69.2249 41.4047   1
   0  -1  24-62.3663 46.6131   1
   0  -2   0 1762.46 30.1070   0
   0   2   0 1750.14 30.8366   0
   0  -2   0 1756.67 27.7072   5
   0  -2   1 38852.1 111.292   5
   0   2   1 39288.6 133.325   4
   0  -2  -1 38693.8 115.937   5
   0  -2   1 38334.6 129.218   0
   0   2  -1 38843.2 128.551   0
   0   2   2 93166.8 213.589   4
   0  -2   2 92990.4 205.106   0
   0   2   3 109011. 240.204   4
   0  -2   3 109173. 924.156   0
   0   2   4 86399.8 222.607   4
   0   2   5 130687. 736.351   1
   0   2   5 129147. 283.178   4
   0   2   6 9475.35 57.3643   1
   0   2   6 9732.80 83.6983   4
   0   2   7 4172.01 58.2783   4
   0   2   7 4440.23 43.8984   1
   0   2   8 1552.98 40.6748   4
   0  -2   8 1580.20 31.0276   6
   0   2   8 1501.75 30.0683   1
   0   2   9 3888.02 59.7078   4
   0   2   9 3965.89 48.7039   1
   0  -2   9 3946.12 47.8475   6
   0   2  10 4850.34 66.8179   4
   0  -2  10 4706.32 71.0154   1
   0  -2  10 4673.04 54.0123   6
   0   2  10 4681.07 55.9099   1
   0   2  11 72.2746 22.5617   4
   0  -2  11 72.0359 28.6386   1
   0   2  11 41.5350 18.9855   1
   0  -2  11 61.9507 17.0085   6
   0   2  12 308.090 24.5988   1
   0  -2  12 346.723 36.1676   1
   0  -2  12 331.020 21.8698   6
   0   2  12 350.729 28.7619   4
   0   2  13 176.981 24.7306   1
   0  -2  13 212.036 20.2645   6
   0  -2  13 221.913 35.0598   1
   0   2  13 217.515 26.4486   4
   0  -2  14-3.76610 33.9158   1
   0   2  14-5.88007 23.4979   1
   0  -2  14-4.88400 18.3789   6
   0   2  14 4.56251 24.0197   4
   0   2  15 33.3528 25.4482   4
   0   2  15 54.3739 26.1489   1
   0  -2  15 56.6145 34.8462   1
   0  -2  16-15.6742 36.2347   1
   0   2  16 7.87905 26.9483   1
   0   2  16-18.8595 25.1210   4
   0  -2  17 45.0630 38.4472   1
   0   2  17 34.4386 28.8361   1
   0  -2  18 11.1683 39.0661   1
   0   2  18 73.4495 32.4271   1
   0  -2  19 211.218 42.8580   1
   0   2  19 209.463 36.8979   1
   0  -2  20 170.950 40.6433   1
   0  -2  22 71.0391 39.4120   1
   0  -2  23 62.8362 43.8524   1
   0   3   0 2.94490 14.9074   0
   0  -3   0 5.25021 14.1482   5
   0  -3   1 6.60936 14.5113   5
   0  -3   1 12.2178 16.4740   0
   0  -3  -1 4.64248 16.5206   5
   0   3   1 9.19596 23.9026   4
   0   3   1-14.0673 15.2622   0
   0   3  -1 8.63241 17.8889   0
   0   3  -2 2.36804 16.3215   0
   0  -3   2-13.1415 14.3135   5
   0   3   2-5.24989 21.8581   4
   0  -3   2 1.61842 16.8785   0
   0  -3   3 6.12130 14.9238   0
   0   3   3-16.1911 24.8194   4
   0   3   4 4.64280 24.8041   4
   0  -3   4 1.08163 18.4756   0
   0   3   5-0.83369 27.0303   4
   0  -3   5 0.24869 19.4828   0
   0   3   6 14.1492 29.2905   4
   0   3   7 13.4034 31.2725   4
   0   3   8 4.80991 29.0541   4
   0   3   9 2.24743 16.0085   1
   0   3   9-3.16737 27.9451   4
   0   3  10 8.79226 16.0300   1
   0   3  10 11.2415 30.3783   4
   0   3  11-1.92505 16.5927   1
   0   3  11 19.2634 29.0973   4
   0  -3  11 1.64811 31.3665   1
   0  -3  12 5.26090 31.4410   1
   0   3  12-12.9969 18.1619   1
   0   3  12 4.03514 28.2644   4
   0  -3  13-6.68792 35.3203   1
   0   3  13-8.68097 20.9076   1
   0   3  13 18.6675 28.6790   4
   0   3  14-10.0420 21.9432   1
   0  -3  14 24.5122 35.2704   1
   0   3  14 36.9738 29.2833   4
   0  -3  15-23.0829 40.5417   1
   0   3  15 24.0037 29.7711   4
   0  -3  16 5.87422 39.9319   1
   0   3  16 26.9854 30.6447   4
   0  -3  17-28.4040 41.8612   1
   0   3  17 16.0595 30.8721   4
   0  -3  18 5.64629 39.1510   1
   0  -3  19-14.3210 39.7564   1
   0  -3  20-17.0010 43.5881   1
   0  -3  21 29.9294 37.8073   1
   0  -3  22-102.227 46.0731   1
   0  -3  23-100.612 44.8800   1
   0   4   0 2998.23 54.4780   0
   0  -4   0 3005.77 48.7381   5
   0   4   1-53.3412 29.7375   4
   0   4  -1 8.85032 21.2961   0
   0  -4   1-16.7011 22.0353   0
   0   4   1-12.2941 20.6398   0
   0  -4  -1 32.7649 19.4464   5
   0  -4   1 69.1396 20.0409   5
   0  -4   2 12515.6 92.4614   5
   0  -4   2 12571.1 106.023   0
   0   4  -2 12384.6 61.2720   3
   0   4   2 12712.3 103.378   0
   0   4   2 12998.9 113.727   4
   0  -4  -2 12363.2 62.5350   2
   0   4  -2 12802.6 107.030   0
   0   4  -3 6198.87 37.4944   3
   0   4   3 6388.28 84.1098   4
   0  -4  -3 6220.75 44.3629   2
   0  -4   3 6299.94 78.6883   0
   0  -4   3 6118.69 65.7188   5
   0  -4   4 1661.28 45.9364   0
   0   4   4 1757.23 52.0086   4
   0  -4   5 69.3719 24.3052   0
   0   4   5 71.1230 34.5472   4
   0   4   6 25645.3 171.014   4
   0  -4   6 25363.7 165.690   0
   0   4   7 23626.0 169.244   4
   0   4   8 12959.9 129.534   4
   0   4   9 102.499 37.9407   4
   0   4  10 1248.05 53.1280   4
   0  -4  11 456.318 38.7368   1
   0   4  11 408.043 42.5602   4
   0  -4  12 687.269 43.2082   1
   0   4  12 641.833 45.4294   4
   0  -4  13 1008.80 52.0865   1
   0   4  13 992.468 51.5655   4
   0   4  14-2.97316 37.2505   4
   0  -4  14 2.66394 35.7513   1
   0   4  15 78.4240 37.7195   4
   0  -4  15 45.8736 40.5685   1
   0  -4  16-12.9817 35.9170   1
   0   4  16 51.5370 35.2114   4
   0   4  17 196.465 36.7823   4
   0  -4  17 153.430 44.2871   1
   0  -4  18 176.127 41.2773   1
   0  -4  19 58.7930 44.3891   1
   0  -4  20-39.1775 41.3456   1
   0  -4  21-2.05040 38.8717   1
   0  -4  22 11.6385 48.2988   1
   0   5   0 3.05521 18.9703   0
   0  -5   0-4.01383 21.4162   5
   0  -5   1-7.22036 19.9621   5
   0  -5  -1-0.98800 22.5976   5
   0   5   1-1.67158 17.9538   0
   0   5   1 11.9467 29.9072   4
   0   5  -2 10.4148 11.8562   3
   0   5   2 34.8089 36.0872   4
   0  -5   2-3.63937 20.7930   5
   0   5   2-12.2062 21.5114   0
   0   5   3-3.64516 34.5993   4
   0  -5   3 10.3369 21.6862   5
   0  -5   4 5.20163 20.8010   5
   0   5   4 16.5380 34.7624   4
   0   5   5 0.08187 38.3769   4
   0  -5   5-3.52890 20.3624   5
   0   5   6 39.6765 39.0002   4
   0   5   7 39.2021 38.7893   4
   0   5   8 4.40338 41.4118   4
   0   5   9-14.1473 40.6094   4
   0   5  10-22.7974 41.2021   4
   0   5  11 9.59245 40.7702   4
   0  -5  11-15.1258 33.1414   1
   0  -5  12 12.1640 33.9467   1
   0   5  12-16.3270 41.0611   4
   0   5  13-13.2241 43.3396   4
   0  -5  13 2.85964 38.7876   1
   0   5  14 9.48720 43.9881   4
   0  -5  14 28.0457 36.1992   1
   0   5  15 35.0447 40.6682   4
   0  -5  15-26.6903 38.5461   1
   0   5  16 24.9032 38.9728   4
   0  -5  16-21.4263 36.8419   1
   0  -5  17 27.5650 39.0000   1
   0   5  17 20.4037 41.9624   4
   0  -5  18-21.7722 41.8619   1
   0   5  18 1.42594 37.0926   4
   0  -5  19 56.6360 37.4334   1
   0  -5  20-83.4912 41.3821   1
   0  -5  21-1.73295 43.3928   1
   0   6   0 2185.93 64.9245   4
   0  -6   0 2146.40 52.7914   5
   0  -6   1 58.9320 26.0946   5
   0   6   1 22.5185 37.0724   4
   0   6   2 3007.03 75.1661   4
   0  -6   2 2905.51 59.5322   5
   0  -6   3 4121.20 68.5187   5
   0   6   3 4072.60 86.8753   4
   0   6   4 56.1337 43.4411   4
   0  -6   4 53.1449 24.5326   5
   0   6   5 391.911 48.7553   4
   0  -6   5 440.734 32.0514   5
   0  -6   6 1071.40 40.7295   5
   0   6   6 1022.32 57.9265   4
   0  -6   7 256.843 29.1963   5
   0   6   7 326.485 48.3141   4
   0   6   8 105.684 50.0020   4
   0   6   9 1353.36 73.3039   4
   0   6  10 24.5452 51.3786   4
   0  -6  11 3009.20 72.1057   1
   0   6  11 3111.81 90.2644   4
   0   6  12 469.268 59.8253   4
   0  -6  12 468.209 43.7204   1
   0  -6  13 168.380 39.7615   1
   0   6  13 210.421 49.8428   4
   0  -6  14 258.422 45.4571   1
   0   6  14 231.597 48.2528   4
   0   6  15 98.7648 49.3369   4
   0  -6  15 30.6755 37.3821   1
   0  -6  16-0.93232 35.8027   1
   0   6  16 73.2719 41.6626   4
   0   6  17 169.223 52.7956   4
   0  -6  17 170.233 43.0452   1
   0  -6  18 7.15465 37.2264   1
   0   6  18 21.1970 38.1817   4
   0   6  19 199.020 47.8262   4
   0  -6  19 166.016 46.8085   1
   0  -6  20 23.8542 45.4271   1
   0   7   0-47.4808 44.5257   4
   0  -7   1-12.3194 29.6380   5
   0   7  -1-28.9389 46.6024   4
   0   7   1 6.30406 44.9307   4
   0  -7   2-4.45573 27.3182   5
   0   7   2-24.2583 47.5714   4
   0   7  -2-9.17884 44.0794   4
   0   7   3-17.7093 46.4494   4
   0  -7   3 28.4219 28.8762   5
   0   7   4-9.65981 51.6093   4
   0  -7   4 27.5953 26.8231   5
   0  -7   5-10.4308 28.1086   5
   0   7   5 15.7243 49.1628   4
   0  -7   6-5.69389 25.9169   5
   0   7   6 20.0013 50.0621   4
   0  -7   7-7.06542 27.0740   5
   0   7   7 8.46921 48.8177   4
   0   7   8 6.98558 55.5815   4
   0  -7   8-31.0566 28.2233   5
   0   7   9-48.3646 54.6326   4
   0  -7   9 24.7459 26.9320   5
   0  -7  10 2.15459 31.0714   1
   0   7  10-21.4568 55.3701   4
   0  -7  11 11.2422 33.1611   1
   0   7  11-27.7237 54.4456   4
   0   7  12-12.6293 52.8789   4
   0  -7  12-8.24961 32.4656   1
   0   7  13-7.21231 53.9998   4
   0  -7  13 1.25303 34.2638   1
   0  -7  14 7.70397 35.1439   1
   0   7  14-0.57531 47.6754   4
   0   7  15-55.5421 53.9789   4
   0  -7  15 20.9331 33.0487   1
   0  -7  16 65.2843 36.0058   1
   0   7  16 17.7760 43.8257   4
   0   7  17 86.7315 58.3875   4
   0  -7  17-115.403 38.4642   1
   0  -7  18 21.7277 37.8389   1
   0   7  18 57.1731 50.5491   4
   0   7  19 153.817 47.4384   4
   0  -7  19 14.8686 38.4577   1
   0   8   0 256.852 56.6363   4
   0   8   1 126.370 55.6358   4
   0   8  -1 173.274 51.8712   4
   0  -8   2 1837.23 59.2042   5
   0   8  -2 1862.77 77.3472   4
   0   8   2 1700.88 79.8015   4
   0  -8   3 141.095 30.5911   5
   0   8  -3 108.830 46.7589   4
   0   8   3 89.7750 58.0889   4
   0  -8   4 12.1238 28.1160   5
   0   8   4 22.7384 50.3792   4
   0  -8   5-1.72121 27.7649   5
   0   8   5-53.1798 49.2221   4
   0  -8   6 129.119 31.5015   5
   0   8   6 214.278 54.5775   4
   0  -8   7 254.530 32.5286   5
   0   8   7 406.945 61.7559   4
   0   8   8 217.915 61.9486   4
   0   8   9 18.8484 54.7090   4
   0   8  10 142.867 54.9561   4
   0   8  11-41.9822 57.7766   4
   0   8  12 167.956 62.8253   4
   0   8  13 266.978 54.8523   4
   0   8  14 256.680 64.2995   4
   0   8  15 8.25729 60.1327   4
   0   8  16 341.848 58.9461   4
   0  -8  17 37.8882 38.1911   1
   0   8  17 80.5688 53.6685   4
   0   9   0 1.00509 48.1547   4
   0   9  -1-40.7437 54.6308   4
   0   9   1-25.2579 51.4163   4
   0   9  -2 23.1027 51.2246   4
   0   9   2 29.7661 55.5579   4
   0   9  -3-87.8355 47.0873   4
   0   9   3 5.39409 59.7609   4
   0  -9   4-19.6348 29.4191   5
   0   9  -4 12.2885 48.6050   4
   0   9   4-19.9762 55.6937   4
   0   9  -5-107.655 45.8811   4
   0   9   5 17.7304 59.3978   4
   0  -9   5 30.4376 28.2933   5
   0  -9   6-15.3901 26.3721   5
   0   9   6-19.3905 56.1903   4
   0   9  -6-45.2182 44.1351   4
   0   9   7 18.5823 57.9482   4
   0   9   8 25.1616 64.5569   4
   0   9   9-37.0006 62.2347   4
   0   9  10 47.6695 66.5506   4
   0   9  11-153.455 64.1945   4
   0   9  12-18.0223 64.9086   4
   0   9  13 79.7022 64.9549   4
   0  10   0 556.853 70.1741   4
   0  10  -1-14.0943 53.1667   4
   0  10   1-10.6253 60.4641   4
   0  10   2 41.1305 51.9506   4
   0  10  -2 130.190 53.6221   4
   0  10  -3 379.439 64.9654   4
   0  10   3 389.445 69.9797   4
   0  10  -4 142.605 49.8972   4
   0  10   4 74.0841 61.5836   4
   0  10  -5-1.95290 49.2314   4
   0  10   5-17.4867 50.2961   4
   0  10   6 122.489 61.1427   4
   0  10  -6 71.1076 53.4979   4
   0  10   7-74.5228 66.2619   4
   0  10   8 54.8150 68.2072   4
   0  11   0 3.46569 70.3675   4
   0  11  -1-90.2365 59.8011   4
   0  11  -2 93.1167 59.0121   4
   0  11  -3-67.2767 65.5271   4
   0  11  -4 54.3247 59.4566   4
   0  11  -5-9.28174 60.6405   4
  -1   0  23-22.9387 42.2867   1
  -1   0  22-50.7428 37.7472   1
  -1   0  21 8.06527 38.5371   1
  -1   0  20-23.4537 35.5911   1
  -1   0  19 8.62908 34.3359   1
  -1   0  18-0.18185 35.3484   1
  -1   0  17 8.16988 29.1290   1
  -1   0  16-3.22881 29.6649   1
  -1   0  15 24.7258 17.9047   4
  -1   0  15-5.31762 28.7213   1
  -1   0  14-13.4034 25.9842   1
  -1   0  14-9.92910 16.7074   4
  -1   0  13 8.47223 24.6114   1
  -1   0  13 5.92484 16.5853   4
  -1   0  12 0.88640 15.5296   4
  -1   0  12-20.3688 23.4119   1
  -1   0  11 0.36372 23.1659   1
  -1   0  11 5.13315 14.2818   4
  -1   0  10 13.0045 14.8485   4
  -1   0  10-20.1394 23.3825   1
  -1   0   9 0.64745 13.7629   4
  -1   0   9 17.9701 19.7658   1
  -1   0   8 7.24187 12.8946   4
  -1   0   7-3.81987 11.8284   4
  -1   0   6-5.04490 12.7164   4
  -1   0   5-37.0538 21.0436   4
  -1   0   4 3.48651 12.7190   4
  -1   0   3 10.0470 8.99674   4
   1   0   3 7.38015 10.9055   1
   1   0   4 7.34414 14.3021   1
   1   0   5-14.3312 17.0108   1
   1   0   5-3.61831 11.0383   4
   1   0   6-4.33926 15.2247   1
   1   0   6-1.61978 10.0533   4
   1   0   7-1.32558 10.3760   4
   1   0   7-7.81597 17.4385   1
   1   0   8-1.73419 18.5424   1
   1   0   8-0.86862 11.5785   4
   1   0   9-11.7114 12.5752   4
   1   0   9-20.4383 21.1598   1
   1   0  10 14.7418 12.7479   4
   1   0  10 0.82188 21.7935   1
   1   0  11 16.3651 13.5927   4
   1   0  11 17.3354 25.1256   1
   1   0  12 4.43710 13.2997   4
   1   0  12 1.34979 25.7022   1
   1   0  13-9.92383 26.1371   1
   1   0  13 4.49894 14.3608   4
   1   0  14-21.9993 27.7330   1
   1   0  15-7.08393 28.8085   1
   1   0  16-27.4936 30.8600   1
   1   0  17-22.4762 32.7169   1
   1   0  18 8.69772 33.4646   1
   1   0  19-16.3591 34.5607   1
   1   0  20-40.2519 34.1151   1
   1   0  21 16.7142 33.0465   1
   1   0  22 36.9114 36.1516   1
   1   0  23 16.7197 42.2131   1
   1   0  24 188.303 50.5903   1
  -1  -1  24-20.3031 40.4899   1
  -1   1  23 60.3854 41.1976   1
  -1  -1  23-106.510 37.5153   1
  -1   1  22-17.0958 38.1661   1
  -1  -1  22 31.1819 42.2525   1
  -1  -1  21-14.2202 34.7021   1
  -1   1  21 21.1957 34.4118   1
  -1  -1  20 334.844 46.6540   1
  -1   1  20 327.034 40.8835   1
  -1  -1  19-26.5738 34.2456   1
  -1   1  19 3.50443 33.4446   1
  -1  -1  18 249.349 42.0865   1
  -1   1  18 154.162 35.3821   1
  -1  -1  17 19.0761 33.4022   1
  -1   1  17 3.04690 29.3175   1
  -1   1  16 7.46650 28.3927   1
  -1   1  16 40.7758 20.4879   4
  -1  -1  16 84.6163 35.9114   1
  -1   1  15 238.680 25.3504   4
  -1  -1  15 259.827 35.4437   1
  -1   1  15 301.552 31.1786   1
  -1  -1  15 236.102 21.5908   4
  -1   1  14 5.39519 20.9962   4
  -1  -1  14-0.19025 16.6557   6
  -1  -1  14-9.01592 16.7330   4
  -1  -1  14 7.28849 30.3443   1
  -1   1  14 13.6332 24.6316   1
  -1   1  13 854.937 36.5452   1
  -1  -1  13 858.917 28.6593   4
  -1   1  13 889.156 33.0342   4
  -1  -1  13 858.624 28.2050   6
  -1  -1  13 797.407 41.0692   1
  -1   1  12 836.853 34.0744   1
  -1   1  12 876.160 31.9497   4
  -1  -1  12 809.083 38.4966   1
  -1  -1  12 790.126 26.6907   4
  -1  -1  11 1239.16 30.5031   4
  -1  -1  11 1236.20 42.0593   1
  -1   1  11 1181.84 34.8214   1
  -1   1  11 1219.92 34.6523   4
  -1   1  10 537.514 26.9363   1
  -1  -1  10 529.327 22.0840   4
  -1   1  10 558.855 26.6686   4
  -1  -1   9 270.402 17.1340   4
  -1  -1   9 285.909 16.2507   6
  -1   1   9 302.019 22.7933   4
  -1   1   9 263.659 20.5316   1
  -1   1   8 15.5547 16.7579   1
  -1  -1   8 31.9383 11.2990   6
  -1  -1   8 18.4973 12.0813   4
  -1   1   8 57.9758 18.6035   4
  -1  -1   7 15066.6 73.7134   6
  -1   1   7 15346.9 89.6601   4
  -1  -1   7 15430.8 78.8156   4
  -1   1   7 15548.2 83.8789   1
  -1   1   6 2338.25 31.8137   1
  -1   1   6 2345.71 37.2071   4
  -1  -1   6 2238.41 26.8610   6
  -1  -1   6 2333.88 30.3822   4
  -1   1   5 985.825 26.8292   4
  -1  -1   5 952.547 16.8501   6
  -1   1   5 940.974 20.1309   1
  -1  -1   5 950.296 20.1223   4
  -1   1   4 3720.10 30.2172   1
  -1   1   4 3814.15 41.9605   4
  -1  -1   4 3764.07 33.8505   4
  -1   1   3 442.166 18.3491   4
  -1   1   2 2198.03 27.7070   4
  -1  -1   1 1089.89 17.0133   0
  -1   1   0 7575.44 41.4189   0
  -1  -1   0 7765.39 38.7635   0
   1   1   0 7975.93 39.2542   0
   1  -1   1 13293.8 56.3125   0
  -1   1  -1 13049.4 56.0002   0
   1   1   2 10279.5 54.9478   4
   1  -1   2 10523.2 48.7894   1
   1   1   3 63505.8 115.083   1
   1  -1   3 63139.3 136.986   1
   1  -1   3 63168.4 127.196   6
   1   1   3 63002.8 141.169   4
   1  -1   4 8385.42 57.5732   1
   1  -1   4 8704.80 52.0327   6
   1   1   4 8434.32 57.9806   4
   1   1   4 8577.28 49.5668   1
   1  -1   5 1424.55 24.9557   6
   1   1   5 1333.91 24.6068   1
   1   1   5 1381.06 29.0548   4
   1  -1   5 1397.67 18.9731   4
   1  -1   5 1398.41 29.8468   1
   1   1   6 1209.35 27.5970   4
   1  -1   6 1200.17 25.3514   6
   1  -1   6 1183.26 18.8594   4
   1  -1   6 1153.16 30.0661   1
   1   1   6 1168.85 25.2583   1
   1  -1   7 4043.22 35.7206   4
   1   1   7 4048.04 47.1098   4
   1   1   7 4119.22 46.4655   1
   1  -1   7 3990.36 51.5273   1
   1  -1   7 4128.76 45.6607   6
   1   1   8 10218.1 76.3079   1
   1  -1   8 10384.7 86.2247   1
   1  -1   8 10321.1 74.4899   6
   1   1   8 10209.2 74.5350   4
   1  -1   8 10341.7 59.7927   4
   1  -1   9 5145.12 56.5170   6
   1  -1   9 5124.22 45.5999   4
   1   1   9 5258.44 60.0670   1
   1  -1   9 5105.22 66.1454   1
   1   1   9 5138.79 55.9764   4
   1  -1  10 8379.30 61.3953   4
   1   1  10 8214.46 71.4319   4
   1  -1  10 8604.09 75.8372   6
   1   1  10 8533.39 79.5459   1
   1  -1  10 8529.36 88.2010   1
   1  -1  11 263.382 16.2087   4
   1  -1  11 309.498 30.4195   1
   1   1  11 316.206 26.9420   1
   1  -1  11 288.723 23.1742   6
   1   1  11 271.122 21.9169   4
   1   1  12 2508.03 44.9609   4
   1  -1  12 2515.01 47.3304   6
   1  -1  12 2414.92 37.9893   4
   1   1  12 2513.54 51.5134   1
   1  -1  12 2554.28 57.6831   1
   1  -1  13 6856.63 77.0455   6
   1  -1  13 6974.14 92.2818   1
   1   1  13 6961.65 73.3988   4
   1   1  13 6874.74 83.8198   1
   1  -1  14 759.475 33.8620   6
   1   1  14 722.060 30.4216   4
   1  -1  14 776.725 43.7306   1
   1   1  14 686.432 37.4303   1
   1  -1  15 309.449 26.7156   6
   1   1  15 241.117 32.6444   1
   1  -1  15 268.526 38.5564   1
   1   1  16 100.735 30.4340   1
   1  -1  16 79.7216 23.3359   6
   1  -1  16 72.3135 35.4244   1
   1   1  17 41.4460 30.3129   1
   1  -1  17-47.7450 36.3335   1
   1  -1  17 8.16272 24.1663   6
   1  -1  18 29.2757 37.2934   1
   1   1  18 5.89674 33.0025   1
   1   1  19 75.7070 36.8659   1
   1  -1  19 41.2514 36.9410   1
   1   1  20 278.879 44.1455   1
   1  -1  20 199.071 39.4245   1
   1   1  21 295.154 45.7518   1
   1  -1  21 177.476 42.8842   1
   1   1  22 30.7553 40.5422   1
   1   1  23 326.997 48.9075   1
   1  -1  23 245.931 47.2372   1
   1  -1  24 65.0229 41.7094   1
   1   1  24 179.153 46.2024   1
  -1  -2  23-77.7452 45.1510   1
  -1  -2  22 0.25492 42.6573   1
  -1  -2  21 49.9816 38.1623   1
  -1  -2  20 6.71909 39.3865   1
  -1  -2  19 22.6768 37.1727   1
  -1   2  19 46.7543 32.8445   1
  -1  -2  18 0.00000 37.2669   1
  -1   2  18-9.21187 30.3364   1
  -1   2  17-0.85986 29.1507   4
  -1  -2  17 0.28410 37.9943   1
  -1   2  17-37.8439 29.5979   1
  -1   2  16-43.3109 27.6572   1
  -1   2  16 6.94943 27.6028   4
  -1  -2  16-5.33744 32.2933   1
  -1   2  15-10.3160 24.8022   1
  -1   2  15 6.94428 25.4905   4
  -1  -2  15 15.4968 35.4752   1
  -1   2  14-11.1905 23.5815   1
  -1  -2  14-16.3394 32.5391   1
  -1   2  14 12.7664 25.7257   4
  -1  -2  13 8.19031 31.2854   1
  -1  -2  13 7.79405 14.5961   6
  -1   2  13-21.5283 20.3703   1
  -1   2  13 23.9537 23.2281   4
  -1   2  12-17.3722 19.7178   1
  -1  -2  12 9.59720 14.5884   6
  -1  -2  12-23.7494 29.2896   1
  -1   2  12-1.00397 22.8462   4
  -1  -2  11-4.78136 13.1940   6
  -1   2  11 6.79878 18.2295   1
  -1   2  11 26.1645 23.9477   4
  -1   2  10 30.8839 23.9110   4
  -1   2  10-8.00394 16.6854   1
  -1  -2  10 1.81148 13.5622   6
  -1   2   9 5.84410 24.5707   4
  -1  -2   9-1.78898 12.2389   6
  -1   2   9 0.72327 15.1337   1
  -1   2   8-1.35973 22.3900   4
  -1   2   8 1.04007 14.1126   1
  -1   2   7-11.5855 23.1981   4
  -1   2   7-13.4200 11.7044   1
  -1   2   6 8.21270 23.2894   4
  -1   2   6-17.7115 11.1973   1
  -1   2   5-2.42368 9.05256   1
  -1   2   5 156.768 23.6569   4
  -1   2   4 93.6863 24.1135   4
  -1   2   3 120.786 24.0349   4
   1  -2  -2 10.0409 14.7890   5
  -1  -2   2 19.4027 16.0601   0
  -1  -2   2 15.2856 11.0977   5
   1  -2  -1 1.76276 15.1656   5
  -1  -2   1 11.0122 12.6312   2
   1   2  -1 3.24077 15.2410   0
  -1  -2   1 10.4741 11.8057   5
  -1   2   1 59.2466 20.5704   4
  -1  -2   1 2.23251 14.7653   0
   1  -2   0-25.8012 13.5915   5
   1   2   0-0.93612 15.6109   0
  -1   2   0-4.95908 16.0518   0
  -1   2   0-1.83969 16.2896   4
  -1  -2   0-9.06539 10.7562   2
  -1  -2   0-2.95903 12.5200   5
  -1  -2   0-6.37970 13.4556   0
   1   2   1 9.77393 13.3743   0
   1  -2   1 12.2445 14.5585   0
  -1   2  -1 35.3845 15.9210   0
   1   2   2-16.8469 21.6713   4
   1  -2   2 15.1926 16.1715   0
   1   2   3-30.8417 23.0389   4
   1  -2   3 10.7825 16.2881   0
   1   2   4 3.00014 22.7114   4
   1   2   5 17.3191 20.7781   4
   1   2   6 5.85097 13.3588   1
   1  -2   6 18.4452 21.4760   1
   1   2   6-10.7548 23.7504   4
   1  -2   7-1.23355 14.6936   6
   1   2   7 8.21165 14.4729   1
   1  -2   7 1.24579 22.4616   1
   1   2   7 11.4500 22.9481   4
   1   2   8-3.08591 15.3764   1
   1  -2   8-13.7297 25.6305   1
   1   2   8 9.80024 23.0604   4
   1  -2   8-7.12842 15.9944   6
   1   2   9 2.51286 23.2133   4
   1  -2   9-1.22193 27.0730   1
   1   2   9-0.18420 17.8289   1
   1  -2   9-10.3562 16.3196   6
   1   2  10 4.27085 22.8588   4
   1  -2  10 7.98353 15.9125   6
   1  -2  10-9.91154 27.2046   1
   1   2  10-10.2409 18.4289   1
   1  -2  11-5.48847 27.3549   1
   1   2  11 8.31148 19.1381   1
   1  -2  11-7.50361 17.4970   6
   1   2  11 26.8990 23.0320   4
   1  -2  12-4.31307 29.8571   1
   1  -2  12-9.13042 18.2883   6
   1   2  12 16.8539 22.2026   1
   1   2  12-2.97509 21.5373   4
   1   2  13 14.0857 22.9955   4
   1  -2  13-1.27888 19.3056   6
   1  -2  13 11.8508 32.4343   1
   1   2  13 42.6304 24.0137   1
   1  -2  14 0.31859 17.8213   1
   1   2  14 26.8781 23.6670   4
   1  -2  14-9.06561 21.9550   6
   1   2  14 61.7248 26.1684   1
   1   2  15 18.1538 24.1460   4
   1   2  15 29.2721 26.6694   1
   1  -2  15-11.0141 22.2016   6
   1  -2  15-6.67983 36.2409   1
   1  -2  16-1.01278 36.9244   1
   1   2  16 13.1357 32.0283   1
   1  -2  17-11.4526 37.5900   1
   1   2  17 8.92632 30.2089   1
   1   2  18 11.0172 31.2172   1
   1  -2  18 1.45696 41.1358   1
   1   2  19 35.1278 34.7570   1
   1  -2  19-70.2556 43.1079   1
   1   2  20 23.4774 30.6370   1
   1  -2  20 0.11597 39.4945   1
   1  -2  21-29.9543 38.1923   1
   1  -2  22-56.6005 43.8817   1
   1  -2  23-46.4258 46.2191   1
  -1  -3  23 117.441 45.9467   1
  -1  -3  22 19.3693 37.2022   1
  -1  -3  21 5.85883 42.8390   1
  -1  -3  20 22.3399 36.2946   1
  -1  -3  19 105.153 43.8082   1
  -1  -3  18 251.770 41.4045   1
  -1   3  18 217.424 34.3043   4
  -1   3  17 366.888 38.0005   4
  -1  -3  17 425.827 47.6482   1
  -1   3  16 61.5492 30.8431   4
  -1  -3  16 9.53528 40.3322   1
  -1   3  15 150.581 33.9153   4
  -1  -3  15 144.301 39.5032   1
  -1   3  14 45.5973 29.4618   4
  -1  -3  14 68.5581 36.8396   1
  -1   3  13 35.0561 20.5379   1
  -1   3  13 0.78140 28.1785   4
  -1  -3  13-7.01067 35.0146   1
  -1   3  12 79.3371 19.7711   1
  -1   3  12 49.1495 29.3956   4
  -1   3  11 262.699 19.7940   1
  -1   3  11 298.652 34.2057   4
  -1   3  10 1223.53 30.0265   1
  -1   3  10 1293.92 47.5831   4
  -1   3   9 2886.35 39.0587   1
  -1   3   9 2898.98 60.8041   4
  -1   3   8 43.3940 12.2981   1
  -1   3   8 27.4249 29.3541   4
  -1   3   7 23.3082 10.9751   1
  -1   3   7 21.8155 28.8255   4
  -1   3   6 7444.68 86.4298   4
  -1   3   5 407.033 34.3865   4
  -1   3   4 10755.9 95.0140   4
  -1  -3   4 10941.5 91.0789   0
  -1  -3   3 569.236 25.2951   0
  -1  -3   3 562.375 20.9801   5
  -1   3   3 605.564 33.8519   4
   1   3  -2 867.989 29.0947   0
   1  -3  -2 893.886 27.1232   5
  -1  -3   2 836.773 23.2299   5
  -1   3   2 843.937 33.4469   4
  -1  -3   2 827.507 27.4642   0
   1   3  -2 871.308 16.3807   3
  -1  -3   1 1712.63 36.5626   0
   1   3  -1 1757.33 37.5151   0
  -1  -3   1 1806.47 32.0359   5
   1   3  -1 1810.20 24.6181   3
   1  -3  -1 1778.87 34.3282   5
  -1   3   1 1787.91 40.7966   4
  -1   3   1 1806.88 37.5785   0
   1   3   0 22576.3 116.667   0
  -1  -3   0 22640.1 92.1374   2
  -1   3   0 22616.5 120.806   0
  -1   3   0 22241.1 118.885   4
   1  -3   0 22766.1 110.018   5
  -1  -3   0 22683.9 105.075   5
  -1  -3   0 22408.2 117.919   0
  -1   3  -1 78.8951 19.2802   0
  -1  -3  -1 108.696 12.3472   2
   1  -3   1 87.9507 16.4827   5
   1   3   1 91.9873 17.0767   0
   1  -3   1 74.2545 15.9869   0
  -1   3  -2 2172.38 42.2449   0
   1   3   2 2058.47 46.2716   4
   1  -3   2 2155.76 41.8247   0
   1   3   3 4900.80 65.4690   4
   1  -3   3 4831.75 60.1646   0
   1   3   4 13733.9 107.162   4
   1  -3   4 14247.6 104.767   0
   1  -3   5 5180.33 66.7453   0
   1   3   5 5006.86 69.6549   4
   1   3   6 14789.6 116.594   4
   1   3   7 5268.54 75.3573   4
   1  -3   7 5285.03 68.0988   1
   1   3   8 4058.82 67.2103   4
   1  -3   8 4084.34 63.9362   1
   1   3   9 48.6203 27.7830   4
   1  -3   9 85.0666 26.9017   1
   1   3  10 142.971 18.6810   1
   1   3  10 134.789 30.7789   4
   1  -3  10 131.356 30.8956   1
   1  -3  11 4128.68 73.6376   1
   1   3  11 4144.84 71.4513   4
   1   3  11 4263.31 57.2086   1
   1   3  12 195.430 31.1143   4
   1   3  12 197.572 22.4418   1
   1  -3  12 219.301 35.6063   1
   1   3  13 727.143 32.9196   1
   1   3  13 656.616 39.2494   4
   1  -3  13 715.907 45.7804   1
   1  -3  14 451.314 43.8118   1
   1   3  14 460.494 36.2907   4
   1   3  14 465.904 31.6886   1
   1   3  15 373.249 35.6295   4
   1   3  15 293.953 30.8762   1
   1  -3  15 315.199 42.7099   1
   1  -3  16 2577.20 74.7890   1
   1   3  16 2484.79 60.7363   4
   1  -3  17 70.5910 43.2075   1
   1  -3  18 23.8241 39.7310   1
   1  -3  19 18.0560 38.9472   1
   1  -3  20 18.4626 46.6648   1
   1  -3  21 284.828 51.6446   1
   1  -3  22 29.4984 41.1753   1
  -1  -4  22 6.41957 38.0943   1
  -1  -4  21 30.0655 43.4292   1
  -1  -4  20-36.7504 34.7207   1
  -1  -4  19-26.6215 44.4126   1
  -1  -4  18 2.05695 37.4540   1
  -1   4  18 55.9058 37.3442   4
  -1  -4  17-4.54420 41.7414   1
  -1   4  17-12.4731 31.6159   4
  -1   4  16 33.2694 39.1471   4
  -1  -4  16 28.1501 36.4381   1
  -1   4  15-31.9034 37.7082   4
  -1  -4  15 13.8075 38.8134   1
  -1   4  14 26.9504 37.0066   4
  -1  -4  14 50.4553 39.8096   1
  -1   4  13 23.2595 37.4403   4
  -1   4  12 4.92663 36.8561   4
  -1   4  11 4.39491 34.9750   4
  -1   4  10-25.9252 35.1615   4
  -1   4   9-0.77089 36.5162   4
  -1   4   8-28.8757 39.8564   4
  -1   4   7-5.14578 37.5395   4
  -1   4   6-6.21642 34.4599   4
  -1  -4   6-1.00062 20.7312   0
  -1   4   5-30.1250 33.2383   4
  -1  -4   5 4.91720 20.8495   0
  -1   4   4-12.7150 31.4229   4
   1   4  -4-4.48261 7.12391   3
  -1  -4   4-4.41034 20.0806   0
  -1  -4   4-1.37501 16.9261   5
   1   4  -3-6.02295 9.80599   3
  -1   4   3 6.43440 28.3751   4
  -1  -4   3-5.25961 16.4361   5
  -1  -4   3-7.26916 19.2101   0
  -1   4   2-27.2936 26.7467   4
   1   4  -2-8.42034 10.7985   3
  -1  -4   2-7.99832 16.6150   5
  -1  -4   2-3.46337 20.2721   0
   1  -4  -2-2.14518 18.6677   5
  -1   4   2-5.76829 19.4948   0
   1   4  -2 7.78856 21.3694   0
  -1   4   1-5.11207 18.3107   0
   1   4  -1-13.4525 20.9048   0
  -1  -4   1 0.15961 17.4833   5
  -1   4   1 15.0139 25.2922   4
   1   4  -1 3.60363 11.6216   3
  -1  -4   1-12.5796 20.8111   0
   1  -4  -1-4.82248 18.5619   5
   1  -4   0-9.33217 19.5346   5
  -1   4   0 13.9194 18.6492   0
   1   4   0 5.39323 18.1551   0
  -1  -4   0-2.71730 17.4910   5
  -1   4   0-12.9925 23.0722   4
   1  -4   1-15.3012 17.7573   0
   1  -4   1-4.26301 19.4981   5
  -1  -4  -1 5.50962 12.3971   2
  -1   4  -1 11.7162 21.1181   0
   1   4   1 6.79971 17.8462   0
   1   4   2-4.34772 17.8972   0
   1  -4   2 6.62055 18.8082   5
  -1   4  -2 11.9169 22.0619   0
  -1  -4  -2 9.28876 12.1427   2
   1   4   2-35.5663 33.3196   4
   1  -4   2 2.45599 21.3391   0
   1   4   3-8.79122 31.9735   4
  -1  -4  -3-6.88465 11.1774   2
  -1   4  -3 2.30934 22.3582   0
   1   4   3 9.96099 17.5402   0
   1  -4   3-6.25132 17.7038   0
   1  -4   4 9.11694 20.3245   0
   1   4   4 14.2997 29.3281   4
   1  -4   5 8.48393 21.2046   0
   1   4   5 0.13386 32.0003   4
   1  -4   6-16.3217 20.1655   0
   1   4   6-1.18634 34.1142   4
   1   4   7 9.73308 31.3037   4
   1  -4   8 19.4307 27.0914   1
   1   4   8 12.7955 38.0998   4
   1   4   9-10.6321 34.5552   4
   1  -4   9 13.8450 27.5915   1
   1   4  10 18.4195 34.2979   4
   1  -4  10 1.25934 30.1076   1
   1   4  11 2.38234 34.3936   4
   1  -4  11 8.70149 29.6278   1
   1   4  12-5.20677 34.5807   4
   1  -4  12-0.48485 32.8952   1
   1   4  13-2.33751 36.2485   4
   1  -4  13-44.8186 36.7215   1
   1  -4  14-22.8862 37.7337   1
   1   4  14 2.52684 35.9322   4
   1   4  15 21.7216 36.8742   4
   1  -4  15-4.03712 39.0306   1
   1  -4  16-2.61475 38.0037   1
   1   4  16 11.9851 35.4501   4
   1  -4  17 15.7343 42.1724   1
   1  -4  18-27.3450 39.3472   1
   1  -4  19 39.0272 39.2419   1
   1  -4  20-1.18286 42.8090   1
   1  -4  21-21.4519 44.1174   1
   1  -4  22 59.1008 41.0066   1
  -1  -5  21 125.037 47.0344   1
  -1  -5  20 163.086 43.6816   1
  -1  -5  19 23.4690 43.7466   1
  -1   5  19 19.5134 32.8771   4
  -1  -5  18 182.330 41.8504   1
  -1   5  18 248.000 45.7445   4
  -1   5  17 87.7374 38.4252   4
  -1  -5  17-25.1379 37.7098   1
  -1  -5  16 2.96244 38.5137   1
  -1   5  16 138.101 43.7865   4
  -1  -5  15 439.623 44.9307   1
  -1   5  15 349.346 45.6237   4
  -1  -5  14 2.52665 38.0255   1
  -1   5  14 2.18919 39.6963   4
  -1   5  13 10.5279 46.1409   4
  -1   5  12 332.359 48.8075   4
  -1   5  11 458.194 49.4753   4
  -1   5  10 41.1972 44.2432   4
  -1   5   9 120.045 45.8497   4
  -1   5   8 783.196 53.6688   4
  -1   5   7 493.226 50.1517   4
  -1   5   6 49.7882 40.2579   4
  -1  -5   6 22.4644 19.0169   5
  -1  -5   5 1287.05 37.6713   5
  -1   5   5 1279.05 54.8924   4
  -1   5   4 2291.03 64.8295   4
  -1  -5   4 2072.70 45.2271   5
  -1   5   3 570.916 42.8660   4
  -1  -5   3 497.877 27.7996   5
  -1  -5   2 1629.95 40.6632   5
  -1  -5   2 1698.18 48.6729   0
  -1   5   2 1747.77 54.4586   4
   1  -5  -2 1753.87 47.0535   5
   1   5  -2 1690.39 29.7653   3
  -1  -5   1 217.041 27.7105   0
   1   5  -1 247.613 28.0682   0
  -1   5   1 180.813 33.1926   4
   1  -5  -1 173.333 26.8404   5
   1   5  -1 216.924 18.2232   3
  -1  -5   1 225.402 24.2392   5
  -1   5   0 891.541 44.1677   4
   1  -5   0 805.012 34.6186   5
   1   5   0 816.580 36.5737   0
  -1   5  -1 16.6432 31.8745   4
   1   5   1 37.1390 23.6177   0
   1  -5   1 18.9395 22.8444   5
   1   5   2 602.012 42.7124   4
   1   5   2 523.038 31.8589   0
  -1  -5  -2 524.900 20.0493   2
   1  -5   2 564.622 30.5498   5
   1  -5   3 106.295 23.6782   5
   1   5   3 53.3137 21.4165   0
   1   5   3 105.706 39.4715   4
   1   5   4 4984.10 86.9626   4
   1  -5   4 5086.75 70.6269   5
   1   5   5 84.2923 38.2788   4
   1   5   6 946.547 51.4053   4
   1   5   7 390.308 42.8647   4
   1   5   8 1025.43 54.7714   4
   1  -5   8 1040.75 40.6547   1
   1  -5   9 436.439 34.5910   1
   1   5   9 404.887 48.4671   4
   1   5  10 647.173 52.1171   4
   1  -5  10 652.825 41.3578   1
   1   5  11 454.953 48.0715   4
   1  -5  11 477.108 41.0499   1
   1   5  12 45.8575 41.2580   4
   1  -5  12 27.2911 34.3298   1
   1  -5  13 1324.05 56.5240   1
   1   5  13 1286.73 62.0266   4
   1   5  14 860.543 57.2983   4
   1  -5  14 979.600 55.4470   1
   1   5  15 51.4452 41.7893   4
   1  -5  15 13.1376 37.7173   1
   1   5  16 38.2255 41.8137   4
   1  -5  16 47.1208 37.3231   1
   1  -5  17 589.499 51.7991   1
   1   5  17 606.781 49.2860   4
   1  -5  18 45.8707 44.0062   1
   1  -5  19-30.1055 40.1025   1
   1  -5  20 283.002 43.6723   1
   1  -5  21 63.5231 49.1017   1
  -1  -6  20-31.0050 38.3167   1
  -1  -6  19 34.6657 43.7638   1
  -1   6  19 103.423 42.7876   4
  -1  -6  18 46.7594 40.5950   1
  -1   6  18 84.9048 45.5377   4
  -1  -6  17-48.1056 37.5278   1
  -1   6  17 12.8543 41.8380   4
  -1  -6  16 36.3874 38.4271   1
  -1   6  16 19.5268 48.5428   4
  -1   6  15-48.7663 43.3953   4
  -1  -6  15-28.9935 38.0304   1
  -1  -6  14-5.59655 36.0260   1
  -1   6  14 37.8093 50.4791   4
  -1  -6  13 5.68048 36.4210   1
  -1   6  13 44.0744 44.8881   4
  -1   6  12 17.8015 54.5319   4
  -1   6  11-15.1109 49.2455   4
  -1   6  10-54.9955 53.5614   4
  -1  -6   9 3.83378 24.4048   5
  -1   6   9-86.2635 53.6319   4
  -1   6   8-23.1276 49.2127   4
  -1  -6   8-16.4400 24.6598   5
  -1   6   7-3.88008 47.8785   4
  -1  -6   7-4.67830 21.7291   5
  -1  -6   6 2.46559 20.4920   5
  -1   6   6 7.67500 42.5507   4
  -1   6   5-1.85427 40.6210   4
  -1  -6   5 3.29391 21.3861   5
  -1  -6   4-8.04696 21.3085   5
  -1   6   4 12.7396 42.6725   4
  -1   6   3 37.7380 41.1520   4
  -1  -6   3-14.7353 22.2380   5
  -1  -6   2-3.29888 23.5971   5
  -1   6   2-23.8762 36.7464   4
   1  -6  -1-5.90787 26.9879   5
  -1   6   1-6.64638 36.2315   4
  -1  -6   1 2.71786 24.4691   5
   1   6   0-4.13035 17.1468   3
  -1   6   0-26.6531 36.7672   4
   1  -6   0-7.08226 25.1374   5
   1  -6   1 10.0858 23.3847   5
   1   6   1-23.7986 36.8047   4
  -1   6  -1 7.06149 33.3830   4
   1  -6   2-44.1468 25.3373   5
   1   6   2 5.13443 38.6377   4
  -1   6  -2 38.6769 34.5305   4
   1   6   3 8.10197 38.9561   4
   1  -6   3-8.45056 25.7786   5
   1   6   4-18.7044 41.6008   4
   1  -6   4-60.2352 25.1409   5
   1  -6   5-6.75201 25.0018   5
   1   6   5-11.4670 41.9392   4
   1  -6   6-3.34218 23.2397   5
   1   6   6-10.8319 43.8528   4
   1   6   7 32.4185 46.4120   4
   1  -6   7-12.2342 25.6370   1
   1   6   8 7.31463 45.2749   4
   1  -6   8 9.20248 26.8953   1
   1   6   9-77.4601 52.4142   4
   1  -6   9 6.56870 31.0024   1
   1  -6  10-10.8944 32.2354   1
   1   6  10-45.8005 49.7774   4
   1   6  11-6.29200 46.8404   4
   1  -6  11 56.1669 35.1113   1
   1  -6  12 3.61296 35.3600   1
   1   6  12 23.7274 51.6731   4
   1   6  13 48.8963 52.2537   4
   1  -6  13 11.7287 38.0985   1
   1  -6  14 3.66906 35.6650   1
   1   6  14-11.3167 44.5197   4
   1  -6  15-20.2772 36.4250   1
   1   6  15-26.9555 45.1650   4
   1   6  16-4.75559 47.4932   4
   1  -6  16-13.7950 36.9395   1
   1   6  17-10.0158 45.5298   4
   1  -6  17 107.430 43.1658   1
   1   6  18 86.8263 43.7616   4
   1  -6  18-37.2472 41.2534   1
   1  -6  19-19.6220 36.4741   1
   1  -6  20 36.9934 42.8015   1
  -1  -7  19-21.0578 40.7647   1
  -1   7  19 192.726 57.3526   4
  -1  -7  18 42.2899 35.7123   1
  -1   7  18 189.894 48.2404   4
  -1   7  17 142.202 55.9864   4
  -1  -7  17 229.660 46.5109   1
  -1  -7  16 79.8521 41.1791   1
  -1   7  16 30.1779 53.3148   4
  -1  -7  15 68.1518 35.8167   1
  -1   7  15 102.055 48.9542   4
  -1  -7  14 77.7497 37.7621   1
  -1   7  14 39.6350 52.7312   4
  -1  -7  13 38.8511 34.9562   1
  -1   7  13 41.5012 53.6927   4
  -1  -7  12 170.855 37.6304   1
  -1   7  12 165.734 52.8554   4
  -1   7  11-0.13561 56.4126   4
  -1   7  10-22.0732 54.9062   4
  -1   7   9 422.828 59.0623   4
  -1  -7   8 472.701 36.6668   5
  -1   7   8 466.856 65.7868   4
  -1   7   7 139.726 49.9864   4
  -1  -7   7 164.643 29.6669   5
  -1   7   6 1376.38 72.6079   4
  -1  -7   6 1363.67 48.1001   5
  -1   7   5 60.2955 51.7099   4
  -1  -7   5 0.66320 25.9638   5
  -1  -7   4 1577.48 50.4441   5
  -1   7   4 1708.69 72.3013   4
  -1  -7   3 177.230 30.4509   5
  -1   7   3 133.814 51.0024   4
  -1   7   2-3.91127 45.9985   4
  -1  -7   2 19.4151 26.1177   5
  -1   7   1 310.322 48.8348   4
  -1   7   0 1989.15 72.3960   4
   1  -7   0 1963.97 58.2109   5
   1   7   0 2007.45 72.6875   4
   1  -7   1 63.5915 30.5651   5
   1   7   1 5.16916 47.6409   4
  -1   7  -1 35.7217 44.7197   4
  -1   7  -2 350.612 47.8215   4
   1   7   2 283.253 49.7679   4
   1  -7   2 322.948 34.3204   5
   1   7   3 2027.28 77.3091   4
   1  -7   3 1923.81 55.9420   5
  -1   7  -3 1915.30 65.6245   4
   1   7   4 248.687 51.4912   4
   1  -7   4 270.797 34.1608   5
   1  -7   5 99.7711 31.3219   5
   1   7   5 75.8297 52.0603   4
   1  -7   6 287.217 34.3046   5
   1   7   6 309.352 53.7689   4
   1   7   7 54.2249 52.2536   4
   1  -7   7-8.42957 28.1808   5
   1  -7   8 295.304 33.4419   5
   1   7   8 345.583 55.7414   4
   1  -7   9 526.258 39.0121   5
   1   7   9 490.391 60.3291   4
   1   7  10 2.72057 56.9717   4
   1  -7  11 227.601 37.1238   1
   1   7  11 207.631 53.7070   4
   1   7  12 103.972 57.8531   4
   1  -7  12 68.5323 32.4172   1
   1  -7  13 26.0146 34.2682   1
   1   7  13-2.58747 47.5246   4
   1  -7  14 221.219 39.1008   1
   1   7  14 90.1271 58.9739   4
   1   7  15 199.759 54.1579   4
   1  -7  15 148.347 36.1493   1
   1   7  16 84.3245 55.8815   4
   1  -7  16 89.1179 34.0272   1
   1  -7  17 3.41156 38.0363   1
   1   7  17 26.4886 49.0992   4
   1   7  18-42.0403 51.7773   4
   1  -7  18 22.3842 42.3177   1
   1  -7  19 202.249 49.9726   1
  -1  -8  17 59.3185 38.1403   1
  -1   8  17 120.847 63.9433   4
  -1   8  16 18.7626 54.4477   4
  -1  -8  16 22.1618 37.3288   1
  -1   8  15-21.3621 51.1216   4
  -1   8  14 47.3900 59.5502   4
  -1   8  13-49.3294 58.1252   4
  -1   8  12-2.38590 56.5960   4
  -1   8  11-2.95788 51.3797   4
  -1   8  10-50.6083 50.2579   4
  -1   8   9 24.8255 58.0908   4
  -1   8   8-6.70288 60.1117   4
  -1   8   7-7.92495 56.6065   4
  -1   8   6 37.6082 52.4151   4
  -1  -8   6 29.3232 25.9990   5
  -1   8   5 43.9470 48.0651   4
  -1  -8   5 11.0299 26.3108   5
  -1   8   4-12.3870 50.3413   4
  -1  -8   4 27.0441 28.4832   5
  -1   8   3-4.96983 50.1094   4
   1   8  -2-0.73246 43.5580   4
  -1   8   2-1.12355 49.5438   4
   1   8  -1 1.11482 47.6372   4
  -1   8   1 8.81685 47.1891   4
  -1   8   0 26.7908 44.4901   4
   1   8   0-48.3037 50.3551   4
  -1   8  -1-34.7371 46.6510   4
   1  -8   1-2.98898 31.5540   5
   1   8   1 8.07183 49.9889   4
  -1   8  -2 7.71297 44.6917   4
   1  -8   2 38.0163 32.2131   5
   1   8   2-29.7447 53.6053   4
   1  -8   3 24.8031 30.6605   5
   1   8   3-38.5183 53.2893   4
  -1   8  -3-29.0614 45.1480   4
  -1   8  -4 41.3565 43.4531   4
   1  -8   4-38.1182 27.1927   5
   1   8   4-23.3625 54.8565   4
   1   8   5 27.8436 51.4347   4
   1  -8   5 11.9138 26.6257   5
  -1   8  -5-43.0360 40.6480   4
   1  -8   6 17.5198 29.6744   5
   1   8   6-23.5395 49.3255   4
   1   8   7-2.85955 57.1185   4
   1  -8   7-48.0094 28.2355   5
   1   8   8 64.5810 53.0845   4
   1  -8   8-24.0655 29.3470   5
   1   8   9-64.7217 50.9286   4
   1   8  10-11.0996 66.0641   4
   1   8  11 13.8459 57.3784   4
   1   8  12 39.7143 52.9296   4
   1   8  13-49.6776 62.5338   4
   1   8  14 30.8951 57.9179   4
   1   8  15 30.6539 56.5941   4
   1   8  16-2.58696 65.7101   4
   1   8  17-53.5291 52.0404   4
  -1   9  13-19.3824 67.4231   4
  -1   9  12-62.5028 61.9337   4
  -1   9  11 84.6085 56.2919   4
  -1   9  10 13.8680 54.6538   4
  -1   9   9 124.413 59.7471   4
  -1   9   8 50.7906 57.2305   4
  -1   9   7 2.76145 59.2955   4
  -1   9   6 289.299 62.0756   4
  -1   9   5 394.521 62.5286   4
  -1  -9   5 329.896 36.1892   5
   1   9  -4 772.735 64.4607   4
  -1   9   4 817.751 72.9391   4
  -1   9   3 87.9522 57.2386   4
   1   9  -3 70.7931 47.5094   4
   1   9  -2 641.222 66.8004   4
  -1   9   2 634.283 64.4193   4
  -1   9   1-27.7164 48.0468   4
   1   9  -1 3.77975 51.6520   4
  -1   9   0 38.0807 53.5784   4
   1   9   0-17.3700 48.9004   4
  -1   9  -1-38.6489 51.0203   4
   1   9   1 22.0830 53.3130   4
  -1   9  -2 43.5170 44.2061   4
   1   9   2-26.8151 57.1963   4
  -1   9  -3-12.1704 48.9862   4
   1   9   3 144.817 59.6813   4
   1  -9   3 97.1105 33.1342   5
   1   9   4-16.0298 57.7361   4
  -1   9  -4 10.6241 43.6724   4
   1  -9   4 79.8425 30.3481   5
   1   9   5 56.0727 59.7260   4
  -1   9  -5 42.3022 48.2238   4
   1  -9   5 59.8114 32.0549   5
  -1   9  -6 251.440 52.7071   4
   1  -9   6 171.675 33.4698   5
   1   9   6 256.645 63.9482   4
   1  -9   7 73.5260 34.3647   5
   1   9   7 5.90811 59.7306   4
   1   9   8 123.893 62.6423   4
   1   9   9 28.5390 60.6343   4
   1   9  10-51.0185 57.3965   4
   1   9  11 54.2780 53.6338   4
   1   9  12 65.8560 67.1571   4
   1   9  13-61.5631 69.9017   4
  -1  10   8-133.124 57.3191   4
  -1  10   7 99.9877 66.6990   4
   1  10  -7-69.2626 54.8995   4
   1  10  -6-12.1764 54.1571   4
  -1  10   6-64.0893 64.4105   4
   1  10  -5 61.9291 55.9192   4
  -1  10   5 172.347 63.4776   4
   1  10  -4-77.1891 48.9924   4
  -1  10   4-41.5506 53.4536   4
  -1  10   3 104.619 63.6080   4
   1  10  -3 89.5211 58.7901   4
   1  10  -2-53.6977 54.0388   4
  -1  10   2-49.8092 56.1199   4
  -1  10   1 89.0282 60.7984   4
   1  10  -1-9.07168 56.4251   4
   1  10   0-68.3454 58.8461   4
  -1  10  -1 15.6638 53.7388   4
   1  10   1-8.52734 59.6875   4
  -1  10  -2-48.8563 49.9644   4
   1  10   2-55.0811 54.2078   4
   1  10   3 19.0616 60.3274   4
  -1  10  -3-102.143 54.3270   4
   1  10   4-3.19435 60.6395   4
  -1  10  -4 28.5827 53.7196   4
   1 -10   5-14.8472 32.6850   5
   1  10   5-12.8003 61.2761   4
   1 -10   6 78.2570 30.0042   5
   1  10   6-66.4166 57.4856   4
   1  10   7 10.4926 53.2177   4
   1  10   8-78.5336 56.2563   4
   1  11  -5 178.992 61.2917   4
   1  11  -4-46.0059 65.5567   4
   1  11  -3 142.862 63.1798   4
   1  11  -2-117.009 57.1690   4
  -1  11   0 281.088 73.9669   4
  -1  11  -1 743.119 71.4077   4
  -1  11  -2-45.6143 59.8049   4
  -1  11  -3 170.826 61.7231   4
  -1  11  -4 117.257 61.7293   4
  -2   0  25-70.1320 38.3525   1
  -2   0  23-3.27108 36.1639   1
  -2   0  22-13.6634 45.4822   1
  -2   0  20 292.649 43.8498   1
  -2   0  19-22.5394 33.9831   1
  -2   0  18 115.375 36.8150   1
  -2   0  17-9.51235 30.3529   1
  -2   0  16 2015.96 55.2366   1
  -2   0  16 1952.71 45.3783   4
  -2   0  15 2.08713 28.9836   1
  -2   0  15-0.21980 18.5434   4
  -2   0  14-2.40083 24.4977   1
  -2   0  14-10.9403 18.3433   4
  -2   0  13 2.08899 16.4827   4
  -2   0  13 2.34604 24.6917   1
  -2   0  12 3129.48 58.0338   1
  -2   0  12 3196.80 50.1587   4
  -2   0  11 4.37040 14.7028   4
  -2   0  10 307.163 20.8075   4
  -2   0   9 9.36672 15.3438   4
  -2   0   8 5755.51 55.0686   4
  -2   0   7-6.43763 12.1119   4
  -2   0   6 3256.78 37.9952   4
  -2   0   5 141.992 16.9059   4
  -2   0   4 51146.5 121.902   4
  -2   0   3 10.5432 9.80352   4
  -2   0   2 11330.0 47.0818   4
   2   0   2 7893.42 42.1458   1
   2   0   3 69.7425 13.7981   1
   2   0   4 45257.7 125.642   1
   2   0   5-9.70634 14.6724   1
   2   0   6 2009.22 22.9944   4
   2   0   6 2053.20 34.2196   1
   2   0   7-7.44736 15.8779   1
   2   0   7-2.81768 10.2356   4
   2   0   8 7553.06 50.9677   4
   2   0   8 7634.56 71.3903   1
   2   0   9 1.05844 12.7106   4
   2   0   9-2.20875 19.7728   1
   2   0  10 634.933 31.0491   1
   2   0  10 685.361 20.6171   4
   2   0  11-2.60320 24.8557   1
   2   0  11 2.98637 11.7388   4
   2   0  12 5730.14 77.7077   1
   2   0  12 5559.78 55.3826   4
   2   0  13-22.7056 28.3088   1
   2   0  14 1092.31 45.3705   1
   2   0  15-11.7900 31.9333   1
   2   0  16 204.568 35.8018   1
   2   0  17-15.9022 33.4851   1
   2   0  18 63.2275 32.6050   1
   2   0  19-34.1155 35.8911   1
   2   0  20 104.623 41.8681   1
   2   0  21 44.5615 40.9363   1
   2   0  22 114.842 45.9414   1
   2   0  23 5.12923 43.2060   1
   2   0  24 127.280 45.5038   1
  -2  -1  24 43.0232 36.3447   1
  -2   1  23-44.6942 40.1943   1
  -2  -1  23-111.144 42.7072   1
  -2   1  22-30.6029 35.3132   1
  -2  -1  22 40.6177 37.6835   1
  -2  -1  21-8.55075 37.0091   1
  -2   1  21 6.75731 37.4370   1
  -2   1  20 17.3363 34.5266   1
  -2  -1  20 19.6607 38.6521   1
  -2  -1  19-39.8983 35.0861   1
  -2   1  19-23.1162 33.6477   1
  -2   1  18 0.77190 32.6482   1
  -2  -1  18 17.3929 36.5009   1
  -2  -1  17 40.9500 33.6085   1
  -2   1  17 17.3419 23.7059   4
  -2   1  17-15.6413 28.4055   1
  -2  -1  16-10.2203 19.3280   4
  -2   1  16 2.50935 28.3918   1
  -2   1  16-9.37043 20.8142   4
  -2  -1  16 4.53749 30.9921   1
  -2  -1  15-12.1407 32.1887   1
  -2   1  15 27.2711 21.0690   4
  -2   1  15 23.6721 24.6138   1
  -2  -1  15-17.1909 17.7744   4
  -2   1  14-20.9179 23.0361   4
  -2  -1  14 4.58356 29.3405   1
  -2   1  14-14.8632 24.0219   1
  -2  -1  14-5.19590 17.2986   4
  -2  -1  13 1.79145 16.6372   4
  -2   1  13-6.15112 21.5247   4
  -2  -1  13-10.8573 28.7750   1
  -2   1  13-0.68400 23.6361   1
  -2  -1  13 16.7091 14.0689   6
  -2   1  12-13.0996 20.0975   4
  -2  -1  12 3.90401 15.4501   4
  -2   1  12-27.1303 21.6688   1
  -2  -1  11 0.89330 14.2851   4
  -2   1  11-14.2553 21.0747   4
  -2   1  11-9.74217 19.1155   1
  -2   1  10-5.93518 20.4601   4
  -2   1  10-12.3398 18.8818   1
  -2  -1  10-10.9907 14.5136   4
  -2  -1   9 3.52399 13.6381   4
  -2   1   9-3.54180 18.7726   4
  -2   1   9 12.4726 17.6084   1
  -2  -1   8-8.24836 12.6189   4
  -2   1   8 5.84731 17.9693   4
  -2  -1   8 11.1613 10.3039   6
  -2  -1   7 5.51373 9.58767   6
  -2  -1   7 2.99893 12.9503   4
  -2   1   6 21.0172 15.5443   4
  -2  -1   6-0.60688 11.7902   4
  -2  -1   6 0.02778 7.41215   6
  -2  -1   5 7.38273 11.9990   4
  -2   1   5 17.2392 18.1996   4
  -2  -1   4-5.76113 10.9568   4
  -2   1   4-4.74029 16.6350   4
  -2   1   3-1.73974 16.8666   4
   2  -1  -2 12.2407 9.84022   5
  -2  -1   2 19.0298 12.2940   2
  -2   1   2 14.2977 12.6558   4
  -2  -1   1 21.1040 10.6688   2
  -2   1   1 19.9662 11.9814   4
   2   1   0 7.12317 8.74609   3
   2   1   0 7.00227 7.19679   0
  -2   1   0 10.7592 9.18390   0
  -2  -1   0 7.33332 6.87285   0
   2   1   1-1.18259 10.1704   3
   2  -1   1 3.95515 9.30752   0
  -2   1  -1 4.59263 10.1296   0
   2  -1   2 27.2349 11.0390   0
   2  -1   2 23.7231 9.71263   1
   2  -1   3 1.93004 11.7165   1
   2  -1   3-6.41232 11.7696   6
   2   1   3-1.39155 14.9925   4
   2  -1   4 2.28914 12.4433   6
   2  -1   4 0.99448 12.5412   1
   2   1   4-1.58299 17.9169   4
   2  -1   5 3.91683 15.3475   1
   2   1   5-10.4634 11.9130   1
   2   1   5-3.07391 15.4586   4
   2  -1   5 0.48861 12.6319   6
   2   1   6 2.23445 14.4930   4
   2  -1   6 13.5406 13.5607   6
   2  -1   6-4.65059 17.6039   1
   2   1   6 6.84321 14.2032   1
   2  -1   6 1.63065 5.79448   4
   2   1   7-3.90469 15.0058   1
   2  -1   7-5.97477 14.2484   6
   2  -1   7 1.39597 6.37636   4
   2   1   7 3.99789 16.1184   4
   2  -1   7-6.13740 19.1720   1
   2   1   8 13.0183 15.6669   4
   2  -1   8-0.61901 7.28642   4
   2  -1   8 1.58529 16.6459   6
   2   1   8 9.71314 18.5674   1
   2  -1   8-16.2614 22.5959   1
   2  -1   9 2.27899 8.92420   4
   2   1   9 0.45485 21.1525   1
   2  -1   9-1.86443 18.6460   6
   2  -1   9 12.3258 24.4463   1
   2   1   9 8.77191 18.4759   4
   2   1  10 7.19870 16.5113   4
   2   1  10-6.50685 22.3392   1
   2  -1  10-1.89688 10.2710   4
   2  -1  10-22.7424 25.7742   1
   2  -1  10 1.99635 18.0082   6
   2   1  11 21.0066 22.8507   1
   2  -1  11 13.7904 18.7871   6
   2  -1  11 1.35865 25.8633   1
   2   1  11 7.85309 17.5244   4
   2  -1  11 3.10459 10.9675   4
   2   1  12-10.1271 24.1128   1
   2  -1  12-12.1886 30.2357   1
   2   1  12 1.47544 17.0365   4
   2  -1  12 16.0463 19.9881   6
   2  -1  13-4.12675 28.9625   1
   2  -1  13 1.62427 21.8158   6
   2   1  13-15.9554 26.3371   1
   2   1  13 3.72596 17.5968   4
   2  -1  14-9.17245 31.6302   1
   2  -1  14 49.4072 21.1063   6
   2   1  14-6.04418 27.6966   1
   2  -1  15 21.5738 22.8530   6
   2   1  15 5.32273 28.1926   1
   2  -1  15-0.56461 32.4879   1
   2  -1  16 12.2619 24.6384   6
   2   1  16 36.7589 30.5548   1
   2  -1  16-17.4895 33.9645   1
   2  -1  17-5.92631 24.0662   6
   2   1  17 27.8844 32.7775   1
   2  -1  17 2.78201 34.3563   1
   2   1  18 6.17348 32.3049   1
   2  -1  18-6.96083 23.3663   6
   2  -1  18-2.07678 35.4431   1
   2   1  19 71.9741 36.9944   1
   2  -1  19 24.6064 39.0816   1
   2  -1  20-24.4067 38.3347   1
   2   1  20-3.50184 39.1810   1
   2  -1  21-19.4889 39.9511   1
   2   1  21 18.2248 37.7069   1
   2  -1  22 5.07793 37.1530   1
   2   1  22 17.6568 36.0952   1
   2  -1  23 13.9801 38.9232   1
   2   1  23-0.89412 38.4311   1
   2   1  24 4.60482 39.1890   1
  -2  -2  23 127.503 44.9675   1
  -2  -2  22 4.81294 37.7149   1
  -2  -2  21 48.5711 39.8806   1
  -2  -2  20-10.3348 38.8314   1
  -2  -2  19 420.932 44.3781   1
  -2   2  18 20.8879 31.3984   1
  -2   2  18 35.9414 28.6922   4
  -2  -2  18-3.59465 36.9356   1
  -2   2  17 246.675 32.4422   1
  -2  -2  17 294.799 44.9549   1
  -2   2  17 276.843 34.1438   4
  -2   2  16 307.666 34.4946   4
  -2   2  16 265.409 31.3562   1
  -2  -2  16 268.372 39.4513   1
  -2  -2  15 50.1033 33.9016   1
  -2   2  15 14.6131 24.0619   1
  -2  -2  15 24.7583 19.6281   4
  -2   2  15 6.97872 27.4391   4
  -2   2  14 201.493 24.2913   1
  -2  -2  14 168.269 21.8090   4
  -2   2  14 229.461 29.3062   4
  -2  -2  13 196.865 21.5157   4
  -2   2  13 193.207 28.4744   4
  -2   2  13 210.629 23.2821   1
  -2  -2  12 89.1366 19.4522   4
  -2  -2  12 62.5707 14.7586   6
  -2   2  12 76.5490 25.2904   4
  -2   2  12 79.8005 20.5131   1
  -2  -2  11 11.2828 12.2843   6
  -2   2  11 9.25339 23.4716   4
  -2   2  11 4.56685 17.6793   1
  -2  -2  11 60.2648 16.7127   4
  -2   2  10 704.382 33.0908   4
  -2  -2  10 672.888 20.8206   6
  -2   2  10 682.291 25.2103   1
  -2   2   9 9266.56 69.7803   1
  -2   2   9 9015.63 87.7017   4
  -2   2   8 417.832 31.7802   4
  -2   2   8 474.827 19.7837   1
  -2   2   7 614.095 18.7382   1
  -2   2   7 618.483 32.0655   4
  -2   2   6 5101.22 62.3703   4
  -2   2   6 5286.88 39.7383   1
  -2   2   5 20186.8 115.282   4
  -2   2   5 20123.5 65.5040   1
   2   2  -4 38617.4 88.2597   3
  -2   2   4 38352.1 152.270   4
  -2   2   3 3472.55 47.8600   4
   2  -2  -3 3694.86 41.3381   5
  -2  -2   3 3724.84 32.0957   5
   2   2  -3 3793.09 28.3642   3
   2  -2  -2 8637.47 60.4955   5
  -2  -2   2 8766.80 48.3019   5
  -2  -2   2 8564.55 62.6222   0
   2   2  -2 8711.52 43.9450   3
  -2   2   2 8802.01 69.0421   4
  -2  -2   2 8722.73 63.4293   2
   2   2  -1 1614.90 28.2078   0
   2   2  -1 1609.05 21.9518   3
  -2   2   1 1532.77 31.0318   4
  -2  -2   1 1615.81 28.6919   2
  -2  -2   1 1536.06 28.1640   0
   2  -2  -1 1549.93 28.0915   5
  -2  -2   0 1792.13 29.1168   0
   2   2   0 1782.32 25.0594   3
  -2   2   0 1786.92 30.9331   4
   2   2   0 1795.42 29.4473   0
  -2   2   0 1805.15 32.2547   0
  -2  -2   0 1770.17 28.3324   2
  -2   2  -1 11039.7 65.8729   4
   2  -2   1 10897.4 48.9605   1
   2  -2   1 11214.8 72.3390   0
  -2   2  -1 10942.7 71.8176   0
   2   2   1 11205.5 64.6301   0
  -2   2  -2 38002.0 134.112   0
   2  -2   2 38009.3 105.271   1
   2  -2   2 38011.8 134.927   0
   2  -2   3 1153.61 24.4613   1
   2  -2   3 1134.10 27.7906   0
   2   2   3 1098.51 31.2650   4
   2   2   4 2592.88 43.0514   4
   2  -2   4 2685.83 37.9994   1
   2  -2   5 569.332 25.0064   1
   2   2   5 545.009 26.1291   4
   2   2   6 41.4210 21.8212   4
   2  -2   6 19.2388 18.9542   1
   2  -2   7 34.4657 24.2324   1
   2  -2   7 32.0222 16.4947   6
   2   2   7 32.0661 23.1065   4
   2  -2   8 8496.67 83.9834   1
   2   2   8 9101.79 73.6512   1
   2   2   8 8617.67 82.3892   4
   2  -2   8 8523.07 74.6061   6
   2  -2   9 2917.73 55.4882   1
   2  -2   9 2956.74 47.6467   6
   2   2   9 2944.94 52.0272   4
   2   2   9 3051.21 46.9487   1
   2   2  10 19.5461 22.3383   4
   2  -2  10 19.8662 26.5711   1
   2   2  10 34.0513 18.9007   1
   2  -2  10 19.1816 18.2463   6
   2   2  11 1456.31 40.5755   4
   2  -2  11 1499.93 39.2723   6
   2  -2  11 1449.15 47.8416   1
   2   2  11 1398.68 37.9516   1
   2  -2  12 521.876 40.3065   1
   2   2  12 518.085 30.4741   4
   2   2  12 553.635 30.1868   1
   2  -2  12 514.074 29.1375   6
   2  -2  13 305.662 26.8702   6
   2   2  13 352.476 29.2951   1
   2   2  13 347.963 27.6475   4
   2  -2  13 346.451 39.2725   1
   2   2  14 29.1988 23.6270   4
   2  -2  14 36.6608 35.2698   1
   2  -2  14 42.8929 23.7084   6
   2   2  14 79.2980 27.0575   1
   2   2  15 234.356 30.9276   1
   2  -2  15 250.645 28.3061   6
   2  -2  15 238.565 39.7295   1
   2  -2  16 904.557 40.2896   6
   2  -2  16 952.744 53.4767   1
   2   2  16 1016.15 45.1738   1
   2  -2  17 344.964 46.7385   1
   2   2  17 383.143 38.5015   1
   2  -2  18 53.8515 42.7900   1
   2   2  18 55.9722 32.9535   1
   2  -2  19 15.9162 43.0606   1
   2   2  19 92.2677 34.5419   1
   2  -2  20 164.562 46.2852   1
   2   2  20 306.797 40.7643   1
   2   2  21 75.6215 39.1865   1
   2  -2  21 22.6184 42.3683   1
   2  -2  22 256.316 44.9485   1
   2  -2  23-41.2278 39.4451   1
  -2  -3  23-46.7250 38.2845   1
  -2  -3  22 40.1240 44.4108   1
  -2  -3  21-33.1898 36.5815   1
  -2  -3  20 57.8016 39.8545   1
  -2   3  19 11.4027 34.2552   4
  -2  -3  19-23.0532 40.8997   1
  -2  -3  18 2.98000 36.0737   1
  -2   3  18-33.1115 31.6043   4
  -2  -3  17-31.8782 39.5715   1
  -2   3  17-11.2116 31.1571   4
  -2  -3  16 63.3753 40.9672   1
  -2   3  16-1.51504 34.2936   4
  -2   3  15 38.7479 31.5634   4
  -2  -3  15 5.17120 38.1916   1
  -2   3  14 52.1268 31.3098   4
  -2   3  13 12.3577 28.8150   4
  -2   3  12 19.7279 30.5133   4
  -2   3  12-18.9750 16.9378   1
  -2   3  11-14.3510 16.8042   1
  -2   3  11 26.4164 29.2881   4
  -2   3  10-20.4649 15.0425   1
  -2   3  10 9.45939 31.1435   4
  -2   3   9-11.6355 30.8909   4
  -2   3   9-18.3176 13.7493   1
  -2   3   8-10.9986 28.2561   4
  -2   3   8 1.12943 11.5823   1
  -2   3   7 13.3565 28.1954   4
  -2   3   7 13.4942 9.96431   1
  -2   3   6-15.7575 33.0518   4
  -2   3   6 1.44016 8.09109   1
  -2   3   5 4.38838 26.6730   4
   2   3  -5-2.30771 7.43490   3
  -2   3   4-5.37019 26.4474   4
  -2  -3   4 14.3128 18.1929   0
  -2  -3   4-2.24104 12.7747   5
   2   3  -4 9.12349 7.73322   3
   2  -3  -3-6.04123 17.1417   5
  -2   3   3 2.39986 20.4227   4
  -2  -3   3 10.6277 19.0288   0
   2   3  -3 9.89633 8.53551   3
  -2  -3   3-2.81848 12.5274   5
   2   3  -2-2.63429 9.78654   3
  -2  -3   2 6.64367 17.2650   0
  -2  -3   2-1.42696 12.6532   5
  -2  -3   2 13.3344 15.7960   2
   2  -3  -2 9.96437 16.1963   5
  -2   3   2 1.32627 22.3387   4
   2   3  -1 2.94429 10.7420   3
   2   3  -1 6.09392 15.0583   0
  -2   3   1-1.78294 18.8822   4
  -2   3   1-14.9166 17.5870   0
  -2  -3   1 4.78347 13.0347   5
   2  -3  -1-6.65086 14.7788   5
  -2  -3   1-0.42026 16.6433   0
  -2  -3   1 1.63452 13.2212   2
   2   3   0 0.54888 12.0682   3
   2  -3   0-34.2730 16.6490   5
  -2  -3   0-4.08200 13.2872   2
   2   3   0 2.67447 15.8242   0
  -2   3   0 3.80939 15.4463   0
  -2  -3   0 1.94402 14.5893   0
  -2   3   0-5.89681 17.8634   4
  -2  -3  -1 12.3150 13.2314   2
  -2   3  -1-1.04498 15.6033   0
  -2   3  -1 11.7772 18.4086   4
   2  -3   1-0.42329 12.2425   1
   2  -3   1 5.90328 15.1988   0
   2   3   1-6.83699 14.3091   0
   2   3   2 1.51930 15.0368   0
   2  -3   2-0.81988 13.4736   1
  -2   3  -2-3.46170 16.7447   0
   2  -3   2 4.60556 17.5317   0
   2  -3   3 1.76140 18.9831   0
   2  -3   3-10.6869 14.9321   1
   2   3   3-19.2862 24.9755   4
   2  -3   4 1.09143 17.1926   1
   2   3   4 11.0710 26.5360   4
   2  -3   4 15.5844 20.0840   0
   2  -3   5 24.7816 22.9044   0
   2  -3   5-1.26107 20.1891   1
   2   3   5-3.04626 24.8136   4
   2  -3   6-4.84842 22.0857   0
   2   3   6-15.0984 27.2195   4
   2  -3   6-7.16253 22.1930   1
   2   3   7-9.10673 26.8666   4
   2  -3   7-12.3281 24.2744   1
   2  -3   8-2.03666 25.3094   1
   2   3   8 8.83362 28.8085   4
   2  -3   9 15.1195 27.4343   1
   2   3   9-8.44641 26.7493   4
   2   3  10 4.32507 28.0503   4
   2  -3  10-1.47833 28.7040   1
   2  -3  11-1.39826 31.1184   1
   2   3  11-18.6482 27.3157   4
   2  -3  12-31.7865 32.0635   1
   2   3  12 9.09611 28.4538   4
   2   3  13 1.13782 22.7777   1
   2  -3  13 19.5578 33.9416   1
   2   3  13 7.49698 28.7787   4
   2   3  14-1.18046 24.6642   1
   2   3  14 21.7250 29.5845   4
   2  -3  14 9.08804 38.3817   1
   2  -3  15-9.76768 40.3668   1
   2   3  15 48.0650 28.9118   4
   2   3  15-19.5464 26.6527   1
   2   3  16-4.10214 28.7800   1
   2  -3  16-17.6649 42.9757   1
   2  -3  17-30.8078 43.1070   1
   2  -3  18-56.8870 41.1298   1
   2  -3  19 11.3246 38.6156   1
   2  -3  20-30.6907 39.0477   1
   2  -3  21-32.1592 42.6458   1
   2  -3  22 16.9286 47.4355   1
  -2  -4  22 73.7953 42.4964   1
  -2  -4  21 18.3977 37.9566   1
  -2  -4  20 121.817 44.4559   1
  -2  -4  19 206.691 42.0138   1
  -2   4  19 192.905 39.5062   4
  -2  -4  18 353.296 47.1805   1
  -2   4  18 349.193 40.0745   4
  -2  -4  17 13.2481 41.5796   1
  -2   4  17 50.5637 37.9994   4
  -2  -4  16-7.30562 36.8859   1
  -2   4  16 12.2979 33.7934   4
  -2   4  15 432.593 45.6415   4
  -2   4  14 6.91983 36.4951   4
  -2   4  13 85.1483 40.4008   4
  -2   4  12 316.407 40.3324   4
  -2   4  11 1204.39 53.8183   4
  -2   4  10 9757.92 117.364   4
  -2   4   9 527.777 45.5606   4
  -2   4   8 6025.96 92.2339   4
  -2   4   7 17419.1 145.256   4
  -2   4   6 12.4363 37.3667   4
  -2  -4   6 28.1320 22.0611   0
  -2  -4   5 3662.52 48.9574   5
  -2   4   5 3714.73 71.0759   4
  -2  -4   5 3503.40 62.7623   0
  -2   4   4 6369.37 85.1829   4
   2   4  -4 6400.08 43.7954   3
  -2  -4   4 6474.63 64.0863   5
  -2  -4   4 6319.46 79.2248   0
  -2   4   3 988.298 44.3127   4
  -2  -4   3 915.598 33.1821   0
   2   4  -3 927.354 20.2643   3
  -2  -4   3 969.183 29.0855   5
   2  -4  -3 990.235 35.3812   5
   2   4  -2 2831.77 51.9480   0
  -2   4   2 2846.95 57.5564   4
  -2   4   2 2795.93 53.3023   0
  -2  -4   2 2786.92 52.8822   0
   2   4  -2 2838.04 34.6827   3
   2  -4  -2 2878.17 50.5145   5
  -2  -4   2 2853.62 44.2478   5
  -2   4   1 576.390 29.1364   0
  -2  -4   1 559.407 28.8757   0
  -2  -4   1 532.129 23.9189   2
   2  -4  -1 523.735 28.1772   5
  -2   4   1 530.718 32.4206   4
   2   4  -1 555.999 29.2294   0
   2   4  -1 547.190 20.1494   3
   2   4   0 37.5790 16.7129   0
  -2   4   0 61.9630 25.3392   4
   2  -4   0 67.5888 20.3868   5
   2  -4   0 58.8266 9.98524   1
  -2  -4   0 45.4365 15.3567   2
  -2   4   0 32.1507 19.6714   0
   2   4   0 73.6923 15.1510   3
   2  -4   1-0.16976 22.7312   0
  -2  -4  -1-1.44598 13.0962   2
  -2   4  -1 1.55823 19.3315   0
   2  -4   1 11.0697 11.8037   1
  -2   4  -1 9.94741 24.3037   4
   2   4   1 1.50510 18.5688   0
   2  -4   1-9.55492 19.0289   5
   2  -4   2 6741.60 55.7261   1
   2  -4   2 6681.97 80.0439   0
   2   4   2 6569.52 73.7205   0
  -2   4  -2 6643.96 79.8473   0
  -2  -4  -2 6510.62 60.4612   2
   2   4   3 409.353 25.6412   0
   2   4   3 408.910 34.4315   4
   2  -4   3 449.050 22.7806   1
   2  -4   3 404.326 30.4455   0
  -2   4  -3 456.219 29.0633   0
   2  -4   4 201.589 21.8171   1
   2   4   4 164.121 34.5314   4
   2  -4   4 175.632 23.7160   0
   2   4   5 159.448 37.8187   4
   2  -4   5 197.819 26.9730   0
   2  -4   5 165.035 23.3232   1
   2  -4   6 107.888 24.4874   1
   2   4   6 83.3435 33.7585   4
   2  -4   6 137.790 24.9073   0
   2  -4   7 168.447 26.8714   1
   2   4   7 186.208 33.9940   4
   2  -4   8 292.385 29.8467   1
   2   4   8 306.938 37.7663   4
   2   4   9 193.345 37.8592   4
   2  -4   9 166.243 29.5003   1
   2   4  10 16.1457 34.1150   4
   2  -4  10 11.8501 28.9341   1
   2   4  11 656.640 42.2477   4
   2  -4  11 709.968 41.4638   1
   2  -4  12 273.970 36.5261   1
   2   4  12 236.043 39.2976   4
   2   4  13 23.8047 34.3707   4
   2  -4  13 45.1266 36.1404   1
   2  -4  14 1161.05 56.9867   1
   2   4  14 1118.03 52.8068   4
   2  -4  15 22.4333 40.5115   1
   2   4  15 54.5462 35.7062   4
   2  -4  16 173.230 44.3602   1
   2   4  16 187.997 36.1749   4
   2  -4  17 229.279 46.2892   1
   2  -4  18 5.97845 42.3743   1
   2  -4  19 14.9584 38.0347   1
   2  -4  20 7.40075 39.5203   1
   2  -4  21-23.8102 45.4641   1
  -2  -5  21 16.3804 40.1921   1
  -2  -5  20 33.7570 41.9579   1
  -2   5  20 34.4811 40.2421   4
  -2  -5  19-9.55958 41.7834   1
  -2   5  19 37.7356 35.2425   4
  -2   5  18 41.5320 38.2275   4
  -2  -5  18 41.2330 36.6166   1
  -2   5  17 337.142 42.4422   4
  -2  -5  17 39.0859 40.7751   1
  -2   5  16 18.4006 36.9727   4
  -2  -5  16 32.6654 39.4837   1
  -2   5  15 27.7038 42.8247   4
  -2   5  14 41.5598 40.5740   4
  -2   5  13-40.0143 46.6977   4
  -2   5  12 16.6860 44.5127   4
  -2   5  11 15.3860 47.3112   4
  -2   5  10 4.36332 42.1486   4
  -2   5   9-25.7454 41.5690   4
  -2   5   8-28.8614 44.1735   4
  -2  -5   7-6.98572 18.3842   5
  -2   5   7-16.5618 42.9227   4
  -2  -5   6 6.44268 18.9970   5
  -2   5   6-14.5337 41.0415   4
  -2  -5   5 7.25578 18.8678   5
  -2   5   5-3.34510 34.9913   4
  -2  -5   4-10.8896 18.8213   5
  -2   5   4 21.3038 33.5259   4
   2  -5  -3 5.54965 25.0667   5
   2   5  -3-8.39650 11.6900   3
  -2  -5   3 4.84608 19.8297   5
  -2   5   3-18.8411 32.0938   4
  -2   5   2-18.1894 31.0996   4
   2   5  -2-6.45335 21.9110   0
   2  -5  -2 4.07078 23.8007   5
  -2  -5   2-11.3076 18.7393   5
  -2  -5   2-0.61469 19.6021   0
   2   5  -2 17.2855 12.8689   3
  -2   5   1-15.2480 31.0196   4
   2  -5  -1-19.0783 24.0471   5
   2   5  -1 14.9713 14.8496   3
   2   5  -1 11.9682 20.8339   0
  -2  -5   1 1.82270 20.4147   0
  -2  -5   0-20.5926 16.2654   2
   2   5   0-0.46227 16.2963   3
  -2   5   0-6.55792 31.4235   4
   2  -5   0-16.2205 25.0139   5
   2   5   0 21.6844 21.5468   0
  -2   5  -1-13.8636 32.5234   4
   2   5   1-2.42501 18.0825   0
   2  -5   1 1.82186 23.5155   5
   2  -5   1-11.6104 14.3080   1
  -2  -5  -1-9.45147 14.0749   2
  -2   5  -2-3.65386 30.7568   4
   2  -5   2 21.8307 23.7111   5
  -2  -5  -2 5.04696 13.6355   2
   2   5   2-6.92801 17.7454   0
   2  -5   2-0.22291 14.9881   1
   2  -5   3 4.61788 16.1514   1
   2   5   3-31.9733 38.1376   4
  -2  -5  -3 13.3748 13.7310   2
   2  -5   3-4.52425 21.3604   5
   2   5   3-14.4575 21.5587   0
   2  -5   4 14.7594 17.6867   1
   2   5   4-27.0733 21.2226   0
   2   5   4 9.91102 34.6967   4
   2   5   5-13.9615 38.1290   4
   2  -5   5 19.2275 18.3410   1
   2  -5   6-14.0249 20.5528   1
   2   5   6-8.27761 35.6893   4
   2  -5   7 12.8150 24.8287   1
   2   5   7-5.45149 39.3313   4
   2  -5   8-3.61502 24.0578   1
   2   5   8 8.12982 36.8426   4
   2   5   9-10.3493 37.9012   4
   2  -5   9-4.00143 27.5261   1
   2  -5  10-77.1038 27.6094   1
   2   5  10-51.3421 43.0013   4
   2  -5  11 38.4789 32.7170   1
   2   5  11-30.5185 40.4386   4
   2   5  12-45.0751 40.4547   4
   2  -5  12 1.93189 33.9534   1
   2  -5  13-37.3541 36.0115   1
   2   5  13 11.9684 40.5415   4
   2  -5  14-2.49903 37.1798   1
   2   5  14 56.8583 41.4983   4
   2  -5  15-4.16361 36.4845   1
   2   5  15 12.7124 39.9653   4
   2   5  16 33.8828 40.7345   4
   2  -5  16 10.8204 39.3940   1
   2  -5  17-18.9917 38.7063   1
   2  -5  18 8.24889 43.0299   1
   2  -5  19-96.3424 45.4500   1
   2  -5  20-7.39564 48.6078   1
   2  -5  21-12.9148 48.4606   1
  -2  -6  20 75.7682 46.7982   1
  -2   6  20 177.805 46.7595   4
  -2   6  19 53.4444 39.8394   4
  -2  -6  19 3.91911 36.3410   1
  -2  -6  18 13.5620 40.6827   1
  -2   6  18 112.475 46.7168   4
  -2  -6  17-4.41029 34.9772   1
  -2   6  17-6.10894 43.1832   4
  -2   6  16 886.504 59.2615   4
  -2  -6  16 819.212 54.3834   1
  -2   6  15 91.1682 51.0564   4
  -2  -6  15 11.1912 36.5778   1
  -2   6  14 876.059 60.9352   4
  -2   6  13 229.531 50.9988   4
  -2   6  12 1566.86 75.4597   4
  -2   6  11 1553.69 73.1485   4
  -2   6  10 1638.71 77.7176   4
  -2   6   9 694.216 61.0409   4
  -2   6   8 2654.40 84.8185   4
  -2  -6   8 2657.87 56.1501   5
  -2   6   7 829.247 59.3118   4
  -2  -6   7 781.963 34.7402   5
  -2  -6   6 12.9361 21.3547   5
  -2   6   6-5.66249 46.4056   4
  -2   6   5 97.9221 43.2635   4
  -2  -6   5 74.7843 21.8527   5
  -2  -6   4 191.801 24.4505   5
  -2   6   4 210.113 45.3498   4
  -2  -6   3 358.503 27.8108   5
  -2   6   3 385.091 45.9581   4
  -2   6   2 121.818 38.5589   4
   2  -6  -2 167.049 31.4154   5
  -2   6   1 7.17698 36.5544   4
   2  -6  -1-1.72930 27.1805   5
  -2   6   0 122.410 36.1559   4
   2   6   0 89.7408 18.5037   3
   2  -6   0 68.0357 27.6611   5
  -2   6  -1 516.648 43.2353   4
   2  -6   1 484.195 35.0697   5
   2   6   1 519.706 28.8998   3
   2  -6   2 24.4195 25.4443   5
   2   6   2 27.6593 39.6693   4
  -2   6  -2 17.3328 32.0448   4
   2  -6   3 136.895 28.6585   5
  -2   6  -3 123.154 33.8512   4
   2   6   3 138.621 42.0529   4
   2   6   4 8.91946 38.5486   4
   2  -6   4-86.3331 25.9980   5
   2   6   5 11.9928 39.8748   4
   2  -6   5 21.8236 26.2463   5
   2  -6   6 254.143 26.8260   1
   2   6   6 200.295 45.1778   4
   2   6   7 123.427 44.9904   4
   2  -6   7 159.680 28.1976   1
   2  -6   8 55.9993 28.7709   1
   2   6   8 91.3269 43.9288   4
   2   6   9 200.365 47.3644   4
   2  -6   9 182.800 33.1949   1
   2  -6  10 172.577 34.9507   1
   2   6  10 155.936 49.9668   4
   2  -6  11 144.010 36.7819   1
   2   6  11 155.976 48.9121   4
   2   6  12 178.840 48.4227   4
   2  -6  12 238.608 37.4022   1
   2  -6  13 315.087 41.9559   1
   2   6  13 319.150 50.3171   4
   2   6  14 0.87308 50.0511   4
   2  -6  14 94.0729 36.7929   1
   2  -6  15 29.5939 38.0029   1
   2   6  15 51.3668 47.3329   4
   2  -6  16 1.68437 38.7687   1
   2   6  16 48.9838 46.0346   4
   2  -6  17-3.67705 42.1979   1
   2   6  17 68.9580 44.4029   4
   2  -6  18 32.4839 43.7355   1
   2  -6  19 5.87428 47.9714   1
   2  -6  20-5.13039 47.3965   1
  -2  -7  19 24.0938 39.2776   1
  -2   7  19 244.346 54.3372   4
  -2   7  18 67.3539 53.2703   4
  -2  -7  18 19.2981 44.1617   1
  -2   7  17 80.8114 48.6663   4
  -2  -7  17 25.6042 37.0822   1
  -2  -7  16-27.2016 41.3986   1
  -2   7  16 52.6334 48.1376   4
  -2   7  15-44.7998 52.2294   4
  -2  -7  15 13.6220 36.5355   1
  -2   7  14 40.1733 54.9071   4
  -2  -7  14 26.6478 36.6123   1
  -2   7  13 46.3225 47.9200   4
  -2   7  12-16.0254 51.0304   4
  -2   7  11-8.08401 55.4163   4
  -2   7  10-5.26198 55.3666   4
  -2   7   9 30.8366 53.6295   4
  -2   7   8-13.1216 56.6418   4
  -2  -7   7 13.2518 27.1837   5
  -2   7   7 34.6905 58.9680   4
  -2  -7   6 12.5488 24.3419   5
  -2   7   6-10.2898 49.5337   4
  -2  -7   5 5.62639 26.0040   5
  -2   7   5 0.91479 48.9528   4
  -2  -7   4 20.4538 26.9110   5
  -2   7   4 24.3123 50.1738   4
  -2   7   3-3.77822 47.9438   4
  -2   7   2-7.99620 44.3826   4
  -2   7   1 19.8909 44.2398   4
   2  -7  -1 3.95121 30.2609   5
  -2   7   0 4.12612 43.2486   4
   2  -7   0-5.63434 29.2299   5
   2  -7   1-13.3673 31.4383   5
  -2   7  -1-5.23164 43.1938   4
   2   7   1-51.1494 45.0294   4
   2  -7   2 0.89689 29.4045   5
   2   7   2-5.23038 50.6331   4
  -2   7  -2 8.49824 41.0922   4
   2   7   3-9.43861 47.0432   4
  -2   7  -3 0.67828 37.9984   4
   2  -7   3 1.40785 30.7197   5
   2   7   4-4.01366 48.7073   4
   2  -7   4-11.0312 28.5681   5
  -2   7  -4 110.992 35.4955   4
   2   7   5 20.0966 50.9615   4
  -2   7  -5-9.35268 35.4250   4
   2  -7   5-10.8251 30.3469   5
   2  -7   6 26.5964 30.3384   5
   2   7   6-9.33321 47.2038   4
   2   7   7 13.0922 50.7858   4
   2  -7   7-37.5450 30.7864   5
   2   7   8 19.6478 51.3581   4
   2  -7   8-8.67424 29.4105   5
   2   7   9 0.13247 48.0582   4
   2   7  10-34.7032 57.8654   4
   2   7  11-45.4818 53.6810   4
   2  -7  12-24.0129 28.7260   1
   2   7  12-65.2874 49.7738   4
   2   7  13-11.5091 57.3383   4
   2  -7  13 23.3543 32.3186   1
   2  -7  14-8.49354 33.8332   1
   2   7  14 59.1794 50.9099   4
   2  -7  15-46.2251 34.2010   1
   2   7  15-15.2497 51.4713   4
   2   7  16-71.7857 54.9596   4
   2  -7  16-11.1802 36.6116   1
   2   7  17 6.06287 45.9982   4
   2  -7  17 35.2502 36.2070   1
   2  -7  18-42.3014 41.8945   1
  -2  -8  17 77.1417 44.7412   1
  -2   8  16 307.181 69.0199   4
  -2  -8  16 325.766 43.0559   1
  -2   8  15 555.604 73.1378   4
  -2  -8  15 270.002 44.4554   1
  -2   8  14 355.116 65.1709   4
  -2   8  13 165.671 56.4605   4
  -2   8  12 183.670 53.8435   4
  -2   8  11-27.8526 52.4776   4
  -2   8  10 470.744 64.0171   4
  -2   8   9-12.0851 59.4110   4
  -2   8   8-3.59350 59.8475   4
  -2   8   7 417.775 65.1001   4
  -2   8   6 114.509 58.5065   4
  -2   8   5 48.7933 56.0105   4
  -2  -8   5 26.5298 29.0171   5
  -2   8   4 341.628 60.2719   4
  -2   8   3 1510.90 76.0421   4
  -2   8   2 57.8012 52.5734   4
   2   8  -1 32.6889 50.6764   4
  -2   8   1 14.0764 48.5784   4
   2  -8   0 238.858 27.5512   5
   2   8   0 161.551 53.2502   4
  -2   8   0 203.830 52.7182   4
   2   8   1 698.903 63.0849   4
   2  -8   1 847.441 48.7339   5
  -2   8  -1 775.230 58.1526   4
   2   8   2 96.3454 50.3947   4
  -2   8  -2 27.6487 40.5747   4
   2  -8   2 33.1075 32.9556   5
   2   8   3 368.668 59.7725   4
  -2   8  -3 313.110 47.9835   4
   2  -8   3 255.776 36.4883   5
  -2   8  -4 12.2858 43.3203   4
   2  -8   4-5.14288 31.3306   5
   2   8   4-15.4250 55.2448   4
   2   8   5-23.4713 49.4898   4
   2  -8   5 8.14782 31.3397   5
  -2   8  -5-31.0164 37.4038   4
   2   8   6 172.407 55.3077   4
  -2   8  -6 188.288 44.8111   4
   2  -8   6 176.026 33.7397   5
   2   8   7-21.2091 53.0252   4
   2  -8   7 35.1671 28.6287   5
   2   8   8-0.74093 49.4531   4
   2  -8   8-96.3636 27.5686   5
   2   8   9 73.4236 55.1404   4
   2  -8   9 46.2477 30.7632   5
   2   8  10 21.2152 56.5411   4
   2   8  11 44.6837 58.3928   4
   2   8  12-54.9058 56.4677   4
   2   8  13 84.4896 54.0048   4
   2   8  14 71.4345 66.5605   4
   2   8  15-66.9650 54.8155   4
   2   8  16 309.421 62.9369   4
   2   8  17 245.807 61.2548   4
  -2   9  13-64.5642 61.1853   4
  -2   9  12 14.8746 57.9183   4
  -2   9  11-76.1986 60.4046   4
  -2   9  10 50.9523 59.1378   4
  -2   9   9-74.3534 53.4893   4
  -2   9   8 26.4355 53.6666   4
  -2   9   7 22.7620 54.1473   4
  -2   9   6 15.2884 55.6337   4
  -2   9   5 51.5635 58.1520   4
  -2   9   4 19.6445 55.8559   4
   2   9  -3-53.6866 52.2738   4
  -2   9   3 35.8531 55.2987   4
   2   9  -2 1.61167 52.2339   4
  -2   9   2-54.4539 46.7342   4
  -2   9   1 46.4702 55.6958   4
   2   9  -1-21.8133 52.5214   4
   2   9   0-53.9114 48.3618   4
  -2   9   0-52.6169 50.3199   4
   2  -9   1 31.7235 37.7913   5
   2   9   1-29.7828 54.7236   4
  -2   9  -1 57.5290 46.6790   4
  -2   9  -2-16.0393 47.8177   4
   2  -9   2-5.35033 31.5110   5
   2   9   2 5.28896 55.2310   4
  -2   9  -3-18.0419 42.2937   4
   2   9   3-55.4241 57.5482   4
   2  -9   3-51.5185 31.1811   5
   2   9   4-12.4649 59.1252   4
  -2   9  -4 40.0282 46.2986   4
   2  -9   4 32.1438 30.1475   5
   2  -9   5-62.8222 26.9649   5
   2   9   5 28.2540 58.1586   4
  -2   9  -5-17.4338 46.8209   4
   2  -9   6 67.5636 34.3874   5
   2   9   6 5.50972 56.3469   4
   2   9   7 55.1483 56.6066   4
   2  -9   7-100.337 30.1994   5
   2  -9   8 7.39098 32.6412   5
   2   9   8 38.1885 52.0497   4
   2   9   9 4.53712 57.4538   4
   2   9  10-25.4383 65.3301   4
   2   9  11-0.91085 65.2168   4
   2   9  12-89.9088 60.4739   4
   2   9  13-30.1112 54.9806   4
  -2  10   8 115.027 64.6199   4
  -2  10   7 45.6218 59.3940   4
   2  10  -6 63.3841 58.1226   4
  -2  10   6 72.4635 65.9374   4
   2  10  -5-52.5561 52.7177   4
  -2  10   5 28.5745 60.7424   4
   2  10  -4 385.035 61.2827   4
  -2  10   4 325.340 57.7467   4
   2  10  -3 18.5843 59.6648   4
  -2  10   3-111.797 63.3605   4
   2  10  -2 108.248 53.9202   4
  -2  10   2 125.301 53.7359   4
  -2  10   1 40.9127 56.1034   4
   2  10  -1 110.130 62.3970   4
   2  10   0 4.98198 51.9552   4
  -2  10   0 5.70592 46.2895   4
  -2  10  -1 171.214 59.9940   4
   2  10   1 60.7324 62.9436   4
   2  10   2 122.248 65.0972   4
  -2  10  -2-14.0488 51.8421   4
  -2  10  -3 58.0438 48.1910   4
   2 -10   3 107.924 34.2412   5
   2 -10   4 1.16479 30.1460   5
   2  10   4 41.0969 57.4570   4
  -2  10  -4-43.9201 46.7871   4
   2  10   5-58.8812 65.2972   4
   2 -10   5 123.489 34.5097   5
   2 -10   6 27.6622 30.7891   5
   2  10   6 120.013 68.3335   4
   2  10   7-49.3316 65.7897   4
   2  10   8 28.0210 64.7087   4
  -2  11   1 61.0383 69.7568   4
  -2  11   0 80.1492 64.9484   4
  -2  11  -1-84.2000 55.6018   4
  -2  11  -2 53.5940 51.8956   4
  -2  11  -3 145.600 56.3594   4
  -3   0  24 11.4056 35.7887   1
  -3   0  23-17.9109 42.0368   1
  -3   0  22 46.9646 35.3508   1
  -3   0  21 26.9360 36.1615   1
  -3   0  20 42.6734 36.9355   1
  -3   0  19-7.94741 32.2970   1
  -3   0  18 30.8731 34.0542   1
  -3   0  17-9.09879 31.4647   1
  -3   0  17 30.0462 23.2983   4
  -3   0  16-16.1117 26.9742   1
  -3   0  16 24.9135 21.1222   4
  -3   0  15-8.34897 26.2257   1
  -3   0  15 0.98952 19.9706   4
  -3   0  14 1.64075 18.7210   4
  -3   0  14 14.0712 25.2967   1
  -3   0  13-12.2623 17.4685   4
  -3   0  12-5.42069 15.8858   4
  -3   0  11 0.84384 16.4095   4
  -3   0  10 5.24589 15.8408   4
  -3   0   9 10.0551 16.4818   4
  -3   0   8-6.43187 14.7034   4
  -3   0   7 3.36143 14.9413   4
  -3   0   6-1.41863 13.8122   4
  -3   0   5-2.97556 15.4625   4
  -3   0   4 54.9090 16.0055   4
  -3   0   3-1.15368 12.3579   2
  -3   0   3-0.16259 11.6761   4
  -3   0   2-13.4005 11.9544   2
  -3   0   2-2.69927 9.92859   4
   3   0  -1-0.04071 8.89486   3
  -3   0   1-2.45650 7.73274   4
   3   0   0 2.87373 7.32610   3
   3   0   1 3.85408 7.63258   3
   3   0   2 131.442 12.5725   3
   3   0   3 17.4079 13.4140   3
   3   0   4 1.80007 12.9501   3
   3   0   4 7.43220 15.8700   1
   3   0   5-1.30208 14.7175   1
   3   0   6 8.69454 7.68749   4
   3   0   6 6.92997 15.9867   1
   3   0   7-1.95661 19.9015   1
   3   0   7 1.51750 8.72262   4
   3   0   8-5.09326 9.55469   4
   3   0   8 0.62262 20.4339   1
   3   0   9 0.55515 22.4373   1
   3   0   9-9.39817 10.5708   4
   3   0  10-13.9489 10.9339   4
   3   0  10-8.02654 22.4193   1
   3   0  11 0.35589 10.9852   4
   3   0  11 1.74227 24.8789   1
   3   0  12-5.96112 26.4833   1
   3   0  13-15.0502 27.9433   1
   3   0  14-32.6701 30.9893   1
   3   0  15 1.64730 29.9986   1
   3   0  16 16.3109 33.7088   1
   3   0  17 5.99241 34.1468   1
   3   0  18 57.8185 34.3619   1
   3   0  19 52.6770 38.4600   1
   3   0  20 62.6912 42.4687   1
   3   0  20 7.42775 26.0361   6
   3   0  21-3.93767 42.7216   1
   3   0  22 4.93994 40.4843   1
   3   0  23 53.1118 41.2125   1
  -3  -1  24 174.523 45.0439   1
  -3  -1  23 61.3816 36.2056   1
  -3   1  22 398.737 45.7509   1
  -3  -1  22 295.122 45.0639   1
  -3   1  21-35.0559 36.0603   1
  -3  -1  21 66.3448 37.4169   1
  -3  -1  20 615.632 47.4843   1
  -3   1  20 675.446 48.1571   1
  -3  -1  19 261.446 41.1882   1
  -3   1  19 284.447 39.7863   1
  -3   1  18 874.706 40.5934   4
  -3   1  18 818.401 43.9159   1
  -3  -1  18 784.799 50.1325   1
  -3  -1  17 258.858 26.5122   4
  -3   1  17 277.488 34.2243   1
  -3  -1  17 280.951 39.3835   1
  -3   1  17 305.624 30.4730   4
  -3  -1  16 154.336 24.1322   4
  -3   1  16 115.801 29.6421   1
  -3   1  16 166.554 25.6778   4
  -3  -1  16 177.930 36.6454   1
  -3  -1  15 582.879 30.2660   4
  -3   1  15 566.423 34.1358   1
  -3  -1  15 561.363 39.4918   1
  -3   1  15 615.786 32.0832   4
  -3   1  14 235.932 25.8539   4
  -3  -1  14 192.788 21.6062   4
  -3   1  14 206.497 27.1067   1
  -3  -1  13 1240.77 35.7634   4
  -3   1  13 1265.70 39.7923   4
  -3   1  13 1228.30 40.4074   1
  -3  -1  12 305.866 22.4189   4
  -3   1  12 243.939 25.4467   4
  -3   1  12 284.638 25.7803   1
  -3   1  11 44.6646 19.6385   1
  -3   1  11 35.6686 22.3080   4
  -3  -1  11 58.3100 16.3709   4
  -3   1  10 2057.24 43.1940   4
  -3  -1  10 2007.53 39.4315   4
  -3  -1   9 1670.31 34.9454   4
  -3   1   9 1565.65 37.3523   4
  -3  -1   9 1576.35 24.9283   6
  -3   1   8 479.590 24.8988   4
  -3  -1   8 478.045 14.3918   6
  -3  -1   8 452.714 20.7526   4
  -3   1   7 29654.4 129.695   4
  -3  -1   7 29683.4 121.597   4
  -3  -1   7 29428.8 79.1922   6
  -3   1   6 4828.89 52.4399   4
  -3  -1   6 4815.04 48.3981   4
  -3   1   5 79335.6 190.707   4
  -3  -1   5 78893.0 181.264   4
  -3   1   4 65113.8 163.762   4
  -3  -1   4 64864.6 156.552   4
  -3  -1   3 186055. 1017.47   4
  -3  -1   3 190088. 1166.44   2
   3  -1  -3 191572. 881.306   5
  -3   1   3 190112. 1057.04   4
   3   1  -3 192441. 874.668   3
  -3  -1   2 351.371 18.2974   2
   3  -1  -2 391.704 14.2783   5
  -3   1   2 405.871 18.9485   4
   3   1  -2 386.282 13.6803   3
  -3   1   1 5932.49 41.9506   4
   3   1  -1 5974.75 39.7221   3
  -3  -1   1 5833.99 48.9911   2
   3   1   0 5884.77 40.7572   3
  -3   1   0 5622.89 39.7284   0
  -3  -1   0 5718.29 31.4573   0
   3  -1   1 5149.26 38.0788   0
   3   1   1 5129.06 28.3020   0
   3   1   1 5251.39 41.6529   3
  -3   1  -1 5088.59 38.4573   0
   3  -1   2 83.5012 12.5988   1
   3   1   2 74.6354 12.7365   3
   3  -1   2 79.6152 13.2111   6
   3  -1   2 84.0836 12.6466   0
   3  -1   3 7268.32 53.8452   6
   3  -1   3 7168.11 51.4748   1
   3   1   3 7162.64 56.3549   3
   3  -1   4 43.4784 9.73734   3
   3  -1   4 30.1960 14.0746   6
   3  -1   4 33.2144 15.5401   1
   3   1   4 34.6148 14.7773   4
   3  -1   5 1548.46 24.0894   3
   3  -1   5 1508.29 30.5547   1
   3   1   5 1565.93 27.7471   4
   3  -1   5 1555.26 30.3196   6
   3  -1   6 1016.17 22.4401   3
   3   1   6 1039.83 25.1432   4
   3  -1   6 1072.88 29.7175   1
   3   1   6 1155.16 28.1697   1
   3  -1   6 1093.67 28.4741   6
   3  -1   7 262.586 20.0769   6
   3  -1   7 231.639 21.4432   1
   3   1   7 278.503 20.3335   1
   3   1   7 267.527 18.5255   4
   3  -1   8 3456.96 28.8902   4
   3  -1   8 3582.04 51.7417   6
   3  -1   8 3378.14 54.0803   1
   3   1   8 3495.80 44.3798   4
   3   1   8 3445.10 49.8466   1
   3  -1   9 4651.99 64.6616   1
   3   1   9 4803.31 52.7374   4
   3  -1   9 4804.47 61.5161   6
   3   1   9 4805.28 61.9839   1
   3  -1  10 2563.57 48.5554   6
   3  -1  10 2520.22 29.8977   4
   3   1  10 2622.93 50.3562   1
   3   1  10 2563.86 40.2174   4
   3  -1  10 2684.18 53.9311   1
   3   1  11 55.5940 23.6810   1
   3   1  11 67.7496 17.6469   4
   3  -1  11 54.4463 28.5393   1
   3  -1  11 83.1092 21.5009   6
   3  -1  12 1715.66 50.1692   1
   3  -1  12 1754.14 44.3158   6
   3   1  12 1696.01 35.9290   4
   3   1  12 1802.55 48.9695   1
   3  -1  13 313.961 36.3022   1
   3   1  13 290.560 32.5206   1
   3  -1  13 347.063 28.1138   6
   3  -1  14 2381.33 53.9392   6
   3  -1  14 2394.18 62.4375   1
   3   1  14 2404.36 58.7637   1
   3  -1  15 35.7177 35.6834   1
   3  -1  15 32.7630 24.3833   6
   3   1  15 82.9396 33.0659   1
   3   1  16 735.244 43.8506   1
   3  -1  16 753.410 37.8404   6
   3  -1  16 756.001 47.2226   1
   3  -1  17 11.0964 35.5783   1
   3   1  17 41.0339 34.0408   1
   3  -1  17 31.4685 25.7468   6
   3  -1  18 50.0456 23.9248   6
   3   1  18 30.4890 31.9540   1
   3  -1  19 132.141 29.7183   6
   3   1  19 206.518 39.9282   1
   3  -1  19 118.761 41.6675   1
   3   1  20 169.706 37.9958   1
   3  -1  20 110.977 44.4081   1
   3  -1  21 88.1446 41.9182   1
   3   1  21 16.9711 40.6856   1
   3  -1  22 138.665 48.1495   1
   3   1  22-6.38534 42.1968   1
   3   1  23 92.5457 47.5915   1
   3  -1  23 24.8919 48.3388   1
   3   1  24 9.59633 41.6488   1
  -3  -2  23 31.3826 35.1928   1
  -3  -2  22-9.34666 41.1625   1
  -3  -2  21-1.18008 40.8314   1
  -3  -2  20-3.33864 30.1817   1
  -3   2  19-39.0821 29.3240   4
  -3  -2  19 14.6277 37.6222   1
  -3   2  18-21.9398 27.8818   4
  -3  -2  18 18.4388 37.6480   1
  -3  -2  17 33.9932 41.1960   1
  -3   2  17-8.19792 29.8525   4
  -3   2  17-13.0919 28.4481   1
  -3   2  16 34.4442 27.3723   1
  -3   2  16-9.92632 28.9314   4
  -3  -2  16 2.28734 36.4357   1
  -3  -2  16-6.60088 22.5431   4
  -3   2  15-26.1109 23.9488   1
  -3  -2  15-2.04795 19.5546   4
  -3   2  15-10.2843 26.0644   4
  -3  -2  14-2.76031 19.0244   4
  -3   2  14 28.0635 21.5986   1
  -3   2  14-0.06618 27.1239   4
  -3   2  13-24.0329 20.5154   1
  -3   2  13-6.98124 26.2140   4
  -3  -2  13-4.54193 18.0534   4
  -3   2  12 22.9364 26.2683   4
  -3   2  12 7.06719 18.1695   1
  -3  -2  12-1.09329 17.2443   4
  -3   2  11 25.6089 24.6698   4
  -3  -2  11-2.62097 16.3286   4
  -3   2  11-3.44815 17.7604   1
  -3  -2  11-2.70563 11.4748   6
  -3   2  10 0.33482 16.2455   1
  -3   2  10 25.6958 23.4317   4
  -3  -2  10 11.0429 18.0071   4
  -3   2   9-2.92973 15.0654   1
  -3   2   9 8.66145 25.3233   4
  -3   2   8 10.9474 13.5815   1
  -3   2   8 6.56972 22.1034   4
  -3   2   7-7.06484 24.4454   4
  -3   2   6-19.2804 23.9883   4
  -3   2   5-4.70693 23.7420   4
  -3   2   4 4.81695 22.1089   4
  -3  -2   4 8.52552 7.82686   5
   3  -2  -4 5.69641 14.6857   5
   3   2  -4-2.33322 9.47183   3
   3   2  -3-1.88161 9.40892   3
  -3  -2   3 6.82194 16.4427   2
  -3   2   3 11.9412 21.2535   4
  -3  -2   3-3.16552 7.87951   5
   3  -2  -3 9.02024 14.5984   5
   3  -2  -2-3.20118 13.6860   5
   3   2  -2-5.46086 10.2522   3
  -3  -2   2 13.6821 14.2713   2
  -3   2   2-3.52454 19.8781   4
  -3  -2   2 5.84625 12.8160   0
   3   2  -1 1.67221 11.2201   3
  -3  -2   1-3.92500 14.3433   2
  -3  -2   1 2.84058 12.5062   0
  -3   2   1-2.37214 15.8006   4
  -3   2   0-2.84355 15.4610   4
  -3   2   0-0.58131 15.5320   0
   3   2   0 2.93324 11.3123   0
   3   2   0 1.90794 13.0496   3
  -3  -2   0-3.15053 14.3995   2
  -3  -2   0 3.58254 11.4391   0
   3   2   1-15.6833 14.3474   3
   3   2   1-2.96448 10.5986   0
  -3   2  -1 5.97597 14.0452   4
   3  -2   1-3.52987 13.9584   0
  -3   2  -1 3.04101 15.5385   0
   3  -2   1 1.31519 9.60011   1
   3  -2   2-1.38710 14.6785   0
   3   2   2-4.28685 15.2901   3
  -3   2  -2-0.92429 15.9095   0
   3  -2   2-1.99553 11.7396   1
  -3   2  -2-1.94009 12.7365   4
   3  -2   3-2.49584 13.4625   1
  -3   2  -3-6.42732 11.8780   4
   3  -2   3-3.94171 14.4731   0
   3  -2   4-9.99407 15.3126   1
   3  -2   4-6.83487 15.6356   0
   3   2   4-5.56640 19.1088   4
   3  -2   5-0.88267 17.1403   1
   3   2   5-0.65804 20.3643   4
   3  -2   6 3.06033 15.9962   6
   3  -2   6-0.48690 7.57409   3
   3  -2   6 2.53439 19.9157   1
   3   2   6 14.5215 21.6340   4
   3  -2   7-0.59269 18.2250   6
   3  -2   7-2.29173 22.0450   1
   3   2   7 8.48614 21.4858   4
   3  -2   7 6.53248 9.81601   3
   3  -2   8 1.62337 12.1738   3
   3  -2   8 7.33856 23.4030   1
   3   2   8 4.06134 22.8162   4
   3  -2   8-7.40278 19.3205   6
   3  -2   9 6.54445 25.9011   1
   3  -2   9 7.06319 12.4753   3
   3  -2   9-15.8298 18.6775   6
   3   2   9 6.10218 22.2254   4
   3  -2  10-9.40314 20.0788   6
   3   2  10-7.74530 19.8570   1
   3  -2  10-13.1643 28.0030   1
   3   2  10 17.3128 21.4722   4
   3  -2  11-4.94978 20.0137   6
   3   2  11 7.81105 22.0583   1
   3  -2  11 2.22178 27.5724   1
   3   2  11-1.86219 21.3430   4
   3  -2  12 2.04562 30.7313   1
   3   2  12 2.47213 22.3624   1
   3   2  12-19.5646 20.9750   4
   3  -2  12-5.75397 20.9168   6
   3  -2  13-0.94354 23.2130   6
   3   2  13 9.84942 25.7879   1
   3   2  13 4.81278 22.9813   4
   3  -2  13-1.52576 33.2856   1
   3  -2  14 18.2427 33.0546   1
   3  -2  14-21.9584 22.6425   6
   3   2  14 11.3217 25.6602   1
   3   2  15 15.0540 27.5417   1
   3  -2  15-1.49187 34.0637   1
   3  -2  15-35.5083 24.4150   6
   3  -2  16-16.3689 24.9614   6
   3   2  16 34.0626 30.5066   1
   3  -2  16-38.0367 39.8201   1
   3   2  17-2.21676 31.4356   1
   3  -2  17-9.83055 40.0730   1
   3  -2  17-23.6465 24.2372   6
   3   2  18-26.4800 34.3558   1
   3  -2  18 9.70406 42.4819   1
   3   2  19-26.2435 33.8766   1
   3  -2  19-41.2117 42.5411   1
   3  -2  20-33.8773 44.7722   1
   3   2  20 24.5960 40.1266   1
   3  -2  21-72.8474 44.4290   1
   3   2  21 7.75646 37.8930   1
   3  -2  22-28.6903 49.2451   1
   3  -2  23 31.0154 50.1426   1
  -3  -3  23 7.47394 41.1323   1
  -3  -3  22-30.6848 36.7421   1
  -3  -3  21 61.8148 40.6179   1
  -3  -3  20 2.24768 41.4739   1
  -3   3  20 58.1290 32.5515   4
  -3  -3  19 38.7414 34.8182   1
  -3   3  19 32.8482 33.8602   4
  -3  -3  18 147.504 38.4687   1
  -3   3  18 56.6976 35.2158   4
  -3   3  17 380.655 41.7380   4
  -3  -3  17 350.850 44.8570   1
  -3   3  16 2532.49 66.7330   4
  -3   3  15 825.634 45.0026   4
  -3   3  14 2822.95 65.9836   4
  -3   3  13 2002.94 55.5453   4
  -3   3  12 58.0457 29.9066   4
  -3   3  11 3015.00 64.6020   4
  -3   3  11 2853.24 43.2618   1
  -3   3  10 18812.9 97.3333   1
  -3   3  10 18419.9 140.808   4
  -3   3   9 8998.80 62.4710   1
  -3   3   9 9100.70 99.8151   4
  -3   3   8 2188.54 56.4040   4
  -3   3   8 2213.10 29.5534   1
  -3   3   7 1440.94 21.1648   1
  -3   3   7 1412.02 47.5128   4
  -3   3   6 11273.8 103.160   4
  -3  -3   5 1969.17 29.8723   5
  -3   3   5 1960.42 50.9969   4
   3   3  -5 1893.60 25.8040   3
  -3   3   4 13877.5 108.313   4
   3   3  -4 13853.2 65.0095   3
  -3  -3   4 14038.9 73.8889   5
   3  -3  -4 14042.5 94.9382   5
  -3  -3   4 14173.0 101.813   0
   3  -3  -3 3475.56 48.2910   5
  -3  -3   3 3436.74 38.3561   5
  -3   3   3 3608.73 58.4393   4
  -3  -3   3 3667.30 52.4992   2
   3   3  -3 3507.51 35.1384   3
  -3  -3   3 3586.54 51.8142   0
  -3   3   2 1785.90 42.5674   4
  -3  -3   2 1818.69 37.2387   2
   3   3  -2 1756.61 26.8199   3
  -3  -3   2 1761.84 36.8311   0
   3  -3  -2 1708.47 35.3299   5
  -3  -3   1 102.836 18.2860   2
  -3   3   1 53.9357 21.2911   0
  -3  -3   1 88.3677 17.0939   0
   3  -3  -1 100.515 19.0157   5
   3   3  -1 99.5743 16.5540   0
   3   3  -1 96.3523 13.2143   3
  -3   3   1 72.5773 26.1423   4
  -3  -3   0 366.550 20.3534   0
   3   3   0 342.784 18.5089   3
  -3  -3   0 319.375 21.0040   2
  -3   3   0 358.549 31.8223   4
   3   3   0 334.408 20.3436   0
  -3   3   0 347.518 24.8285   0
   3  -3   0 334.605 12.1191   1
   3   3   1 5809.25 55.6481   3
  -3   3  -1 5623.98 65.4241   0
   3   3   1 5789.29 58.6787   0
   3  -3   1 5990.51 66.3285   0
   3  -3   1 5722.53 41.0403   1
  -3   3  -1 5803.36 63.7371   4
  -3  -3  -1 5703.92 57.7481   2
   3   3   2 15426.1 92.4749   0
   3  -3   2 15122.7 74.2702   1
  -3   3  -2 15076.6 92.6857   4
   3  -3   2 15358.4 103.821   0
  -3   3  -2 15225.9 104.312   0
   3  -3   3 1424.99 36.2648   0
   3  -3   3 1524.64 29.2777   1
  -3   3  -3 1420.87 31.3516   4
  -3   3  -3 1407.76 36.3104   0
   3   3   4 267.903 30.3511   4
   3  -3   4 384.221 21.9931   1
   3  -3   4 320.392 22.6729   0
   3  -3   5 20564.5 113.370   1
   3   3   5 20510.5 133.587   4
   3  -3   5 20572.6 130.559   0
   3  -3   6 2489.72 50.5903   0
   3   3   6 2527.46 53.8215   4
   3  -3   6 2525.22 46.7463   1
   3  -3   7 657.396 31.0758   0
   3  -3   7 642.281 31.8228   1
   3   3   7 662.670 36.3290   4
   3   3   8 685.727 36.2871   4
   3  -3   8 660.442 33.5262   1
   3   3   9 744.733 38.7553   4
   3  -3   9 722.151 36.4977   1
   3  -3  10 2501.48 57.8791   1
   3   3  10 2498.16 57.5022   4
   3   3  11 1094.21 44.1355   4
   3  -3  11 1040.21 45.2128   1
   3   3  12 728.637 39.4988   4
   3  -3  12 800.534 44.9149   1
   3   3  13 16.9807 28.2528   4
   3  -3  13 33.2823 34.6420   1
   3   3  14 1327.57 47.5378   4
   3  -3  14 1244.78 55.4191   1
   3  -3  15 91.7711 38.2305   1
   3  -3  15 67.1540 25.7749   6
   3  -3  16 337.790 44.5794   1
   3  -3  16 427.258 33.6107   6
   3  -3  17 602.434 51.3700   1
   3  -3  18 1.70066 41.1496   1
   3  -3  19 107.968 43.3888   1
   3  -3  20 45.5215 44.2908   1
   3  -3  21-123.299 41.6295   1
   3  -3  22 15.6150 39.7900   1
  -3  -4  22 8.35073 41.8362   1
  -3  -4  21-14.6765 41.8875   1
  -3  -4  20 23.2655 39.7854   1
  -3   4  20-109.525 35.0176   4
  -3   4  19-27.4654 37.2047   4
  -3  -4  19-55.2461 40.0585   1
  -3  -4  18-7.23321 40.7923   1
  -3   4  18 5.80833 35.6516   4
  -3   4  17 7.87521 34.2343   4
  -3  -4  17-9.43434 40.9436   1
  -3   4  16-16.7828 37.3896   4
  -3   4  15-18.9751 39.7802   4
  -3   4  14 17.2618 37.3417   4
  -3   4  13 36.1977 40.6923   4
  -3   4  12 7.22039 36.0499   4
  -3   4  11 38.6413 38.0424   4
  -3   4  10 30.4178 36.5432   4
  -3   4   9-21.5446 38.5685   4
  -3   4   8-3.17363 35.5058   4
  -3   4   7-22.7531 35.9015   4
  -3  -4   7 13.1744 15.0051   5
  -3  -4   6 0.41688 14.5323   5
   3   4  -6 5.78590 9.94090   3
  -3   4   6-15.2140 35.6842   4
  -3  -4   6-2.87069 20.2502   0
  -3  -4   5 0.24188 14.6050   5
  -3  -4   5 23.0188 23.6206   0
   3   4  -5 1.60535 9.44221   3
  -3   4   5-17.0773 33.4173   4
  -3  -4   4 4.41280 18.2743   0
   3   4  -4 1.09936 11.0425   3
  -3  -4   4-65.1941 15.0619   5
  -3   4   4-1.92905 31.3990   4
   3  -4  -4-1.86548 21.9717   5
  -3  -4   3-3.20215 15.9250   5
  -3  -4   3 4.94481 18.4369   0
  -3   4   3-1.40548 29.4131   4
   3  -4  -3 1.76207 21.4183   5
   3   4  -3-13.1328 11.0231   3
  -3  -4   2 1.43459 17.7169   0
   3  -4  -2-14.4322 22.5253   5
  -3   4   2 11.8499 17.8390   0
   3   4  -2 5.53140 12.7171   3
  -3  -4   2 4.64250 17.6721   2
  -3   4   2 27.0098 30.8724   4
  -3   4   1-5.77938 22.0207   0
   3   4  -1 0.58485 13.3219   3
   3   4  -1-3.86526 19.2799   0
  -3  -4   1-1.95346 17.0929   2
  -3   4   1-0.66398 27.0776   4
   3  -4  -1-12.2901 21.3363   5
  -3  -4   1-8.25151 16.7331   0
   3   4   0 6.97608 18.9967   0
   3  -4   0-7.24345 20.9883   5
  -3   4   0-2.47636 25.5351   4
   3   4   0 4.10789 15.3995   3
   3  -4   0-8.06804 8.82390   1
  -3   4   0 5.86945 21.3535   0
  -3  -4   0-4.87650 17.1891   2
  -3   4  -1 2.41672 23.9134   4
   3   4   1-10.7493 17.4889   3
   3   4   1 2.52748 16.5438   0
   3  -4   1 9.21805 10.8364   1
  -3  -4  -1-3.50195 15.3146   2
  -3   4  -1-3.62704 21.7617   0
  -3  -4  -2 9.02555 14.6104   2
  -3   4  -2-19.0042 24.9230   4
   3  -4   2 0.42322 14.4339   1
   3  -4   2 2.71990 22.8729   0
  -3   4  -2 9.00019 22.2768   0
   3   4   2-11.0099 18.2898   0
  -3   4  -3-29.4640 22.5132   4
   3   4   3-16.6537 18.8138   0
   3  -4   3-22.4053 22.6129   0
   3  -4   3 3.36875 16.8674   1
  -3   4  -3 12.0299 21.7610   0
   3   4   4-7.22781 31.3991   4
   3  -4   4 4.52326 24.0254   0
   3  -4   4 3.24215 19.0301   1
   3   4   5-0.13720 33.0746   4
   3  -4   5 2.08071 24.0112   0
   3  -4   5-6.83697 20.2061   1
   3   4   6-2.62773 32.6954   4
   3  -4   6 20.8282 24.6913   0
   3  -4   6-19.3422 21.9161   1
   3   4   7 1.03271 31.0706   4
   3  -4   7-4.62609 22.8729   1
   3  -4   8 13.1121 26.3072   1
   3   4   8 25.6577 31.9974   4
   3  -4   9 11.1845 27.5648   1
   3   4   9-14.5003 31.9606   4
   3   4  10-34.0419 32.9838   4
   3  -4  10-10.3778 29.3124   1
   3  -4  11-31.1838 33.1277   1
   3   4  11-1.74553 35.7219   4
   3   4  12-22.3347 35.2198   4
   3  -4  12 12.0973 33.5768   1
   3  -4  13-10.2640 32.4028   1
   3   4  13 16.0086 33.7365   4
   3   4  14-11.4076 35.0428   4
   3  -4  14 22.8901 38.2356   1
   3  -4  15 5.59129 39.4518   1
   3   4  15 10.8228 35.1746   4
   3  -4  16-16.8881 42.2988   1
   3  -4  17-38.1063 42.0560   1
   3  -4  18 16.6267 43.8658   1
   3  -4  19-50.4661 43.4875   1
   3  -4  20 48.8874 43.8048   1
   3  -4  21 17.5841 45.4749   1
  -3   5  21 87.0177 40.6957   4
  -3  -5  21-13.2024 47.8561   1
  -3  -5  20 54.5210 40.3512   1
  -3  -5  19-46.1850 39.5335   1
  -3   5  19 45.1628 38.8554   4
  -3   5  18 111.156 39.3882   4
  -3  -5  18 104.040 43.2763   1
  -3  -5  17 4.12527 40.5537   1
  -3   5  17 70.7962 39.4580   4
  -3   5  16 64.4364 41.1997   4
  -3   5  15 102.220 41.2947   4
  -3   5  14 1111.97 57.9239   4
  -3   5  13 986.184 60.4745   4
  -3   5  12 6452.63 109.555   4
  -3   5  11 2732.11 78.7158   4
  -3   5  10 405.043 51.0794   4
  -3   5   9 7167.11 109.533   4
  -3  -5   8 88.2927 19.2101   5
  -3   5   8 36.3917 42.4103   4
  -3  -5   7 1798.97 40.6852   5
  -3   5   7 1813.99 64.3800   4
  -3   5   6 2585.08 71.0804   4
  -3  -5   6 2489.92 45.4906   5
  -3   5   5 374.186 44.3945   4
  -3  -5   5 331.419 23.6463   5
  -3  -5   4 239.655 21.8850   5
  -3   5   4 260.724 39.9532   4
  -3  -5   3 1429.31 37.4802   5
  -3   5   3 1444.33 52.1088   4
   3   5  -3 1399.27 28.6454   3
   3  -5  -3 1394.46 45.0352   5
   3  -5  -2 2575.38 55.1834   5
  -3  -5   2 2487.80 56.0744   0
   3   5  -2 2544.25 55.6289   0
  -3   5   2 2425.08 61.6902   4
   3   5  -2 2407.09 38.3713   3
   3  -5  -1 1631.66 46.3888   5
   3   5  -1 1607.26 34.9517   3
  -3  -5   1 1570.56 46.5111   0
   3   5  -1 1600.60 46.4635   0
  -3   5   1 1551.79 52.0313   4
  -3  -5   1 1540.44 39.7479   2
   3  -5   0 1420.20 44.3050   5
  -3  -5   0 1373.83 37.2150   2
   3   5   0 1409.60 35.2557   3
   3   5   0 1427.90 43.5171   0
  -3   5   0 1458.78 49.8067   4
  -3  -5  -1 9358.81 84.6137   2
   3   5   1 9207.31 82.7768   3
   3  -5   1 9138.56 96.1471   5
  -3   5  -1 9373.29 101.653   4
   3   5   1 9197.41 96.8084   0
  -3  -5  -2 1435.07 36.0846   2
   3   5   2 1320.97 41.8048   0
   3   5   2 1412.74 38.4174   3
   3  -5   2 1397.05 42.9226   5
  -3   5  -2 1419.39 46.2158   4
   3  -5   2 1458.94 29.2759   1
   3   5   3 779.987 32.7551   0
   3  -5   3 841.626 26.7051   1
   3   5   3 833.724 48.5617   4
  -3   5  -3 847.710 38.5656   4
  -3  -5  -3 800.391 28.6326   2
   3  -5   4 801.240 28.5252   1
  -3   5  -4 815.971 35.6059   4
   3   5   4 806.727 35.2132   0
   3   5   4 819.546 47.5489   4
   3  -5   5 239.723 22.4766   1
   3   5   5 206.174 38.9958   4
   3   5   6 46.4306 38.5180   4
   3  -5   6 34.3446 20.8839   1
   3   5   7 843.272 49.9699   4
   3  -5   7 862.383 37.0247   1
   3  -5   8 57.1245 25.9407   1
   3   5   8 71.4684 40.0592   4
   3  -5   9-16.4073 27.4928   1
   3   5   9 54.4988 38.3132   4
   3  -5  10 36.9013 29.1013   1
   3   5  10 3.39168 42.9487   4
   3  -5  11 21.5268 32.7900   1
   3   5  11 48.1858 41.7369   4
   3  -5  12 374.191 42.0157   1
   3   5  12 421.458 47.8883   4
   3  -5  13 790.971 50.8758   1
   3   5  13 653.496 55.0891   4
   3   5  14 54.9877 44.5598   4
   3  -5  14 102.870 40.6659   1
   3   5  15 0.96999 41.4861   4
   3  -5  15 3.25190 40.1073   1
   3  -5  16-31.2831 40.4744   1
   3  -5  17-13.6940 41.7431   1
   3  -5  18 86.5507 40.2164   1
   3  -5  19 52.8093 43.8407   1
   3  -5  20-67.8737 47.4122   1
  -3   6  21 14.2786 46.7899   4
  -3  -6  20 41.6641 40.7863   1
  -3   6  20 135.419 45.8876   4
  -3  -6  19-11.9262 43.1025   1
  -3   6  19-12.3959 42.3837   4
  -3  -6  18 6.82417 35.0353   1
  -3   6  18 5.19131 39.8267   4
  -3  -6  17-22.3492 37.2072   1
  -3   6  17 100.823 44.8909   4
  -3   6  16 65.5236 48.2079   4
  -3   6  15 10.0324 44.0683   4
  -3   6  14 45.7428 45.2964   4
  -3   6  13-28.7413 49.1529   4
  -3   6  12 1.52189 53.2711   4
  -3   6  11 7.29058 49.3877   4
  -3   6  10 14.2571 51.7059   4
  -3   6   9-41.9990 55.4336   4
  -3   6   8-16.8230 48.2391   4
  -3  -6   7-3.09016 22.0191   5
  -3   6   7 2.80236 47.5455   4
  -3  -6   6-5.20933 20.4872   5
  -3   6   6-17.2123 47.0343   4
  -3   6   5-28.1466 42.1728   4
  -3  -6   5-11.5522 19.8996   5
  -3  -6   4 2.92484 20.1952   5
  -3   6   4 11.9415 42.1048   4
  -3   6   3-11.5273 38.3242   4
   3  -6  -3 4.66104 29.8320   5
   3  -6  -2-16.7690 28.5988   5
  -3   6   2-6.94143 38.0607   4
   3   6  -1-9.05445 17.3199   3
   3  -6  -1-15.6550 28.8296   5
  -3   6   1-7.41460 33.5955   4
   3  -6   0-14.3939 26.8140   5
   3   6   0 14.2817 19.1350   3
  -3   6   0-2.23113 34.1551   4
   3  -6   1-1.78224 28.3004   5
  -3   6  -1-1.36796 32.8231   4
   3   6   1 20.6441 22.4705   3
  -3   6  -2-4.17849 31.1850   4
   3   6   2-32.6941 25.2162   3
   3  -6   2-11.3678 27.7826   5
   3   6   3 7.70961 40.5022   4
   3  -6   3-26.3444 26.6161   5
  -3   6  -3-9.01705 31.0176   4
  -3   6  -4 11.1656 30.3611   4
   3   6   4-5.63314 40.2033   4
   3  -6   4 8.50883 26.7459   5
  -3   6  -5-22.8886 28.8823   4
   3   6   5 12.2313 40.9963   4
   3   6   6-11.0306 41.5678   4
   3  -6   6-8.22117 24.1519   1
   3   6   7-16.1483 41.2956   4
   3  -6   7-0.25372 23.9592   1
   3   6   8-13.9849 43.2785   4
   3  -6   8 2.29112 26.2049   1
   3   6   9-13.6115 42.9813   4
   3  -6   9 2.63857 28.6495   1
   3   6  10-37.7106 47.4464   4
   3  -6  10-3.02845 30.8926   1
   3  -6  11-23.9743 34.0010   1
   3   6  11-6.69783 47.5894   4
   3   6  12-42.6489 48.4255   4
   3  -6  12-37.9076 34.9122   1
   3  -6  13-3.33822 34.4428   1
   3   6  13-23.9939 47.0926   4
   3  -6  14-14.7472 38.3609   1
   3   6  14 50.1604 43.7215   4
   3  -6  15 29.4207 36.8872   1
   3   6  15-2.42845 42.9679   4
   3  -6  16-74.0984 39.9676   1
   3   6  16-25.1508 42.8415   4
   3  -6  17-20.9267 43.7036   1
   3  -6  18 17.0460 45.6813   1
   3  -6  19-17.2567 48.0186   1
  -3  -7  19 139.165 48.5502   1
  -3   7  19 71.8293 46.7518   4
  -3  -7  18-27.5048 34.9912   1
  -3   7  18 66.0232 52.8434   4
  -3   7  17 238.458 55.7629   4
  -3  -7  17 26.8300 38.3656   1
  -3  -7  16 53.1036 39.5075   1
  -3   7  16 98.1540 57.4113   4
  -3   7  15 114.400 50.4642   4
  -3   7  14 139.521 50.9318   4
  -3   7  13 45.3636 49.1607   4
  -3   7  12 280.094 58.7968   4
  -3   7  11 790.273 67.5211   4
  -3   7  10 764.225 68.8681   4
  -3   7   9 2943.22 93.0406   4
  -3   7   8 1013.80 69.0697   4
  -3   7   7 3963.93 100.830   4
  -3  -7   6 1516.47 47.7406   5
  -3   7   6 1653.72 77.1708   4
  -3   7   5 192.102 54.2907   4
  -3  -7   5 136.387 27.2758   5
  -3   7   4 4375.78 99.5876   4
  -3   7   3 683.444 54.7333   4
  -3   7   2 1463.51 66.1833   4
   3  -7  -2 1534.31 55.6516   5
   3  -7  -1 1699.91 57.5417   5
  -3   7   1 1742.70 66.7047   4
  -3   7   0 33.3682 40.3886   4
   3  -7   0 48.1570 30.5158   5
   3  -7   1 24.3685 29.9892   5
  -3   7  -1-3.70332 37.3423   4
   3   7   2 688.757 36.0650   3
   3  -7   2 798.276 44.9244   5
  -3   7  -2 812.943 49.7978   4
   3   7   2 695.459 60.6777   4
  -3   7  -3 24.8697 33.4914   4
   3   7   3 34.5169 26.1420   3
   3   7   3 2.41925 47.2761   4
   3  -7   3 15.3591 30.2190   5
  -3   7  -4 112.476 35.8960   4
   3   7   4 145.869 51.3174   4
   3   7   4 112.322 29.1546   3
   3  -7   4 76.3693 32.1973   5
   3  -7   5 28.5426 30.3495   5
   3   7   5 30.8393 49.0880   4
  -3   7  -5-2.05090 35.8110   4
  -3   7  -6 54.0913 38.0301   4
   3   7   6 37.3110 47.2011   4
   3  -7   6 55.1373 32.9324   5
   3   7   7 152.941 54.1976   4
   3   7   8-19.2000 52.6199   4
   3   7   9 27.8982 51.1648   4
   3   7  10-13.3655 46.5280   4
   3   7  11 77.2798 54.7812   4
   3   7  12 142.714 57.7204   4
   3  -7  13 158.290 39.4305   1
   3   7  13 48.8440 51.5968   4
   3  -7  14-0.90290 36.9034   1
   3   7  14-16.4969 51.1128   4
   3   7  15 7.97790 57.3843   4
   3  -7  16-26.3357 37.7155   1
   3   7  16 34.9810 51.1519   4
   3  -7  17-8.88717 38.0950   1
   3  -7  18 12.0293 38.8619   1
  -3  -8  17-116.364 37.0085   1
  -3   8  16 53.4795 52.5053   4
  -3  -8  16-19.4661 42.2504   1
  -3  -8  15 23.2860 35.0438   1
  -3   8  15-49.9090 51.0483   4
  -3   8  14 37.9020 55.1097   4
  -3   8  13-26.5339 56.1544   4
  -3   8  12 40.9154 54.4536   4
  -3   8  11 5.76372 57.5304   4
  -3   8  10-74.8028 58.0835   4
  -3   8   9 26.5292 56.8324   4
  -3   8   8-18.5544 54.7747   4
  -3   8   7 6.40565 56.6893   4
  -3   8   6 10.2397 55.4289   4
  -3   8   5-25.2544 54.8115   4
  -3   8   4 58.9714 51.7683   4
  -3   8   3 7.16644 46.4834   4
  -3   8   2 55.2066 46.1334   4
  -3   8   1-23.9755 45.4480   4
   3  -8  -1-52.4724 35.1203   5
   3  -8   0 1.47469 32.6805   5
   3   8   0-64.6898 52.4803   4
  -3   8   0 6.86183 47.1232   4
  -3   8  -1-28.3688 43.6480   4
   3  -8   1 30.6854 19.9797   5
   3   8   1 1.56951 47.8981   4
  -3   8  -2 25.7461 40.9860   4
   3   8   2-32.2277 51.4670   4
   3  -8   2-16.9812 33.7135   5
   3  -8   3-26.5817 34.5260   5
  -3   8  -3 25.8929 41.9419   4
   3   8   3-31.8713 54.4842   4
   3   8   4 5.85008 52.6961   4
   3  -8   4 39.1202 35.2569   5
  -3   8  -4-21.1780 40.3847   4
   3   8   5-15.5419 49.9328   4
  -3   8  -5-19.3643 39.7248   4
   3  -8   5-14.5644 32.8180   5
   3   8   5 3.68277 32.4990   3
   3   8   6-39.6735 54.6096   4
   3  -8   6 30.8455 33.9120   5
   3   8   7-11.2362 51.5573   4
   3  -8   7-9.08954 30.5211   5
   3  -8   8-2.99542 31.0162   5
   3   8   8 4.04336 53.0400   4
   3  -8   9-63.5513 31.0353   5
   3   8   9-10.4609 54.2918   4
   3   8  10-25.5312 53.6032   4
   3  -8  10 9.44063 25.6936   5
   3   8  11-6.03051 56.1969   4
   3   8  12-37.6919 58.1659   4
   3   8  13-123.036 56.9000   4
   3   8  14-55.7505 58.4995   4
   3   8  15-48.6317 60.0330   4
   3   8  16 73.3875 63.3580   4
   3   8  17-22.8680 63.4379   4
  -3   9  13 269.380 71.4365   4
  -3   9  12 75.4215 66.7321   4
  -3   9  11 250.944 70.6188   4
  -3   9  10 2.53471 58.6963   4
  -3   9   9 127.461 64.2010   4
  -3   9   8 24.9070 52.3712   4
  -3   9   7 20.0806 51.9192   4
  -3   9   6 1601.15 86.1635   4
  -3   9   5 283.060 63.9224   4
  -3   9   4 1581.30 80.4252   4
  -3   9   3 105.007 48.1569   4
  -3   9   2 996.248 72.0817   4
   3   9  -2 836.463 71.7442   4
   3   9  -1 393.111 61.3715   4
  -3   9   1 431.155 57.2397   4
  -3   9   0 43.0077 47.4924   4
   3   9   0-6.99292 52.1752   4
   3  -9   0 76.9279 35.5204   5
   3   9   1 214.574 53.7146   4
   3  -9   1 206.910 43.5178   5
  -3   9  -1 243.224 51.6025   4
   3  -9   2 4.92518 34.2180   5
   3   9   2 4.14885 51.6991   4
  -3   9  -2 4.72825 45.0271   4
   3   9   3 87.0035 54.4844   4
   3  -9   3 85.7487 36.1083   5
  -3   9  -3 93.9013 44.9064   4
   3   9   4 116.340 52.5454   4
  -3   9  -4 17.0939 46.5358   4
   3  -9   4 99.5174 35.1364   5
   3   9   5-4.49876 50.8675   4
   3  -9   5 28.4776 31.0408   5
   3   9   6 108.185 58.0155   4
   3  -9   6-14.6386 34.8784   5
   3   9   7 125.504 59.3707   4
   3  -9   7 187.396 35.1577   5
   3   9   8-14.5234 35.5406   3
   3   9   8-44.2288 60.6928   4
   3  -9   9 57.7414 29.3779   5
   3   9   9 93.3400 60.7011   4
   3   9  10-1.99011 54.9460   4
   3   9  11-45.0821 64.5531   4
   3   9  12 50.9510 73.1767   4
   3   9  13-11.4624 60.6489   4
  -3  10   8-107.013 63.2816   4
  -3  10   7 32.5933 54.1406   4
  -3  10   6-88.8498 62.2552   4
  -3  10   5 6.48006 61.2092   4
   3  10  -4-22.9341 57.3588   4
  -3  10   4-30.4584 53.0043   4
   3  10  -3 44.8425 57.9130   4
  -3  10   3 3.70941 57.2685   4
   3  10  -2 69.5282 55.4135   4
  -3  10   2-31.4840 49.4910   4
   3  10  -1-15.8827 61.3616   4
  -3  10   1-91.5298 55.6280   4
  -3  10   0-13.6986 54.9626   4
   3  10   0 58.7633 60.6163   4
   3  10   1-19.6911 52.3178   4
  -3  10  -1-82.8223 47.3449   4
   3 -10   2 27.2360 39.2546   5
  -3  10  -2 4.09693 53.5026   4
   3  10   2-46.0354 60.7059   4
   3  10   3 71.8141 65.2543   4
   3 -10   3 57.8392 36.1355   5
  -3  10  -3 16.0751 48.5625   4
   3  10   4-91.7707 62.6227   4
   3 -10   4-14.6633 31.0067   5
   3  10   5 16.2368 58.1973   4
   3 -10   5 26.6426 35.9704   5
   3 -10   6 56.2542 32.0343   5
   3  10   6-63.0589 53.3945   4
   3 -10   7-57.7867 36.0015   5
   3  10   7 52.9219 53.9889   4
   3  10   8-4.48553 59.4822   4
  -3  11   1 232.536 66.7860   4
  -3  11   0 148.021 68.2332   4
  -3  11  -1 87.8565 56.6859   4
  -3  11  -2 136.520 55.6781   4
  -4   0  25-56.3974 40.4910   1
  -4   0  24-51.7002 36.2524   1
  -4   0  23 37.0086 37.2327   1
  -4   0  22 113.353 38.9488   1
  -4   0  21 6.48119 36.1090   1
  -4   0  20 516.538 44.3076   1
  -4   0  19 27.8515 33.8496   1
  -4   0  18 187.034 36.4186   1
  -4   0  18 163.399 27.1000   4
  -4   0  17-12.5018 23.3447   4
  -4   0  17-35.8030 30.0290   1
  -4   0  16 253.032 32.8101   1
  -4   0  16 214.948 26.7147   4
  -4   0  15-16.5652 19.8449   4
  -4   0  14 123.584 21.8926   4
  -4   0  13 3.56774 18.9511   4
  -4   0  12 358.300 24.5769   4
  -4   0  11-10.8313 18.0324   4
  -4   0  10 312.432 22.2978   4
  -4   0   9 10.3458 16.2456   4
  -4   0   8 421.458 22.5936   4
  -4   0   7 5.48202 15.4468   4
  -4   0   6 2095.12 34.9221   4
  -4   0   5-2.63370 12.6475   4
  -4   0   4 39984.4 136.475   2
  -4   0   4 39695.5 123.796   4
  -4   0   3 13.2840 16.8481   2
  -4   0   3 30.0839 12.0931   4
  -4   0   2 49399.7 118.544   4
   4   0  -2 50654.6 123.988   3
  -4   0   2 50832.6 141.811   2
  -4   0   1 52.8857 10.4745   4
   4   0  -1 41.4551 13.0063   3
   4   0   0 105511. 689.105   3
   4   0   0 103614. 606.450   6
  -4   0   0 106311. 572.252   4
   4   0   1 45.7970 12.4924   3
   4   0   1 54.7346 12.3875   6
   4   0   2 71089.5 148.867   3
   4   0   3 16.0603 12.7567   3
   4   0   4 1707.20 29.3653   3
   4   0   5 4.36640 12.9667   3
   4   0   5 14.3771 16.4089   1
   4   0   6 31299.4 133.609   1
   4   0   6 30915.2 125.763   3
   4   0   7 0.27867 19.6927   1
   4   0   7 13.5867 7.95954   4
   4   0   8 19.3211 20.9103   1
   4   0   8 135.555 10.3478   4
   4   0   9 3.34204 9.29402   4
   4   0   9-4.18352 23.6544   1
   4   0  10 876.960 36.5995   1
   4   0  10 838.047 19.4796   4
   4   0  11 13.8934 27.3095   1
   4   0  12 3333.28 64.4501   1
   4   0  13 28.5119 29.2132   1
   4   0  14 45.7230 32.5690   1
   4   0  15 14.9137 33.1731   1
   4   0  16 55.5386 33.8486   1
   4   0  17 45.1639 37.0344   1
   4   0  18 391.153 42.9912   1
   4   0  19 57.8398 41.9020   1
   4   0  20 689.361 40.8409   6
   4   0  20 827.926 54.6790   1
   4   0  21 45.3983 38.3770   1
   4   0  22-22.8705 42.9278   1
   4   0  23 98.6476 44.4499   1
  -4  -1  23 70.4365 40.1087   1
  -4  -1  22-8.01234 35.8482   1
  -4   1  21 2.26470 33.1084   1
  -4  -1  21 7.44839 33.1429   1
  -4  -1  20-23.2005 37.0834   1
  -4   1  20-26.4105 36.8862   1
  -4   1  19-14.5981 28.5642   4
  -4   1  19 39.7859 33.9650   1
  -4  -1  19 28.0455 39.4108   1
  -4  -1  18 7.55665 37.0888   1
  -4   1  18 18.8970 30.0956   1
  -4  -1  18-24.0283 24.6366   4
  -4   1  18 9.80154 27.5935   4
  -4   1  17 22.9308 29.1296   1
  -4  -1  17 32.7961 35.9334   1
  -4   1  17-1.46548 24.8109   4
  -4  -1  17-5.14354 21.6932   4
  -4   1  16 27.3372 26.7316   1
  -4  -1  16 9.22479 21.8656   4
  -4   1  16 3.85517 22.7780   4
  -4   1  15 21.0255 23.1928   4
  -4  -1  15 1.76085 21.1103   4
  -4   1  15-14.8274 24.7616   1
  -4   1  14 13.1544 21.6890   4
  -4  -1  14 3.43195 20.5638   4
  -4   1  14 5.99870 23.2552   1
  -4   1  13-10.2827 23.5879   4
  -4  -1  13-14.5474 18.3940   4
  -4   1  12-17.8170 22.5551   4
  -4  -1  12-9.04161 18.2702   4
  -4   1  11-16.3528 22.9436   4
  -4  -1  11-0.32790 16.8766   4
  -4  -1  10 6.74733 17.4969   4
  -4  -1  10-5.73997 8.87931   6
  -4   1  10-10.5572 20.8782   4
  -4  -1   9 6.85285 8.28708   6
  -4  -1   9-16.7356 16.4846   4
  -4   1   9-8.55717 22.3499   4
  -4  -1   8-10.6027 16.5223   4
  -4  -1   8 2.11218 6.98024   6
  -4   1   8-0.81494 18.3284   4
  -4   1   7 15.3165 20.5467   4
  -4  -1   7 10.7222 16.1232   4
  -4  -1   6 10.4282 14.8816   4
  -4   1   6-2.59227 18.0751   4
  -4  -1   5 19.0644 15.5912   4
  -4   1   5 3.60554 16.5012   4
  -4  -1   4 12.4510 14.6850   4
   4  -1  -4 1.63835 10.7374   5
  -4   1   4 3.60528 11.5457   2
  -4   1   4 0.24802 17.2353   4
  -4  -1   4 7.51308 16.8111   2
  -4   1   3 9.92851 15.6533   4
  -4  -1   3 1.47770 13.8642   4
  -4  -1   3-3.87997 19.4639   2
  -4   1   3 1.91506 10.6024   2
   4  -1  -3-3.99918 11.4531   5
   4   1  -3 6.55644 13.2919   3
   4   1  -2-13.4624 14.0985   3
  -4   1   2 7.52828 12.9074   4
  -4  -1   2 5.18350 18.7941   2
   4   1  -1 11.3839 12.8515   3
  -4   1   1 16.0752 11.6919   4
  -4   1   0 23.7527 10.6229   4
  -4  -1   0 13.6928 8.12826   0
   4  -1   0 10.8199 10.6705   3
   4   1   0 10.0991 12.7261   3
   4  -1   1-0.21197 9.51290   0
  -4   1  -1 9.92096 11.4984   0
   4  -1   1 2.53250 9.84987   3
   4   1   1 11.0539 15.4904   3
   4  -1   2 9.56202 9.28806   0
   4   1   2 2.78908 13.4168   3
   4  -1   2 9.59471 14.2207   6
   4  -1   2 10.3025 9.53273   3
   4  -1   3-8.87656 12.6488   1
   4   1   3 7.79387 14.9595   3
   4  -1   3 17.2435 10.5440   0
   4  -1   3 7.94460 14.1785   6
   4  -1   3 2.57252 9.63718   3
   4  -1   4 5.20412 14.3198   6
   4   1   4 3.96542 13.8877   3
   4  -1   4-8.39065 15.6865   1
   4  -1   4-0.57912 9.73783   3
   4  -1   5-5.98713 17.2783   1
   4   1   5-1.79079 12.2151   4
   4   1   5-6.96697 16.7649   3
   4  -1   5-0.94122 15.4677   6
   4  -1   5-7.11474 10.4050   3
   4  -1   6-3.85856 11.5250   3
   4  -1   6 0.37186 16.7119   6
   4   1   6 9.28385 13.6595   4
   4  -1   6 3.58526 18.5533   1
   4  -1   7 14.3859 19.8690   6
   4  -1   7-5.82206 14.1027   3
   4   1   7 3.35466 14.2279   4
   4  -1   7-3.43500 19.8136   1
   4  -1   8-4.93213 15.4121   3
   4   1   8 6.47652 20.1408   1
   4  -1   8 5.78618 21.6454   1
   4   1   8 2.98398 17.0997   4
   4  -1   8-3.44924 21.6588   6
   4  -1   9-0.04866 20.3115   6
   4   1   9-14.3512 21.7303   1
   4  -1   9 2.70663 5.31406   4
   4  -1   9-5.10306 24.6165   1
   4  -1   9-10.9389 15.5590   3
   4   1   9-0.19726 15.8476   4
   4  -1  10 8.79646 20.8415   6
   4  -1  10-15.7466 25.1523   1
   4   1  10-3.06205 22.2848   1
   4   1  10 6.96742 14.8210   4
   4   1  11-1.85519 15.1960   4
   4  -1  11 8.49049 21.3771   6
   4   1  11 16.7831 23.4361   1
   4  -1  11-8.91433 26.6802   1
   4  -1  12 3.27046 22.5873   6
   4   1  12-12.9497 26.7954   1
   4  -1  12-14.0069 30.0685   1
   4   1  13-6.29482 28.5070   1
   4  -1  13 10.9495 23.6364   6
   4  -1  13-14.8101 30.7651   1
   4   1  14-2.75522 28.5809   1
   4  -1  14 7.18657 26.2408   6
   4  -1  14-8.04231 34.5827   1
   4  -1  15-4.07301 34.1205   1
   4   1  15 5.95037 29.1952   1
   4  -1  15-0.72534 24.9355   6
   4   1  16-31.8809 30.3201   1
   4  -1  16-14.0370 27.4513   6
   4  -1  16 19.5796 37.8897   1
   4  -1  17 42.0823 27.9672   6
   4   1  17 6.34577 34.5051   1
   4  -1  17 15.9917 37.2730   1
   4   1  18 47.9636 35.3061   1
   4  -1  18 19.5836 28.5950   6
   4  -1  18 35.7981 36.5393   1
   4   1  19 33.2609 36.9845   1
   4  -1  19 12.7186 27.4611   6
   4  -1  19 114.482 43.2825   1
   4  -1  20 31.0289 42.5856   1
   4   1  20 79.7681 42.0952   1
   4  -1  21-16.2020 42.7112   1
   4   1  21 8.68562 44.6394   1
   4  -1  22 11.9260 40.2058   1
   4   1  22 2.05164 38.3137   1
   4  -1  23 86.2507 41.5802   1
   4   1  23 51.9863 45.2195   1
  -4  -2  23-21.9645 40.4312   1
  -4  -2  22 149.063 37.6740   1
  -4  -2  21-5.98581 36.9439   1
  -4  -2  20 128.958 40.5848   1
  -4   2  20 139.025 33.4827   4
  -4  -2  19 126.352 41.4911   1
  -4   2  19 155.486 32.3504   4
  -4   2  18 227.399 34.1956   4
  -4  -2  18 265.691 43.6561   1
  -4  -2  17 1505.76 47.8112   4
  -4   2  17 1400.42 51.8735   4
  -4   2  16 9.63218 31.9930   4
  -4  -2  16 57.7775 25.7593   4
  -4   2  16 45.6416 26.3455   1
  -4  -2  15 262.550 27.4469   4
  -4   2  15 226.965 34.6758   4
  -4   2  15 185.235 27.5908   1
  -4   2  14 10.9655 20.5282   1
  -4   2  14-13.5304 29.6501   4
  -4  -2  14 10.8930 20.8316   4
  -4  -2  13 328.637 26.1483   4
  -4   2  13 276.309 32.5818   4
  -4   2  13 322.424 25.1977   1
  -4   2  12 110.555 20.7607   1
  -4  -2  12 137.320 22.4409   4
  -4   2  12 140.432 29.2695   4
  -4  -2  11 15.8792 18.3898   4
  -4   2  11 31.6089 26.6314   4
  -4   2  11 22.1940 17.9823   1
  -4  -2  10 2477.95 48.4126   4
  -4   2  10 2525.35 52.8824   4
  -4   2   9 4600.70 65.8354   4
  -4   2   8 170.814 27.3539   4
  -4   2   7 5361.56 66.2262   4
  -4   2   6 2442.23 46.0991   4
  -4   2   5 18.2856 25.6045   4
   4   2  -5 37.4213 11.5415   3
  -4   2   4 8789.21 75.7186   4
   4   2  -4 8815.43 56.4275   3
  -4  -2   4 8791.72 79.0390   2
   4  -2  -4 8814.78 65.0785   5
  -4   2   3 23160.8 116.452   4
  -4  -2   3 23156.0 121.831   2
   4   2  -3 23794.8 90.5133   3
   4  -2  -3 23239.3 103.169   5
  -4  -2   2 10524.3 80.9279   2
   4   2  -2 10657.0 62.2788   3
  -4   2   2 10516.6 75.3744   4
  -4  -2   2 10425.5 66.9822   0
  -4  -2   1 12322.3 85.1001   2
  -4   2   1 12348.3 77.7826   4
   4   2  -1 12405.4 68.6939   3
  -4  -2   1 12248.3 68.9101   0
   4   2   0 5741.20 44.9140   0
   4   2   0 5565.56 48.9306   3
  -4   2   0 5720.34 51.5209   4
  -4  -2   0 5704.16 45.9540   0
  -4   2   0 5651.92 53.8185   0
  -4   2  -1 1872.34 33.2203   0
   4   2   1 1895.50 26.8636   0
   4  -2   1 1915.54 33.3741   0
  -4   2  -1 1876.02 30.1141   4
   4   2   1 1876.32 32.2859   3
   4  -2   2 2286.93 36.2138   0
   4   2   2 2286.05 29.1208   0
  -4   2  -2 2297.28 30.4682   4
   4   2   2 2257.14 36.7078   3
  -4   2  -2 2248.85 36.8843   0
   4  -2   2 2251.75 30.2254   1
   4   2   3 11149.5 79.4475   3
   4  -2   3 10858.2 48.6607   3
  -4   2  -3 11149.1 57.8618   4
   4  -2   3 10960.2 77.3556   0
   4  -2   3 10837.2 68.7939   1
   4  -2   4 14313.9 55.8587   3
  -4   2  -4 14486.5 61.7983   4
   4   2   4 14809.5 95.2770   3
   4  -2   4 14604.2 92.5631   0
   4  -2   4 14616.0 85.5383   1
   4  -2   5 6752.50 41.0676   3
   4  -2   5 6953.01 67.1564   0
   4   2   5 6759.73 68.0746   4
   4  -2   5 6873.39 64.2464   1
   4   2   6 134.363 22.4793   4
   4  -2   6 143.555 11.4538   3
   4  -2   6 142.279 20.9107   1
   4  -2   6 145.444 20.3394   6
   4  -2   7 17189.5 111.068   6
   4  -2   7 17003.7 74.0292   3
   4  -2   7 17251.1 112.378   1
   4   2   7 16990.9 109.892   4
   4  -2   8 2263.48 31.3439   3
   4  -2   8 2214.81 46.0082   6
   4   2   8 2211.35 45.5098   4
   4  -2   8 2232.43 48.3285   1
   4   2   9 2162.09 45.2336   4
   4  -2   9 2218.59 33.5591   3
   4  -2   9 2179.89 46.8719   6
   4  -2   9 2178.04 50.5993   1
   4   2  10 43.6148 21.9442   4
   4  -2  10 23.6037 14.4139   3
   4  -2  10 25.1904 21.0556   6
   4  -2  10 7.58814 28.6571   1
   4   2  11 595.145 30.5663   4
   4  -2  11 615.036 38.6071   1
   4  -2  11 644.067 32.2132   6
   4  -2  12-17.4636 22.6289   6
   4  -2  12 4.73243 29.7773   1
   4   2  12 2.47189 21.1354   4
   4   2  13 1131.24 42.5511   1
   4  -2  13 1186.30 43.0690   6
   4  -2  13 1189.63 50.2588   1
   4  -2  14 303.709 40.4441   1
   4  -2  14 280.081 30.9354   6
   4   2  14 295.633 33.8308   1
   4   2  15 33.4601 29.6478   1
   4  -2  15-2.60216 37.7328   1
   4  -2  15-6.26679 26.2992   6
   4  -2  16 335.693 34.1963   6
   4   2  16 372.953 35.9318   1
   4  -2  16 328.116 43.2795   1
   4   2  17 1.06315 32.5266   1
   4  -2  17-8.31785 40.8853   1
   4  -2  17-2.72753 27.2000   6
   4  -2  18 1223.89 63.1770   1
   4  -2  18 1151.54 47.9598   6
   4   2  18 1238.19 55.3593   1
   4  -2  19 393.597 49.3251   1
   4   2  19 497.267 46.5240   1
   4   2  20 1.96870 35.2193   1
   4  -2  20-12.2411 38.5871   1
   4   2  21 25.1157 39.2047   1
   4  -2  21 31.3701 40.1215   1
   4  -2  22 95.6442 45.5180   1
  -4  -3  23-3.30777 40.1752   1
  -4  -3  22-30.8855 42.8712   1
  -4  -3  21-15.9254 34.8992   1
  -4  -3  20 10.3104 35.4094   1
  -4   3  20-26.9137 34.4348   4
  -4   3  19-22.4699 32.9702   4
  -4  -3  19 33.8530 38.9806   1
  -4  -3  18-5.51165 38.5545   1
  -4   3  18-16.4300 33.5812   4
  -4   3  17-30.5909 34.4251   4
  -4   3  16 26.0496 38.0682   4
  -4   3  15 38.5276 37.3709   4
  -4   3  14-8.75524 33.7702   4
  -4   3  13 21.6331 31.9886   4
  -4   3  12 14.0279 30.0099   4
  -4   3  11 23.0452 31.0723   4
  -4   3  10 22.8483 31.1362   4
  -4   3  10-9.70271 16.3910   1
  -4   3   9-6.99269 13.3663   1
  -4   3   9-4.03875 31.7571   4
  -4   3   8-10.0550 10.2969   1
  -4   3   8-15.4909 30.0852   4
  -4   3   7-1.77364 8.29328   1
  -4  -3   7-1.25438 9.93114   5
  -4   3   7-8.83029 30.9907   4
  -4   3   6-2.16643 6.52930   1
   4   3  -6 2.70826 10.4226   3
  -4  -3   6 7.90202 10.9530   5
  -4   3   6-4.12305 29.3312   4
  -4  -3   5-11.4675 10.8710   5
   4  -3  -5-9.81789 20.0762   5
  -4   3   5-4.70685 26.6715   4
   4   3  -5 13.6215 11.8363   3
  -4   3   4 8.58466 26.8460   4
  -4  -3   4 12.5650 19.9679   2
   4  -3  -4 3.53813 19.0559   5
  -4  -3   4 2.74399 17.5435   0
   4   3  -4 9.08111 11.7316   3
   4  -3  -3-2.96673 18.2519   5
   4   3  -3-14.1088 11.5367   3
  -4  -3   3-2.71118 18.4440   2
  -4  -3   3-3.23968 15.3230   0
  -4   3   3 6.47066 22.4095   4
  -4  -3   2-17.3999 18.3266   2
   4  -3  -2-1.59788 16.9799   5
  -4  -3   2 7.75655 14.6381   0
   4   3  -2 2.01364 11.4202   3
  -4   3   2 2.08473 20.9131   4
   4   3  -1 11.3948 14.5505   0
  -4  -3   1-25.3852 16.0695   2
  -4   3   1-18.0214 17.2564   0
   4   3  -1-0.22724 13.6068   3
  -4  -3   1 2.14378 14.7317   0
  -4   3   1 9.03824 21.9171   4
   4   3   0-0.40359 14.9460   3
   4   3   0 8.43208 13.0506   0
  -4  -3   0 3.92780 17.3748   2
  -4   3   0 0.60732 17.1954   0
  -4  -3   0 2.01233 13.1163   0
  -4   3   0-13.9339 23.2321   4
   4  -3   1-3.51950 10.1966   1
  -4   3  -1-1.62000 18.6935   4
   4   3   1-16.9690 12.8975   0
  -4   3  -1 6.96953 18.2827   0
   4   3   1-7.77472 16.5005   3
  -4   3  -2-12.4831 17.0053   4
   4   3   2 7.77191 16.8263   3
   4   3   2 13.9480 13.2713   0
  -4   3  -2 11.5691 15.5675   0
   4  -3   2 2.52390 16.6837   0
   4  -3   2-4.81906 11.9259   1
  -4   3  -3 2.75652 15.7497   4
   4  -3   3-1.92604 18.5976   0
   4  -3   3-8.05168 14.4065   1
  -4   3  -3 4.27006 18.2213   0
   4   3   3 0.98815 17.3568   3
  -4   3  -4-8.86342 16.1247   4
   4  -3   4 3.09854 18.5908   0
   4  -3   4 7.25454 16.9981   1
   4  -3   5-10.3047 19.0970   1
   4   3   5-15.6409 26.0543   4
   4  -3   5-12.0568 20.5064   0
   4   3   6 3.84201 27.2326   4
   4  -3   6 18.2739 20.9873   1
   4  -3   6 5.36604 20.2387   0
   4   3   7-8.69111 24.9162   4
   4  -3   7 12.5263 21.7306   0
   4  -3   7 28.9330 22.3987   1
   4  -3   8 10.3617 23.5047   1
   4   3   8-4.86441 25.1555   4
   4  -3   9 7.92841 26.7097   1
   4   3   9 1.14130 25.9785   4
   4  -3  10 26.5481 28.1855   1
   4   3  10 11.0218 27.0773   4
   4   3  11-14.6248 28.9733   4
   4  -3  11-0.85787 29.2938   1
   4  -3  12-1.54640 34.1364   1
   4   3  12-16.5499 28.5963   4
   4   3  13-5.05367 29.3204   4
   4  -3  13-5.91904 35.0833   1
   4  -3  14-40.3714 38.2256   1
   4  -3  14-9.67835 27.1258   6
   4  -3  15-20.7075 40.9776   1
   4  -3  15-2.34823 25.7346   6
   4  -3  16 5.82185 38.5834   1
   4  -3  16-1.40680 27.7007   6
   4  -3  17 15.8868 25.3744   6
   4  -3  17-6.31807 39.1972   1
   4  -3  18-51.0874 42.2174   1
   4  -3  19-3.68855 43.2839   1
   4  -3  20-16.1432 45.6424   1
   4  -3  21 12.1221 45.7595   1
   4  -3  22-3.63412 46.9800   1
  -4  -4  22 2.22307 35.4181   1
  -4  -4  21 65.6470 42.7109   1
  -4   4  21 18.9311 33.4306   4
  -4  -4  20-13.5991 42.6954   1
  -4   4  20 13.0840 35.5696   4
  -4   4  19 12.0208 36.6107   4
  -4  -4  19 32.4263 41.4033   1
  -4   4  18 155.928 38.1230   4
  -4   4  17 62.4297 38.4650   4
  -4   4  16 121.611 39.9094   4
  -4   4  15 483.638 45.1172   4
  -4   4  14 1809.69 62.4805   4
  -4   4  13 1476.85 58.1661   4
  -4   4  12 311.846 43.3667   4
  -4   4  11 579.502 44.7998   4
  -4   4  10 725.237 45.8977   4
  -4   4   9 4006.64 80.0468   4
  -4  -4   8 434.648 21.3220   5
  -4   4   8 403.126 41.1950   4
  -4  -4   7 10071.6 72.2704   5
  -4   4   7 10559.0 114.789   4
  -4  -4   6 356.923 18.8784   5
  -4   4   6 355.232 38.0980   4
   4   4  -6 325.228 16.3167   3
  -4  -4   6 331.505 25.8252   0
   4  -4  -5 76.3440 21.8174   5
   4   4  -5 41.4375 11.0965   3
  -4   4   5 36.1240 33.6954   4
  -4  -4   5 49.2911 21.2010   0
  -4  -4   5 43.1380 14.6331   5
  -4   4   4 1087.70 47.1352   4
   4   4  -4 1038.77 24.3456   3
  -4  -4   4 1108.04 37.9778   0
   4  -4  -4 1058.33 36.7873   5
  -4  -4   3 11886.6 103.246   0
   4  -4  -3 11725.9 98.7079   5
  -4   4   3 12078.7 111.984   4
   4   4  -3 11505.0 74.3484   3
  -4  -4   3 11771.6 102.459   2
  -4  -4   2 137.760 22.1905   2
  -4   4   2 84.6596 22.7900   0
   4  -4  -2 91.5445 24.3067   5
   4   4  -2 108.975 16.2343   3
  -4  -4   2 86.1584 19.5803   0
  -4   4   2 104.129 31.2705   4
  -4  -4   1 1126.90 35.5888   0
  -4  -4   1 1112.33 34.6081   2
   4   4  -1 1172.81 28.8080   3
  -4   4   1 1200.52 42.7302   4
   4  -4  -1 1112.24 36.6080   5
   4   4  -1 1169.19 34.5355   0
  -4   4   1 1147.80 37.3045   0
   4   4   0 155.358 19.5919   0
  -4  -4   0 132.620 20.7141   2
  -4   4   0 127.023 21.0234   0
   4   4   0 146.648 18.9834   3
   4  -4   0 152.754 10.7418   1
  -4   4   0 107.858 27.3722   4
  -4   4  -1 6587.88 80.0216   0
   4   4   1 6946.20 73.8918   0
  -4  -4  -1 6845.12 72.8907   2
   4   4   1 6819.27 69.1192   3
   4  -4   1 6756.69 48.3923   1
  -4   4  -1 6660.70 76.2423   4
   4  -4   2 1377.47 42.4519   0
   4   4   2 1415.39 37.2526   3
  -4   4  -2 1460.42 42.4291   0
  -4   4  -2 1417.50 38.8805   4
   4  -4   2 1363.30 26.6902   1
   4   4   2 1369.12 35.8322   0
   4  -4   3 8870.79 68.2714   1
   4  -4   3 8896.20 94.2576   0
   4   4   3 9185.92 85.9932   3
  -4   4  -3 8825.16 82.6678   4
   4   4   3 8894.31 82.7352   0
  -4   4  -3 9072.35 95.1856   0
   4  -4   4 14504.3 120.809   0
   4  -4   4 14649.0 93.8910   1
   4   4   4 14524.9 106.199   0
  -4   4  -4 14315.0 102.624   4
   4  -4   5 428.793 32.1439   0
   4   4   5 508.079 39.6351   4
   4  -4   5 485.172 26.6018   1
  -4   4  -5 475.786 25.8105   4
   4  -4   6 4984.83 65.0913   1
   4   4   6 5019.58 80.8004   4
   4   4   7 635.351 40.8266   4
   4  -4   7 662.780 33.0169   1
   4   4   8 671.932 42.9356   4
   4  -4   8 551.914 33.0438   1
   4  -4   9 566.718 36.8722   1
   4   4   9 540.920 42.2554   4
   4   4  10 1201.31 53.0995   4
   4  -4  10 1229.94 47.9112   1
   4   4  11 629.445 46.1710   4
   4  -4  11 560.611 41.0856   1
   4  -4  12-11.6280 34.7997   1
   4   4  12-15.9726 35.2278   4
   4   4  13 924.685 50.3796   4
   4  -4  13 990.488 51.0044   1
   4   4  14 749.760 47.5854   4
   4  -4  14 743.200 52.2194   1
   4  -4  15 57.4675 39.3224   1
   4  -4  16 210.452 42.4727   1
   4  -4  17 190.198 42.8977   1
   4  -4  18 22.2357 43.9426   1
   4  -4  19 113.143 48.9219   1
   4  -4  20-54.7140 47.6038   1
   4  -4  21 57.1562 50.6190   1
  -4   5  22-15.9384 36.3635   4
  -4   5  21-55.0285 35.2819   4
  -4  -5  21 10.8659 45.4384   1
  -4  -5  20 23.9802 42.5993   1
  -4   5  20-88.6708 40.9265   4
  -4   5  19-3.68675 39.1803   4
  -4  -5  19 10.1665 43.2295   1
  -4   5  18 40.0718 41.1995   4
  -4   5  17-9.02564 42.0296   4
  -4   5  16 41.2430 40.1690   4
  -4   5  15 38.3191 38.6001   4
  -4   5  14 2.56697 42.9888   4
  -4   5  13-6.61198 46.4182   4
  -4   5  12 30.4424 48.7619   4
  -4   5  11-11.3172 43.4784   4
  -4   5  10-6.03556 42.4373   4
  -4   5   9 0.64233 44.1991   4
  -4   5   8 0.35689 41.1580   4
  -4  -5   7-1.97123 16.5445   5
  -4   5   7-24.5449 41.2054   4
  -4  -5   6 4.51460 16.7531   5
  -4   5   6 0.16866 39.6836   4
  -4   5   5 9.15358 36.6173   4
  -4  -5   5-10.2709 18.1172   5
   4  -5  -4-1.76774 24.9358   5
   4   5  -4 4.95074 13.4566   3
  -4   5   4-7.44999 35.5717   4
   4  -5  -3-10.4839 25.0804   5
   4   5  -3 0.16970 13.4877   3
  -4   5   3-31.3314 32.9513   4
  -4  -5   3 6.30494 20.8372   0
   4  -5  -2-15.0970 25.8413   5
  -4  -5   2-4.92510 22.4297   2
  -4  -5   2 26.1618 18.5393   0
   4   5  -2-15.2031 15.9271   3
  -4   5   2-4.43623 29.2827   4
   4   5  -1 2.70512 17.2420   3
   4  -5  -1-11.0357 25.7609   5
  -4  -5   1-2.67239 21.1478   2
   4   5  -1-4.81911 22.0012   0
  -4  -5   1 16.0606 19.3822   0
  -4   5   1-2.16531 31.0934   4
  -4   5   0-10.0782 28.7948   4
  -4  -5   0 12.2981 19.5074   2
   4  -5   0-5.44898 26.2802   5
   4   5   0-13.0472 19.5861   3
   4   5   0-11.5959 20.0113   0
  -4   5  -1-14.9423 27.0870   4
   4   5   1-9.85630 18.7198   0
  -4  -5  -1-10.0671 19.0263   2
   4  -5   1-1.58840 24.4717   5
   4   5   1-0.52940 22.0477   3
  -4   5  -2-26.9575 26.2580   4
   4   5   2-3.27250 21.8087   3
   4  -5   2-8.42499 13.2574   1
   4   5   2-12.4350 19.7954   0
  -4  -5  -2 19.2736 18.7789   2
   4   5   3 21.6901 16.3933   0
   4   5   3-6.37266 23.3506   3
   4  -5   3 12.7998 14.5004   1
  -4  -5  -3 10.0046 18.1738   2
  -4   5  -3-22.2376 23.6084   4
  -4   5  -4 0.05929 23.4859   4
   4   5   4-51.2400 37.4869   4
   4   5   4-9.73538 18.9322   0
   4  -5   4-11.3339 18.0740   1
   4   5   5-5.36874 36.4812   4
   4  -5   5-13.1048 19.9884   1
   4   5   5-1.78971 18.1805   0
  -4   5  -5 3.76774 23.0247   4
  -4   5  -6-9.50918 23.2625   4
   4   5   6-9.98964 36.0480   4
   4  -5   6-4.24753 20.7549   1
   4   5   7 0.54781 39.5603   4
   4  -5   7 3.71949 23.8989   1
   4   5   8 13.1106 36.9651   4
   4  -5   8 6.44175 25.3078   1
   4  -5   9-15.2350 29.1139   1
   4   5   9 22.9328 37.1814   4
   4   5  10-5.31086 40.0732   4
   4  -5  10-35.5537 31.1818   1
   4   5  11-21.3685 41.8890   4
   4  -5  11-22.4086 32.8107   1
   4   5  12 18.5021 43.8675   4
   4  -5  12-13.6024 36.6042   1
   4  -5  13-40.2348 37.5746   1
   4   5  13 4.78350 41.7418   4
   4  -5  14 31.6863 37.4914   1
   4   5  14 6.74779 38.1962   4
   4  -5  15-24.3897 40.0391   1
   4  -5  17-42.8627 42.4420   1
   4  -5  18-37.4907 39.7773   1
   4  -5  19 37.6023 37.6797   1
   4  -5  20-28.2386 41.3111   1
  -4   6  21-36.3972 45.9324   4
  -4  -6  20-20.2466 39.5504   1
  -4   6  20 66.5363 44.6665   4
  -4  -6  19 109.394 42.2154   1
  -4   6  19 214.830 52.1855   4
  -4   6  18 19.6567 42.8966   4
  -4  -6  18 34.7185 43.9252   1
  -4   6  17 108.244 47.4624   4
  -4   6  16 28.2923 40.5487   4
  -4   6  15 93.0312 43.5485   4
  -4   6  14 306.320 50.9394   4
  -4   6  13 174.762 51.1517   4
  -4   6  12 751.147 63.6596   4
  -4   6  11 584.283 63.5183   4
  -4   6  10 694.488 61.4987   4
  -4   6   9 1503.91 70.9121   4
  -4   6   8 494.667 57.2746   4
  -4   6   7 1557.25 69.7499   4
  -4  -6   6 1584.78 42.0416   5
  -4   6   6 1599.51 67.6969   4
  -4   6   5 150.022 44.0392   4
   4  -6  -4 359.990 36.5000   5
  -4   6   4 389.730 46.5866   4
   4  -6  -3 62.6347 29.9827   5
  -4   6   3 91.8689 40.0774   4
  -4   6   2 1548.20 57.5022   4
   4  -6  -2 1644.40 52.9850   5
   4  -6  -1 864.494 42.5757   5
   4   6  -1 784.899 29.9932   3
  -4   6   1 853.796 46.9324   4
  -4  -6   1 743.264 33.7961   2
   4  -6   0 255.848 34.6835   5
  -4  -6   0 255.131 26.4813   2
  -4   6   0 275.391 38.7767   4
   4   6   0 256.409 25.7934   3
   4   6   1 9728.02 95.4367   3
  -4   6  -1 9971.55 115.890   4
   4  -6   1 9949.85 113.121   5
   4  -6   2 11.4241 29.5327   5
  -4   6  -2-6.15346 29.8537   4
   4   6   2 10.2912 24.4955   3
   4   6   3 601.526 50.7555   4
   4   6   3 475.110 33.5647   3
  -4   6  -3 596.386 38.9127   4
   4  -6   3 576.093 37.6358   5
  -4   6  -4 83.2843 28.8381   4
   4   6   4 105.714 45.4865   4
   4   6   4 111.291 28.4684   3
  -4   6  -5 359.445 34.6258   4
   4   6   5 392.638 50.7565   4
   4   6   6 71.8836 43.2240   4
   4   6   7 129.628 45.0630   4
   4  -6   7 109.173 26.4975   1
   4   6   8 32.5413 43.4446   4
   4  -6   8 4.81015 27.6975   1
   4  -6   9 246.486 33.7066   1
   4   6   9 278.711 51.2900   4
   4  -6  10 18.8507 30.0173   1
   4   6  10 43.2014 48.4549   4
   4   6  11 943.341 65.5714   4
   4  -6  11 984.273 49.8949   1
   4   6  12 277.473 54.0139   4
   4  -6  12 302.421 39.6097   1
   4  -6  13 96.3056 38.5533   1
   4   6  13 101.899 48.5890   4
   4  -6  14 19.2129 36.6335   1
   4   6  14-39.3208 45.8929   4
   4  -6  15 4.47670 38.5313   1
   4   6  15-54.1548 45.7291   4
   4  -6  16-61.0693 40.3911   1
   4  -6  17-39.4998 42.8152   1
   4  -6  18-12.2537 41.5895   1
   4  -6  19-2.44513 40.0267   1
  -4   7  19 39.5337 47.4149   4
  -4   7  18 6.12274 44.2307   4
  -4  -7  18 42.5200 46.2662   1
  -4   7  17 27.1049 42.1139   4
  -4   7  16 61.8290 44.5915   4
  -4   7  15 25.0861 48.7958   4
  -4   7  14 26.0561 48.8400   4
  -4   7  13 29.2564 49.9481   4
  -4   7  12 59.5093 55.4510   4
  -4   7  11 22.3943 55.1045   4
  -4   7  10 0.51647 56.2850   4
  -4   7   9 36.0648 59.0476   4
  -4   7   8 39.3872 57.6079   4
  -4   7   7 4.70179 55.4649   4
  -4   7   6 37.6418 52.2132   4
  -4   7   5-4.69781 48.8972   4
  -4   7   4-0.22228 46.6063   4
   4  -7  -3-15.5940 34.1854   5
  -4   7   3 8.06093 42.9147   4
   4  -7  -2-16.6989 32.2069   5
  -4   7   2-4.90178 39.9761   4
   4  -7  -1-7.97064 31.4814   5
  -4   7   1-2.03139 39.5107   4
  -4   7   0-15.3625 37.3366   4
   4  -7   0 11.2643 31.3912   5
   4  -7   1 47.7799 33.1923   5
  -4   7  -1-3.68349 37.8534   4
  -4   7  -2 1.23182 33.4698   4
   4   7   2 3.96563 24.8509   3
   4   7   2-17.9137 50.1337   4
   4  -7   2-1.14809 30.5625   5
  -4   7  -3-13.4969 34.9150   4
   4   7   3-32.8662 47.4152   4
   4   7   3 29.1784 26.3242   3
   4  -7   3-42.0155 29.6615   5
  -4   7  -4 34.7499 35.8610   4
   4   7   4-19.8606 49.7627   4
   4  -7   4 1.71994 32.3452   5
   4   7   4-17.8437 23.6782   3
  -4   7  -5-26.9127 35.9364   4
   4   7   5-27.7137 49.7950   4
   4  -7   5 3.74534 31.3143   5
   4   7   5 2.52734 30.0598   3
   4   7   6-29.4400 47.4737   4
   4   7   6-20.3076 32.7721   3
   4   7   7 45.0076 48.2101   4
   4   7   8 7.87271 52.1460   4
   4   7   9 43.1806 51.9553   4
   4   7  10 4.99703 51.8726   4
   4   7  11-19.4776 50.0638   4
   4   7  12-14.2887 47.4105   4
   4   7  13-31.7526 51.8095   4
   4  -7  14-0.22561 36.0769   1
   4   7  14-57.3046 56.7149   4
   4  -7  15-47.4835 40.5256   1
   4   7  15 44.7947 51.9775   4
   4  -7  16-67.7395 36.6205   1
   4  -7  17 6.03713 37.5638   1
   4  -7  18 26.2380 42.1071   1
  -4  -8  17-10.1344 41.7565   1
  -4   8  16-8.34036 61.3748   4
  -4   8  15 220.004 66.6089   4
  -4   8  14-61.8698 61.9981   4
  -4   8  13 41.5118 59.7237   4
  -4   8  12 48.1281 56.9072   4
  -4   8  11-12.7306 55.5944   4
  -4   8  10-25.8898 55.9309   4
  -4   8   9 145.529 52.9203   4
  -4   8   8 626.988 63.8773   4
  -4   8   7 435.634 57.5375   4
  -4   8   6 174.847 52.9952   4
  -4   8   5 525.374 60.4989   4
  -4   8   4 328.174 59.7174   4
  -4   8   3 276.645 53.8603   4
  -4   8   2-12.3626 44.2261   4
   4  -8  -2 0.70752 32.6131   5
   4  -8  -1 19.3528 33.9760   5
  -4   8   1 8.61687 42.3843   4
   4  -8   0 387.967 40.3458   5
  -4   8   0 312.076 49.8540   4
  -4   8  -1 85.2824 43.7406   4
   4   8   1-19.1789 49.9229   4
   4  -8   1 9.73736 32.4318   5
   4  -8   2 580.482 46.9429   5
   4   8   2 762.374 66.8927   4
  -4   8  -2 605.980 51.0735   4
   4   8   3 24.8881 54.7311   4
   4  -8   3 65.8094 34.3070   5
  -4   8  -3 145.865 44.4714   4
   4  -8   4 1136.01 56.5436   5
  -4   8  -4 1135.70 58.5311   4
   4   8   4 1089.65 70.2816   4
   4   8   5 342.572 38.8517   3
   4  -8   5 379.356 43.7290   5
   4   8   5 373.437 60.6029   4
   4   8   6 59.3408 52.2275   4
   4   8   6 23.3192 33.0142   3
   4  -8   6 2.05400 35.1229   5
   4   8   7 581.996 43.9782   3
   4   8   7 632.347 64.6757   4
   4  -8   7 578.550 45.3262   5
   4   8   8-11.6412 37.3569   3
   4   8   8-21.0574 52.4302   4
   4  -8   8 4.72727 30.7948   5
   4  -8   9 24.5943 29.2845   5
   4   8   9 17.0990 52.4796   4
   4   8  10 27.0005 51.4979   4
   4   8  11 10.5415 60.8949   4
   4   8  12-34.0150 54.5904   4
   4   8  13 111.488 65.0051   4
   4   8  14 57.9927 55.6130   4
   4   8  15 82.4266 69.2403   4
   4   8  16 137.711 61.0502   4
  -4   9  13 32.3184 51.3810   4
  -4   9  12 50.4042 55.5315   4
  -4   9  11-68.2428 57.7433   4
  -4   9  10 65.9986 63.8531   4
  -4   9   9-19.1916 59.6517   4
  -4   9   8 81.9415 54.1097   4
  -4   9   7-82.7524 56.1749   4
  -4   9   6 91.4678 60.5077   4
  -4   9   5-27.8466 52.5580   4
  -4   9   4 57.4633 51.3080   4
  -4   9   3-60.3358 53.1407   4
  -4   9   2 42.6063 45.8141   4
   4   9  -1-91.7690 59.8457   4
  -4   9   1-89.1599 49.8890   4
   4  -9  -1 28.7557 35.1435   5
   4   9   0-3.68881 55.0932   4
   4  -9   0 17.5908 35.8411   5
  -4   9   0-7.00677 44.8184   4
   4  -9   1-26.0017 35.5323   5
   4   9   1-20.5856 55.8558   4
  -4   9  -1 19.6357 49.0979   4
   4   9   2 20.3928 57.2810   4
   4  -9   2 25.5728 37.6949   5
  -4   9  -2-49.9565 42.0969   4
  -4   9  -3 36.3931 44.1631   4
   4   9   3-84.4008 56.7647   4
   4  -9   3-12.7366 35.6737   5
   4  -9   4 19.8490 32.9540   5
   4   9   4-10.4030 56.2288   4
   4   9   5-41.4741 61.4989   4
   4  -9   5-24.3678 32.5575   5
   4   9   6-8.14862 57.4325   4
   4  -9   6 11.2462 32.5927   5
   4   9   7-2.71478 55.9455   4
   4  -9   7-14.1175 30.9331   5
   4  -9   8 31.0319 32.5988   5
   4   9   8-60.8198 37.6028   3
   4   9   8 38.5031 51.7896   4
   4  -9   9-101.790 31.9017   5
   4   9   9-158.897 59.0273   4
   4   9  10-20.0568 65.4617   4
   4  -9  10 0.00000 31.9128   5
   4   9  10 32.4471 39.8051   3
   4   9  11-42.7257 43.5586   3
   4   9  11 130.497 59.9608   4
   4   9  12-46.3586 41.9856   3
   4   9  12-98.6963 68.0352   4
   4   9  13 14.6850 51.8307   3
   4   9  13-52.0689 65.8769   4
  -4  10   8 60.2109 67.1973   4
  -4  10   7 25.8758 53.7322   4
  -4  10   6-0.35301 61.4959   4
  -4  10   5 16.2355 59.4996   4
  -4  10   4 4.10434 56.4582   4
   4  10  -3 23.2652 53.5233   4
  -4  10   3 218.229 58.7267   4
   4  10  -2 270.463 65.4422   4
  -4  10   2 261.230 63.4343   4
   4  10  -1 176.038 57.6390   4
  -4  10   1 185.174 51.4121   4
   4  10   0-38.0328 61.7100   4
  -4  10   0-88.0529 54.9042   4
   4  10   1 16.8315 61.0902   4
   4 -10   1 26.0268 39.9853   5
  -4  10  -1 134.584 53.6959   4
   4  10   2-44.5043 57.4759   4
   4 -10   2 120.190 36.1389   5
  -4  10  -2 22.0829 44.5765   4
   4  10   3-6.56512 54.3005   4
   4 -10   3 45.6937 32.7474   5
   4  10   4-20.4503 59.4156   4
   4 -10   4 80.0726 34.9808   5
   4  10   5-40.6377 60.1782   4
   4 -10   5-84.8694 34.6325   5
   4  10   6 212.418 69.2283   4
   4 -10   6 7.30212 35.1267   5
   4 -10   7 260.165 37.0339   5
   4  10   7 166.380 68.3987   4
   4 -10   8-24.1099 39.5230   5
  -4  11   0-24.2743 56.1718   4
  -4  11  -1 109.003 63.0147   4
  -5   0  25 27.2337 42.5765   1
  -5   0  24 14.7506 35.8602   1
  -5   0  23 3.09679 35.2567   1
  -5   0  22-3.25377 32.0334   1
  -5   0  21 35.9269 33.0731   1
  -5   0  20-7.86686 34.9124   1
  -5   0  19 38.4034 33.2831   1
  -5   0  19 6.44267 30.6645   4
  -5   0  18-2.11393 29.9386   1
  -5   0  18-2.27072 27.3687   4
  -5   0  17-12.6446 24.8181   4
  -5   0  17 4.61182 30.9546   1
  -5   0  16 4.43407 22.5921   4
  -5   0  15 0.25778 21.0791   4
  -5   0  14-12.1980 20.8612   4
  -5   0  13 3.41634 19.8127   4
  -5   0  12-4.16145 19.9268   4
  -5   0  11 6.40746 19.2586   4
  -5   0  10-5.42398 17.7006   4
  -5   0   9 1.92891 19.5626   4
  -5   0   8-7.31420 18.7537   4
  -5   0   7 14.7991 17.0111   4
  -5   0   6-0.23120 14.4391   4
  -5   0   5-2.13133 15.6119   2
  -5   0   5-0.62535 14.9179   4
  -5   0   4-3.77204 15.1406   2
  -5   0   4-0.42754 13.0069   4
  -5   0   3 17.9294 12.7902   4
  -5   0   3 7.76867 16.5316   2
  -5   0   2 3.44494 11.7872   4
   5   0  -2-2.47049 14.3250   3
   5   0  -1-5.00579 10.2288   6
  -5   0   1-1.25987 9.52579   4
   5   0  -1 4.22929 14.1413   3
  -5   0   0 8.27695 8.56695   4
   5   0   0-1.14331 10.8877   6
   5   0   0-6.81837 12.2581   3
   5   0   1 106.127 14.2934   3
   5   0   1 115.525 14.0627   6
   5   0   2-0.66840 11.7667   3
   5   0   3 7.72839 13.6067   3
   5   0   4-11.2690 14.1394   3
   5   0   5-1.93886 15.9913   3
   5   0   6 9.12068 17.1485   3
   5   0   7 2.78782 17.9809   3
   5   0   7 13.3079 22.3179   1
   5   0   8-0.67379 23.3746   1
   5   0   8 13.5557 19.3706   3
   5   0   8 8.54396 7.14179   4
   5   0   9-0.18396 19.2046   3
   5   0   9 2.80337 24.0790   1
   5   0   9-4.71297 7.53968   4
   5   0  10-12.4387 25.6159   1
   5   0  11-17.9873 27.8965   1
   5   0  12 15.8330 28.4051   1
   5   0  13 5.73110 30.9914   1
   5   0  14 3.12939 31.7720   1
   5   0  15 3.78742 32.3812   1
   5   0  16-21.1406 32.3995   1
   5   0  17-37.3572 37.3964   1
   5   0  18-17.1649 35.7586   1
   5   0  19-36.1946 27.6858   6
   5   0  19-12.3599 42.7145   1
   5   0  20 16.1125 27.4403   6
   5   0  20 38.0355 37.5017   1
   5   0  21 72.5619 29.0444   6
   5   0  21 160.556 48.6961   1
   5   0  22 63.2444 42.3519   1
   5   0  23-69.4271 42.4896   1
  -5  -1  24 270.554 41.2938   1
  -5  -1  23 63.2742 40.5181   1
  -5  -1  22 696.394 54.0543   1
  -5  -1  21 49.2545 38.5025   1
  -5   1  21 47.4286 35.5362   1
  -5   1  20 1455.61 54.0363   4
  -5   1  20 1376.81 55.9749   1
  -5  -1  20 1506.25 62.1290   1
  -5  -1  19 1082.60 56.1583   1
  -5  -1  19 995.481 44.4577   4
  -5   1  19 1090.24 46.6432   4
  -5   1  19 1065.16 50.0320   1
  -5   1  18 478.071 38.4761   4
  -5  -1  18 533.738 34.9554   4
  -5  -1  18 483.618 43.5608   1
  -5   1  18 495.823 40.0998   1
  -5   1  17 82.8616 29.3999   1
  -5  -1  17 33.9891 23.1337   4
  -5   1  17 75.4272 27.3692   4
  -5  -1  16 25.6284 23.0863   4
  -5   1  16 9.14927 25.2059   4
  -5   1  16 27.6021 26.4051   1
  -5   1  15 140.672 26.8894   4
  -5  -1  15 139.503 23.3834   4
  -5   1  15 96.2563 26.4917   1
  -5  -1  14 194.481 24.7520   4
  -5   1  14 196.390 27.8719   4
  -5  -1  13 35.2904 20.8146   4
  -5   1  13 38.5566 22.0579   4
  -5  -1  12 324.485 24.9145   4
  -5   1  12 360.805 28.1526   4
  -5   1  11-28.0085 25.3442   4
  -5  -1  11 30.5212 19.5859   4
  -5  -1  10 586.341 26.6046   4
  -5   1  10 596.551 30.9224   4
  -5   1   9 686.754 30.5690   4
  -5  -1   9 706.087 28.9653   4
  -5  -1   9 658.668 13.1061   6
  -5  -1   8 2564.13 43.7522   4
  -5   1   8 2470.88 45.9480   4
  -5   1   7 2966.29 47.2404   4
  -5  -1   7 2885.59 44.4399   4
  -5   1   6 1143.55 31.1600   4
  -5  -1   6 1234.97 29.8455   4
   5  -1  -5 69.4716 11.3425   5
  -5  -1   5 75.7862 13.8370   4
  -5  -1   5 144.788 20.5288   2
  -5   1   5 67.0777 13.3305   2
  -5   1   5 72.5864 15.9832   4
  -5   1   4 17985.3 88.4401   2
  -5  -1   4 17865.3 107.936   2
   5  -1  -4 17949.0 76.4617   5
  -5  -1   4 17936.7 92.8480   4
   5   1  -4 17888.6 86.1509   3
  -5   1   4 18061.4 93.7474   4
  -5   1   3 11355.3 69.0090   2
  -5  -1   3 11240.7 85.0729   2
   5   1  -3 11262.7 67.8291   3
  -5  -1   3 11536.0 73.1636   4
  -5   1   3 11145.8 70.5377   4
  -5  -1   2 1760.08 36.9626   2
  -5   1   2 1864.18 29.6119   4
   5   1  -2 1827.26 29.9313   3
   5   1  -1 252.521 16.2365   3
  -5   1   1 299.493 14.8065   4
   5  -1   0 81.1284 12.2509   3
  -5  -1   0 84.6102 7.04506   0
   5   1   0 79.6066 15.3030   3
  -5   1   0 70.1303 10.5421   4
  -5   1  -1 5919.15 43.5430   0
   5  -1   1 5842.09 44.4601   3
  -5   1  -1 5862.24 36.4347   4
   5   1   1 5679.89 50.7278   3
   5  -1   2 3088.16 39.3255   6
   5  -1   2 3111.18 32.6062   0
   5   1   2 3025.17 39.5201   3
   5  -1   2 3143.17 33.3537   3
   5   1   3 140.084 18.1596   3
   5  -1   3 132.766 17.2394   6
   5  -1   3 169.632 12.9051   3
   5  -1   3 154.203 12.3677   0
   5  -1   4 12346.0 67.2839   3
   5  -1   4 12273.1 83.4615   6
   5   1   4 12286.8 84.0644   3
   5  -1   4 12212.3 80.4160   1
   5  -1   5 3877.69 50.3542   1
   5   1   5 4006.53 52.4146   3
   5  -1   5 3998.66 41.3958   3
   5   1   5 3876.39 42.0182   4
   5  -1   5 3957.80 51.7298   6
   5  -1   6 893.373 23.5712   3
   5  -1   6 854.373 29.5261   6
   5   1   6 810.385 30.1715   3
   5   1   6 836.780 23.2313   4
   5  -1   6 880.563 31.2666   1
   5   1   7 14713.6 104.758   3
   5  -1   7 14899.8 105.750   6
   5  -1   7 14687.2 104.761   1
   5   1   7 14393.0 81.5253   4
   5  -1   7 14714.6 87.1012   3
   5  -1   8 389.310 21.1441   3
   5   1   8 364.053 19.9650   4
   5  -1   8 412.191 27.3668   6
   5  -1   8 406.921 29.2533   1
   5  -1   9 168.319 23.5469   6
   5   1   9 196.843 17.9603   4
   5  -1   9 181.648 27.4897   1
   5  -1   9 175.352 19.2613   3
   5  -1  10 684.523 27.3504   3
   5   1  10 702.232 25.2331   4
   5  -1  10 727.909 34.3465   6
   5  -1  10 736.105 38.1626   1
   5   1  10 675.513 33.3586   1
   5  -1  11 342.230 24.7975   3
   5  -1  11 363.798 33.0779   1
   5  -1  11 347.752 29.0271   6
   5   1  11 368.022 31.5471   1
   5  -1  12 1348.68 38.2501   3
   5  -1  12 1450.68 45.3595   6
   5  -1  12 1446.28 51.0708   1
   5   1  12 1455.22 47.9448   1
   5   1  13 112.147 32.1222   1
   5  -1  13 99.7369 25.8511   6
   5  -1  13 101.534 24.0664   3
   5  -1  13 92.4398 34.2670   1
   5   1  14 351.499 37.2856   1
   5  -1  14 416.631 39.8553   1
   5  -1  14 315.145 31.8226   6
   5  -1  15 413.299 34.3858   6
   5  -1  15 500.563 42.7764   1
   5   1  15 473.546 40.4977   1
   5  -1  16 565.748 37.8340   6
   5  -1  16 517.438 45.9709   1
   5   1  16 554.467 44.0603   1
   5  -1  17 697.420 41.2788   6
   5  -1  17 728.725 50.9535   1
   5   1  17 769.160 49.8426   1
   5  -1  18-23.3164 37.5557   1
   5  -1  18-1.07618 27.8642   6
   5   1  18 18.5013 38.9003   1
   5  -1  19 176.742 48.7254   1
   5  -1  19 82.5303 29.7321   6
   5   1  19 194.768 40.0348   1
   5  -1  20 94.1616 28.3804   6
   5   1  20 202.765 46.4282   1
   5  -1  20 140.242 42.7853   1
   5  -1  21 192.525 45.4026   1
   5   1  21 384.100 45.1077   1
   5  -1  22 500.654 58.9471   1
   5   1  22 884.818 60.7990   1
   5   1  23 126.650 46.8062   1
  -5  -2  23-8.33180 43.8450   1
  -5  -2  22-36.8701 39.2807   1
  -5  -2  21 27.5978 39.4134   1
  -5   2  21 48.1778 32.2501   4
  -5  -2  20 23.9454 38.6064   1
  -5   2  20-23.2594 32.2022   4
  -5   2  19 22.3330 30.3282   4
  -5  -2  19-31.9703 37.1567   1
  -5  -2  18 4.92895 27.2718   4
  -5   2  18 23.8321 29.3032   4
  -5  -2  17 9.44033 27.7466   4
  -5   2  17 8.92406 33.3971   4
  -5  -2  16 18.0784 25.2324   4
  -5   2  16 11.4880 34.4013   4
  -5   2  15 3.83331 24.7933   1
  -5  -2  15 21.9981 23.0578   4
  -5   2  15-22.7730 31.2510   4
  -5   2  14-6.94715 20.4140   1
  -5   2  14-15.1700 29.0046   4
  -5  -2  14 21.5952 22.0949   4
  -5   2  13 16.9984 19.2149   1
  -5  -2  13 6.56195 21.5816   4
  -5   2  13-4.54326 30.3911   4
  -5  -2  12 22.3024 22.0692   4
  -5   2  12 0.25251 28.6793   4
  -5   2  11-8.66923 25.9011   4
  -5  -2  11 6.26664 20.2955   4
  -5  -2  10-9.44169 20.9711   4
  -5   2  10 6.93241 25.3342   4
  -5   2   9-2.74166 25.4630   4
  -5  -2   9-2.48593 19.5181   4
  -5   2   8 11.3939 25.5666   4
  -5   2   7 17.2510 23.2086   4
  -5   2   6 15.4367 20.9844   4
   5  -2  -5-1.67239 13.2990   5
  -5  -2   5 5.69830 20.0980   2
  -5   2   5 28.6154 19.3900   4
   5   2  -5 4.95282 12.5759   3
   5  -2  -4-2.63542 14.8650   5
  -5   2   4 51.6637 19.7475   4
  -5  -2   4 5.30939 19.0336   2
  -5   2   4 3.42271 9.93480   2
   5   2  -4-0.70533 12.2138   3
  -5   2   3 6.99453 9.67287   2
   5  -2  -3-13.9710 15.5909   5
  -5  -2   3-6.01502 18.6674   2
  -5   2   3 14.9068 17.3782   4
   5   2  -3 11.0011 11.9414   3
  -5  -2   2-19.5934 17.7319   2
   5   2  -2-0.86525 12.7900   3
  -5   2   2 9.64137 16.7654   4
   5   2  -1 0.19486 12.1798   3
  -5   2   1-2.78852 16.4550   4
  -5  -2   1 6.10245 10.5197   0
  -5  -2   1-4.53498 17.2304   2
  -5   2   0-6.98656 13.1999   0
  -5  -2   0-2.54726 9.68114   0
   5   2   0 8.65105 14.2095   3
  -5   2   0 5.53341 15.0920   4
  -5   2  -1-2.44507 13.5273   0
   5   2   1-10.5664 15.7191   3
  -5   2  -1-5.20196 12.5663   4
   5   2   1 7.29107 9.03415   0
   5   2   2-0.64689 8.92653   0
   5   2   2-8.54666 16.3388   3
  -5   2  -2-1.55111 11.9336   4
   5  -2   2-2.38054 13.1241   0
   5  -2   2-4.13168 9.61051   3
  -5   2  -2-1.48459 13.7737   0
   5  -2   3-1.08607 8.70175   3
  -5   2  -3-0.92339 11.1920   4
   5   2   3 0.34176 18.0541   3
   5  -2   3-11.1349 15.1795   1
   5  -2   3-3.22909 13.1046   0
   5   2   4 10.2271 19.9345   3
   5  -2   4-4.66192 16.3672   1
   5  -2   4 7.14785 8.70273   3
   5  -2   4-4.61810 13.5346   0
   5  -2   5 11.5084 18.8229   1
   5   2   5 22.5554 20.9803   3
   5   2   5-2.80903 19.9110   4
   5  -2   5-4.01163 9.28901   3
   5  -2   5-2.32181 15.6026   0
   5   2   6-34.6632 21.1001   4
   5   2   6-1.40151 19.8821   3
   5  -2   6-0.57857 10.1467   3
   5  -2   6-4.85525 19.2175   6
   5  -2   6-10.3603 21.3725   1
   5  -2   7 3.13334 10.8381   3
   5  -2   7 5.03966 18.2777   6
   5  -2   7 0.94622 22.5074   1
   5   2   7 24.0781 21.6079   4
   5  -2   8 6.25691 13.2956   3
   5  -2   8 0.67022 21.7299   6
   5  -2   8-6.06085 23.1923   1
   5   2   8 9.40574 20.4678   4
   5   2   9 1.48001 20.6924   4
   5  -2   9 0.69142 12.4884   3
   5  -2   9 5.37781 20.8397   6
   5  -2   9 2.92965 26.6988   1
   5  -2  10 2.38092 22.8276   6
   5  -2  10 12.5010 29.1457   1
   5   2  10-11.9220 22.4831   4
   5  -2  11 2.87142 29.0764   1
   5  -2  11 4.59600 24.7751   6
   5   2  11 23.7997 21.2493   4
   5  -2  12-1.70411 30.8672   1
   5  -2  12 5.74094 24.8166   6
   5  -2  13-10.6823 26.5559   6
   5  -2  13-2.31991 32.7218   1
   5  -2  14 0.00000 28.2908   6
   5  -2  14 1.98003 37.1849   1
   5  -2  15 1.22155 28.3075   6
   5  -2  15 16.9065 38.6143   1
   5  -2  16-3.69239 29.0019   6
   5  -2  16-9.19454 38.3618   1
   5  -2  17-21.6878 29.7857   6
   5  -2  17 21.7867 40.4939   1
   5  -2  18 13.6997 29.3932   6
   5  -2  18 36.7282 44.7050   1
   5  -2  19 55.0186 29.1317   6
   5  -2  19 8.30083 39.3107   1
   5  -2  20 3.19953 40.9581   1
   5  -2  21 52.3889 45.9333   1
   5  -2  22 98.4660 46.7145   1
  -5  -3  23-84.3551 36.4713   1
  -5  -3  22 73.7991 43.8353   1
  -5  -3  21-38.6475 41.2045   1
  -5   3  21 6.36645 29.2769   4
  -5   3  20-11.3431 31.9463   4
  -5  -3  20 32.4905 37.4989   1
  -5   3  19 49.8012 32.1835   4
  -5   3  18 470.579 41.2488   4
  -5   3  17 1374.71 55.7898   4
  -5   3  16 741.326 47.8509   4
  -5   3  15 580.959 45.3243   4
  -5   3  14 1484.75 55.2730   4
  -5   3  13 17.4651 34.5910   4
  -5   3  12 25.3634 33.9027   4
  -5   3  11 102.451 33.5950   4
  -5   3  10 831.397 43.1083   4
  -5   3   9 1049.43 44.4565   4
  -5   3   8 1543.76 47.5044   4
  -5  -3   7 804.113 17.7508   5
  -5   3   7 794.662 38.3697   4
   5   3  -6 623.767 21.0011   3
  -5   3   6 648.591 37.1684   4
  -5  -3   6 635.113 16.0970   5
  -5  -3   5 846.405 36.8268   2
   5   3  -5 765.956 22.2564   3
   5  -3  -5 781.890 29.7266   5
  -5   3   5 820.721 39.2178   4
  -5  -3   4 6763.23 79.2854   2
   5   3  -4 6847.12 56.6968   3
   5  -3  -4 6769.33 69.3293   5
  -5   3   4 6904.57 79.3925   4
  -5  -3   3 533.599 28.4562   2
   5   3  -3 505.795 19.9854   3
  -5  -3   3 503.856 24.2500   0
   5  -3  -3 515.372 25.7775   5
  -5   3   3 528.939 32.8419   4
  -5  -3   2 590.505 29.4014   2
   5  -3  -2 541.198 25.3962   5
  -5   3   2 624.437 30.1695   4
   5   3  -2 595.654 21.3990   3
  -5  -3   2 572.916 23.8165   0
   5   3  -1 8.17495 14.5739   3
  -5   3   1 20.8565 16.1084   0
  -5  -3   1 13.7483 19.4007   2
  -5  -3   1 18.3503 14.3412   0
  -5   3   1 27.7503 21.3262   4
  -5  -3   0 1142.54 34.3222   2
   5   3   0 1189.98 30.0169   3
  -5   3   0 1093.99 32.8046   0
  -5  -3   0 1136.08 27.8532   0
  -5   3   0 1138.91 33.4539   4
   5   3   0 1073.02 26.7707   0
   5   3   1 820.523 27.4086   3
  -5   3  -1 813.119 28.8556   0
  -5   3  -1 804.841 28.9498   4
   5   3   1 806.110 24.0683   0
   5   3   2 2397.83 37.1212   0
   5  -3   2 2369.59 45.2645   0
  -5   3  -2 2398.05 39.7013   4
  -5   3  -2 2488.75 46.5555   0
   5  -3   2 2423.06 34.6530   1
   5   3   2 2416.46 43.8084   3
   5   3   3 1709.83 40.8155   3
  -5   3  -3 1697.17 33.1852   4
   5  -3   3 1648.01 39.0320   0
   5   3   3 1657.96 31.9210   0
  -5   3  -3 1669.93 39.0563   0
   5  -3   3 1662.95 32.2713   1
   5  -3   4 10209.5 91.3158   0
   5   3   4 10515.5 91.3344   3
  -5   3  -4 10434.7 71.2013   4
   5  -3   4 10349.0 78.0705   1
   5   3   5 202.557 25.4310   3
   5  -3   5 158.772 23.0450   0
   5  -3   5 159.615 9.06808   3
  -5   3  -5 157.254 15.4431   4
   5  -3   5 182.191 20.8020   1
   5   3   5 171.163 29.4226   4
   5  -3   6 368.276 26.5266   1
   5  -3   6 356.620 25.4466   0
   5   3   6 312.865 30.7807   4
   5  -3   6 307.045 11.0876   3
  -5   3  -6 341.207 17.3198   4
   5   3   7 758.474 36.0850   4
   5  -3   7 705.849 33.2158   0
   5  -3   7 677.615 32.3097   1
   5   3   8-6.77375 25.3963   4
   5  -3   8 11.4869 18.8477   0
   5  -3   8-11.5259 24.3932   1
   5   3   9 2601.53 56.9032   4
   5  -3   9 2588.77 56.4712   1
   5  -3  10 110.627 32.1977   1
   5   3  10 101.028 28.2742   4
   5  -3  11 117.199 33.0226   1
   5   3  11 166.174 30.0195   4
   5   3  12 1879.43 53.1726   4
   5  -3  12 1977.62 60.2393   1
   5  -3  13 284.778 40.5689   1
   5  -3  13 345.053 32.7291   6
   5  -3  14 163.927 40.8047   1
   5  -3  14 204.640 31.8260   6
   5  -3  15 272.130 43.2344   1
   5  -3  15 320.976 36.3695   6
   5  -3  16 870.525 44.1575   6
   5  -3  16 877.604 56.5532   1
   5  -3  17 190.921 32.6677   6
   5  -3  17 212.562 43.4371   1
   5  -3  18 177.002 33.2391   6
   5  -3  18 142.077 47.0544   1
   5  -3  19 113.268 47.3147   1
   5  -3  20 234.458 53.2111   1
   5  -3  21 60.6579 42.8796   1
  -5  -4  22 58.6045 39.6273   1
  -5   4  22-61.3905 36.0547   4
  -5  -4  21 25.6231 40.1802   1
  -5   4  21-69.2287 33.4240   4
  -5  -4  20-26.2137 38.3563   1
  -5   4  20 0.88177 34.2860   4
  -5   4  19-43.7407 34.2177   4
  -5   4  18-4.82102 35.1639   4
  -5   4  17-13.9333 33.1633   4
  -5   4  16 13.3060 35.5498   4
  -5   4  15 55.3184 38.4373   4
  -5   4  14 5.42188 37.1354   4
  -5   4  13 24.1422 36.8220   4
  -5   4  12 53.1101 36.5880   4
  -5   4  11 15.4507 37.4985   4
  -5   4  10-20.8735 38.8250   4
  -5   4   9 11.7276 37.3755   4
  -5   4   8-19.7826 35.0329   4
  -5   4   7-11.1359 33.2852   4
   5   4  -7 12.3654 12.6848   3
  -5  -4   6-9.78179 13.6883   5
  -5  -4   6 10.8994 22.8326   0
  -5   4   6 20.8522 34.4091   4
   5   4  -6 6.94431 12.8697   3
   5   4  -5-1.01215 10.9436   3
  -5  -4   5-11.7954 20.0470   0
  -5   4   5 5.66279 31.2382   4
   5  -4  -5-3.95033 21.7846   5
  -5  -4   4 22.8595 20.8310   0
  -5  -4   4 4.01719 23.9086   2
   5   4  -4-5.21363 15.0572   3
   5  -4  -4-9.66126 21.4588   5
  -5   4   4-5.12443 32.5461   4
  -5  -4   3 13.8250 18.3365   0
  -5  -4   3 13.8030 22.0148   2
   5   4  -3 2.11640 15.1907   3
  -5   4   3-15.5798 29.6128   4
   5  -4  -3-12.1950 22.1321   5
   5  -4  -2-14.7707 21.0070   5
  -5   4   2 1.86238 23.1168   0
  -5  -4   2 10.6107 22.2809   2
   5   4  -2 9.43377 15.7356   3
  -5  -4   2-2.80563 16.6446   0
  -5   4   2-2.30012 29.0752   4
  -5  -4   1-1.43453 16.2079   0
  -5  -4   1-12.6828 22.1808   2
   5   4  -1 0.49001 16.4832   3
   5  -4  -1-33.0996 23.1046   5
  -5   4   1-15.7430 16.9178   0
  -5   4   1-11.3565 26.3374   4
  -5  -4   0-1.51570 20.2659   2
   5   4   0-9.24962 18.6209   3
   5   4   0 7.76544 17.4442   0
  -5   4   0 0.05944 21.2241   0
  -5   4   0 2.89095 23.8541   4
   5   4   1 15.1462 17.0205   0
  -5  -4  -1-8.49109 20.5858   2
  -5   4  -1 6.30077 21.3592   0
   5   4   1-8.52156 19.1523   3
   5  -4   1 3.94265 11.7094   1
  -5   4  -1-6.78222 22.4155   4
   5  -4   2 13.7915 13.6325   1
   5   4   2 9.70722 20.0714   3
  -5   4  -2-18.7959 22.0223   4
   5   4   2 8.24344 16.7761   0
  -5   4  -2 8.83755 22.9232   0
   5  -4   2-4.03973 23.7179   0
  -5   4  -3-9.14654 20.7576   4
   5   4   3-19.8890 15.8891   0
  -5   4  -3-3.07283 21.5090   0
   5  -4   3-5.17589 22.3484   0
   5   4   3-5.54879 23.5731   3
   5  -4   3 2.29645 16.3397   1
   5   4   4-3.48109 15.2524   0
  -5   4  -4 6.56596 19.7988   4
   5  -4   4-7.84320 17.8509   0
   5  -4   4-4.51306 17.6712   1
   5   4   4-8.65782 22.7903   3
  -5   4  -5 5.75407 18.7160   4
   5   4   5-35.3034 31.3801   4
   5   4   5 16.7936 26.8954   3
   5  -4   5 0.26958 21.5085   0
   5  -4   5-10.8802 19.7713   1
  -5   4  -6-2.98947 18.3452   4
   5   4   6-1.99493 30.6716   4
   5  -4   6-6.90098 21.5721   1
   5   4   7-11.8994 31.7977   4
   5  -4   7-9.53556 23.3791   1
   5   4   8 4.30947 30.7674   4
   5  -4   8 53.6012 25.2226   1
   5  -4   9-0.99150 27.0096   1
   5   4   9 35.6029 30.6250   4
   5   4  10 33.0873 35.1054   4
   5  -4  10-28.7727 29.9542   1
   5  -4  11-20.1922 34.5368   1
   5   4  11-31.6429 35.9197   4
   5  -4  12 1.18383 34.4280   1
   5   4  12-23.2581 36.4382   4
   5  -4  13-25.7532 38.2552   1
   5   4  13-25.3850 35.8663   4
   5  -4  14-6.44816 36.6420   1
   5  -4  15-34.9927 41.1998   1
   5  -4  16-8.69053 40.1460   1
   5  -4  17-17.4276 39.6814   1
   5  -4  18-17.6124 45.5205   1
   5  -4  19 40.4065 45.8041   1
   5  -4  20 9.30246 45.5671   1
   5  -4  21 27.1111 43.1465   1
  -5   5  22 12.2984 35.8733   4
  -5  -5  21 55.0433 40.6595   1
  -5   5  21-71.5025 36.7652   4
  -5   5  20 130.895 38.3216   4
  -5  -5  20 53.1570 39.6194   1
  -5   5  19-14.0526 35.8487   4
  -5   5  18 54.5864 37.3407   4
  -5   5  17 67.6435 37.0640   4
  -5   5  16 151.300 40.6168   4
  -5   5  15 42.4317 38.7176   4
  -5   5  14 1558.18 65.1673   4
  -5   5  13 846.693 56.3167   4
  -5   5  12 1556.08 68.6039   4
  -5   5  11 522.092 55.9968   4
  -5   5  10 557.829 52.7572   4
  -5   5   9 148.036 44.2883   4
  -5   5   8 952.863 53.6238   4
  -5   5   7 548.976 46.9035   4
  -5   5   6 3393.00 77.3723   4
   5  -5  -5 44.1147 26.9105   5
  -5   5   5 52.5700 37.0922   4
   5  -5  -4 34.2985 24.8584   5
   5   5  -4 15.0766 15.6183   3
  -5   5   4 27.9824 33.7956   4
  -5  -5   3 693.199 36.2461   2
  -5  -5   3 636.030 32.2863   0
   5   5  -3 660.531 25.9968   3
   5  -5  -3 667.421 36.0106   5
  -5   5   3 757.495 45.9549   4
  -5  -5   2 3851.44 66.0085   2
   5   5  -2 3762.22 51.8704   3
   5  -5  -2 3755.80 66.4789   5
  -5  -5   2 3756.32 65.3884   0
  -5   5   2 3968.16 74.9719   4
   5  -5  -1 74.6226 29.0793   5
  -5  -5   1 83.8198 20.2579   0
  -5  -5   1 79.6348 24.8362   2
   5   5  -1 88.5245 20.5551   3
   5   5  -1 48.5357 21.2211   0
  -5   5   1 84.5731 30.9452   4
  -5  -5   0 6312.57 81.2404   2
   5  -5   0 6478.95 86.5236   5
  -5   5   0 6458.63 87.3195   4
   5   5   0 6393.75 80.0366   0
   5   5   0 6410.88 71.7452   3
  -5  -5  -1 105.746 22.7079   2
   5   5   1 106.167 23.3799   3
   5   5   1 127.722 21.7381   0
  -5   5  -1 112.690 28.3158   4
  -5  -5  -2 1399.00 41.6380   2
   5   5   2 1474.20 42.1872   3
   5   5   2 1451.81 40.8641   0
  -5   5  -2 1482.35 45.3782   4
  -5  -5  -3 34.5014 20.3615   2
  -5   5  -3 14.3799 22.8036   4
   5   5   3 38.5699 25.8438   3
   5   5   3 23.9298 19.1532   0
   5  -5   3 33.2648 15.9362   1
   5   5   4 483.806 33.7948   3
   5   5   4 518.182 29.1368   0
  -5   5  -4 508.029 31.2070   4
   5  -5   4 494.249 24.9203   1
  -5   5  -5 29.1471 23.2328   4
   5   5   5 13.5970 35.5080   4
   5   5   5 38.1900 27.9970   3
   5   5   5 18.9119 18.9529   0
   5  -5   5 10.5291 19.1083   1
   5   5   6 2993.64 64.7151   3
   5   5   6 3174.91 76.6257   4
   5  -5   6 2934.35 53.3818   1
   5   5   7 57.9698 38.8674   4
   5  -5   7 13.9127 23.5757   1
   5   5   8 27.7140 35.2679   4
   5  -5   8 3.31040 25.6693   1
   5  -5   9 2664.21 61.1899   1
   5   5   9 2742.60 74.6150   4
   5   5  10 2173.01 71.6859   4
   5  -5  10 2086.34 59.4950   1
   5  -5  11 52.6503 33.9999   1
   5   5  11 6.66696 40.0801   4
   5   5  12 495.567 51.6448   4
   5  -5  12 461.536 44.4585   1
   5  -5  13 39.6241 34.4109   1
   5   5  13-15.5382 40.6723   4
   5  -5  14 630.895 50.3991   1
   5  -5  15 292.441 42.4823   1
   5  -5  16 149.036 43.5002   1
   5  -5  17 21.3001 40.5844   1
   5  -5  18 8.89718 39.8081   1
   5  -5  19 22.7666 44.0899   1
   5  -5  20-16.1633 50.5559   1
  -5   6  21-46.1461 40.4104   4
  -5   6  20 54.1558 41.2367   4
  -5  -6  20 19.5453 47.1210   1
  -5   6  19-2.74663 40.9516   4
  -5   6  18-4.57254 40.9383   4
  -5   6  17 68.2529 41.6267   4
  -5   6  16 47.0844 44.9100   4
  -5   6  15-18.6445 46.0507   4
  -5   6  14 53.4555 46.6046   4
  -5   6  13-3.71589 46.3294   4
  -5   6  12-27.2290 48.9666   4
  -5   6  11 18.1036 51.2458   4
  -5   6  10 2.86257 52.3793   4
  -5   6   9-24.2099 51.9809   4
  -5   6   8-5.78049 49.8631   4
  -5   6   7 10.4705 45.5512   4
  -5   6   6 6.18840 42.1554   4
  -5   6   5-4.56434 40.2609   4
   5  -6  -4 5.29497 30.1207   5
  -5   6   4 11.9528 38.6896   4
   5  -6  -3 0.15110 29.3486   5
  -5   6   3 5.22219 35.2843   4
  -5  -6   2-24.2322 23.0043   2
   5  -6  -2 0.07502 30.3564   5
  -5   6   2-8.49878 35.4930   4
   5   6  -1-22.7353 20.7870   3
  -5  -6   1 4.01529 21.4245   2
   5  -6  -1-12.7976 28.7771   5
  -5   6   1 25.1571 34.0008   4
   5  -6   0 9.03604 29.6437   5
   5   6   0-20.1816 23.1692   3
  -5  -6   0 14.2792 22.5392   2
  -5   6   0-11.4570 34.8644   4
   5   6   1-0.63646 23.3050   3
  -5  -6  -1-19.5082 21.1491   2
   5  -6   1-7.50263 31.1636   5
  -5   6  -1 0.00000 31.7123   4
  -5   6  -2 7.22459 30.6643   4
   5  -6   2-13.4755 30.1311   5
   5   6   2-30.4675 25.7486   3
  -5   6  -3-3.25105 30.3929   4
   5   6   3-21.3004 26.4109   3
  -5   6  -4-7.73552 29.4729   4
   5   6   4-50.6926 44.1834   4
   5   6   4-3.70144 25.5155   3
   5   6   5 15.3050 28.2923   3
   5   6   5-41.6569 44.2403   4
   5   6   6-26.8567 42.1242   4
   5   6   6 47.0239 29.3547   3
   5   6   7-16.9115 42.3609   4
   5   6   7-16.4745 34.8215   3
   5   6   8-11.1366 45.7857   4
   5  -6   8-22.3709 26.2049   1
   5   6   9-11.8191 46.9322   4
   5  -6   9-16.2705 28.6913   1
   5  -6  10 2.54839 30.3534   1
   5   6  10-18.1393 43.9322   4
   5  -6  11-1.24398 34.1662   1
   5   6  11 11.3781 43.6977   4
   5   6  12 10.0247 47.4377   4
   5  -6  12-28.3326 34.8187   1
   5  -6  13-12.9904 35.4826   1
   5   6  13-4.63201 46.7250   4
   5  -6  14-17.8182 39.7904   1
   5   6  14 8.18037 49.8112   4
   5  -6  15 12.9437 34.2455   1
   5  -6  16-51.9488 40.9631   1
   5  -6  17-25.5017 43.6978   1
   5  -6  18-45.2142 40.2485   1
   5  -6  19 92.4788 44.7183   1
  -5   7  18 91.5790 52.1936   4
  -5   7  17 232.527 62.7137   4
  -5   7  16 72.6848 51.1463   4
  -5   7  15 163.926 53.2214   4
  -5   7  14 20.3396 51.9255   4
  -5   7  13 135.716 53.8146   4
  -5   7  12 22.2102 53.7722   4
  -5   7  11 280.435 57.0013   4
  -5   7  10 177.448 55.5845   4
  -5   7   9-18.6127 49.8496   4
  -5   7   8 1183.77 67.8627   4
  -5   7   7-17.3427 49.7152   4
  -5   7   6 17.5488 46.0317   4
  -5   7   5 68.5869 46.7265   4
   5  -7  -4 80.0450 34.6937   5
  -5   7   4 77.4535 46.0721   4
   5  -7  -3 237.625 37.6319   5
  -5   7   3 251.783 45.9632   4
   5  -7  -2 2537.94 69.1374   5
  -5   7   2 2408.74 75.4897   4
   5  -7  -1 199.922 35.9544   5
  -5   7   1 234.192 43.5469   4
   5  -7   0 95.2098 33.7773   5
  -5   7   0 53.6314 40.4517   4
   5   7   1 93.8389 25.8834   3
  -5   7  -1 127.001 36.9672   4
   5  -7   1 69.7775 33.4219   5
   5  -7   2 398.964 40.0731   5
   5   7   2 396.675 33.7390   3
  -5   7  -2 392.157 40.6082   4
  -5   7  -3 226.150 41.0078   4
   5   7   3 195.109 49.5866   4
   5  -7   3 207.675 38.3496   5
   5   7   3 194.785 31.8678   3
  -5   7  -4 17.6689 35.5949   4
   5   7   4 30.7557 46.3284   4
   5  -7   4 10.9912 34.2775   5
   5   7   4 5.01925 30.9291   3
   5   7   5 1137.03 50.1156   3
   5   7   5 1076.54 67.5394   4
   5   7   6-10.0726 51.4750   4
   5   7   6-29.2327 33.0870   3
   5   7   7 685.001 47.8491   3
   5   7   7 631.745 60.6453   4
   5   7   8-10.9052 46.4254   4
   5   7   8 3.99568 36.9895   3
   5   7   9 635.510 59.1816   4
   5   7   9 631.917 49.8407   3
   5   7  10 10.9320 48.7076   4
   5   7  11 167.770 53.1584   4
   5   7  12-25.4519 53.1354   4
   5   7  13 234.269 60.0304   4
   5   7  14 145.423 55.4753   4
   5  -7  15-122.829 40.5528   1
   5  -7  16-51.6223 37.9366   1
   5  -7  17 83.3876 41.4093   1
   5  -7  18-25.8525 47.6268   1
  -5   8  16 142.219 48.2021   4
  -5   8  15-63.0592 53.7389   4
  -5   8  14 112.938 55.6522   4
  -5   8  13 11.9998 58.9449   4
  -5   8  12 24.8494 60.9945   4
  -5   8  11-1.78694 56.4749   4
  -5   8  10 27.9354 54.9666   4
  -5   8   9 51.5947 49.9919   4
  -5   8   8-3.09003 47.6404   4
  -5   8   7-1.78748 55.3588   4
  -5   8   6-13.6121 53.0143   4
  -5   8   5-6.82879 49.6724   4
  -5   8   4-31.7765 47.9413   4
   5  -8  -3-9.24380 34.1479   5
  -5   8   3-31.7848 48.4414   4
   5  -8  -2 27.5919 35.6904   5
  -5   8   2-56.7762 47.0038   4
  -5   8   1 25.9207 41.7143   4
   5  -8  -1 20.6638 33.4510   5
   5  -8   0-31.4109 31.8059   5
  -5   8   0-47.8701 43.5959   4
   5  -8   1 11.7077 33.2618   5
  -5   8  -1 32.8356 41.7968   4
   5   8   2-37.3044 55.4268   4
   5  -8   2 26.1757 35.9478   5
  -5   8  -2-5.95816 39.5921   4
  -5   8  -3 5.08578 38.2534   4
   5   8   3-24.1842 50.2320   4
   5  -8   3-51.4617 35.5493   5
   5   8   4 5.23068 54.5674   4
   5   8   4 23.4972 33.1712   3
   5  -8   4 11.0849 34.4885   5
   5   8   5 49.4395 51.5361   4
   5   8   5-25.5042 31.7891   3
   5  -8   5-37.5454 36.6339   5
   5   8   6-82.0235 52.5086   4
   5  -8   6 3.00186 36.7639   5
   5   8   6 4.54580 32.9264   3
   5   8   7-26.5034 52.4872   4
   5   8   7-31.0837 36.8147   3
   5  -8   7-20.2704 32.1727   5
   5   8   8-4.14265 53.6129   4
   5   8   8-30.9966 39.1165   3
   5  -8   8 25.9600 33.9928   5
   5   8   9 37.2020 46.2667   3
   5   8   9 10.3836 51.1295   4
   5   8  10 13.0423 34.7425   3
   5   8  10-60.5180 59.0693   4
   5   8  11-53.4697 44.2060   3
   5   8  11 13.6100 50.6061   4
   5   8  12-21.4806 38.9348   3
   5   8  12 38.4572 63.0028   4
   5   8  13-43.1942 45.7441   3
   5   8  13 72.9436 64.7123   4
   5   8  14-108.452 49.9894   3
   5   8  14-22.3520 51.0787   4
   5   8  15-155.624 63.9687   4
  -5   9  12 69.3556 51.3624   4
  -5   9  11 74.6367 57.9783   4
  -5   9  10-45.6425 60.8678   4
  -5   9   9 65.2369 60.0093   4
  -5   9   8 24.8913 50.6303   4
  -5   9   7 72.0883 57.2405   4
  -5   9   6 222.880 58.2554   4
  -5   9   5 33.0225 51.5853   4
  -5   9   4-8.27137 53.1624   4
  -5   9   3 25.7182 46.8362   4
  -5   9   2 58.1339 51.9766   4
   5  -9  -1 30.8212 33.7153   5
  -5   9   1-12.6843 42.8797   4
   5   9   0-19.8476 54.4344   4
   5  -9   0 56.6821 35.8531   5
  -5   9   0 109.958 50.8398   4
  -5   9  -1 17.7166 45.1207   4
   5   9   1 117.971 58.1796   4
   5  -9   1 136.573 37.8565   5
   5   9   2 45.3854 57.5446   4
   5  -9   2 148.868 37.0694   5
  -5   9  -2 240.219 47.9095   4
   5   9   3 214.238 58.1352   4
   5  -9   3 233.937 37.9711   5
   5   9   4-19.7131 55.0169   4
   5  -9   4-9.10301 28.7733   5
   5   9   5-26.0192 51.6441   4
   5  -9   5 68.8502 37.3424   5
   5   9   6 77.7815 58.1352   4
   5  -9   6 70.2610 35.6910   5
   5   9   7 120.657 63.9523   4
   5  -9   7 120.087 35.7948   5
   5   9   8 91.9220 42.6000   3
   5  -9   8-3.62855 31.0225   5
   5   9   8-25.8332 55.7737   4
   5   9   9 87.8259 44.2697   3
   5  -9   9 195.142 39.3720   5
   5   9   9 87.1356 56.5916   4
   5   9  10 64.4476 43.7850   3
   5   9  10 156.455 64.7177   4
   5  -9  11-63.1161 34.4126   5
   5   9  11-37.5934 40.5386   3
   5   9  11-115.550 63.6948   4
   5   9  12-10.2337 49.2878   3
   5   9  12-62.5227 64.1294   4
   5   9  13 77.5825 68.8384   4
  -5  10   8 69.1329 66.1122   4
  -5  10   7-9.92975 53.1872   4
  -5  10   6 32.3922 62.1097   4
  -5  10   5-151.771 49.0816   4
  -5  10   4-6.92237 60.4428   4
  -5  10   3-62.8370 51.4904   4
   5  10  -2-59.2100 52.8945   4
  -5  10   2-34.9123 53.6553   4
   5  10  -1-60.2894 63.4899   4
  -5  10   1-23.0916 55.1467   4
   5 -10   0 70.0656 38.9208   5
   5  10   0-42.8609 58.7202   4
  -5  10   0-32.6799 48.2476   4
   5  10   1 16.8289 54.0700   4
   5 -10   1 43.6919 38.1353   5
  -5  10  -1 65.0667 45.2396   4
   5  10   2-31.5825 63.6543   4
   5 -10   2-28.1074 35.9577   5
   5  10   3 26.4519 65.2829   4
   5 -10   3 15.1652 30.6395   5
   5 -10   4-87.5837 36.2881   5
   5  10   5 83.2506 66.4282   4
   5 -10   5 63.7381 32.5699   5
   5 -10   6-17.9027 39.3745   5
   5  10   6-77.0128 68.5792   4
   5  10   7-94.9814 64.3894   4
   5 -10   7 11.0334 37.0920   5
   5 -10   8 52.9403 35.4725   5
  -5  11   1 21.2675 53.1195   4
  -5  11   0 36.6099 52.6180   4
  -6   0  24 35.8104 35.9324   1
  -6   0  23-13.6117 35.6156   1
  -6   0  22 407.523 45.0678   1
  -6   0  21 37.7844 35.9019   1
  -6   0  20 271.832 35.5516   4
  -6   0  20 354.674 40.1789   1
  -6   0  19-24.4937 27.0439   4
  -6   0  19 34.7202 35.6327   1
  -6   0  18 2308.45 59.8386   4
  -6   0  18 2195.45 63.1499   1
  -6   0  17-8.79812 25.1826   4
  -6   0  16 131.625 25.9816   4
  -6   0  15-5.67164 22.9710   4
  -6   0  14 357.704 28.1433   4
  -6   0  13-1.07897 21.0138   4
  -6   0  12 86.7553 23.0300   4
  -6   0  11 0.78785 20.3465   4
  -6   0  10 7038.50 77.0710   4
  -6   0   9 23.1319 22.9949   4
  -6   0   8 52670.4 188.078   4
  -6   0   7 19.5152 19.5980   4
  -6   0   6 1407.20 35.9603   2
  -6   0   6 1297.50 30.4895   4
  -6   0   5-0.75242 13.6664   4
  -6   0   5-5.34294 18.1815   2
  -6   0   4 84.8472 17.2278   2
  -6   0   4 74.1783 14.4549   4
  -6   0   3-3.01376 11.9544   4
  -6   0   3-6.24514 15.3982   2
   6   0  -3-0.14419 13.2250   3
  -6   0   2 58.4673 11.6157   4
   6   0  -2 74.2047 16.0433   3
   6   0  -1-1.71562 10.1335   6
  -6   0   1-1.18138 9.81133   4
   6   0  -1-3.54045 11.8131   3
   6   0   0 3796.26 37.8647   6
   6   0   0 3734.40 41.8174   3
  -6   0   0 3955.66 35.3551   4
   6   0   1 8.92452 12.4384   6
   6   0   1 11.6038 14.0094   3
   6   0   2 1790.67 31.4305   3
   6   0   2 1775.24 31.2083   6
   6   0   3 32.8911 15.9254   3
   6   0   4 75943.9 197.363   3
   6   0   5 8.26667 16.8260   3
   6   0   6 3916.68 52.0355   3
   6   0   7-2.14352 18.8086   3
   6   0   8 61.9114 20.9932   3
   6   0   9-7.36947 25.5362   1
   6   0   9-9.63957 19.6635   3
   6   0  10 153.796 24.1761   3
   6   0  10 138.092 30.7658   1
   6   0  11-19.5190 20.9107   3
   6   0  11-3.81778 30.8223   1
   6   0  12 11.2173 30.6799   1
   6   0  12 4.10161 24.0347   3
   6   0  13-3.26912 32.1176   1
   6   0  13 7.38812 24.7624   3
   6   0  14 210.494 31.5876   3
   6   0  14 268.740 36.9234   1
   6   0  15-13.8090 27.7260   3
   6   0  15 53.9351 34.5086   1
   6   0  16 32.8760 36.4768   1
   6   0  17 27.5195 39.1210   1
   6   0  18 46.6784 40.0118   1
   6   0  18 57.1284 31.0665   6
   6   0  19 50.5535 28.8764   6
   6   0  19-13.0743 37.0753   1
   6   0  20 90.0049 45.3808   1
   6   0  20 100.820 31.5947   6
   6   0  21 41.9789 41.0734   1
   6   0  21-2.23198 29.0595   6
   6   0  22 28.1470 47.4772   1
   6   0  22 61.8483 28.4098   6
  -6  -1  24-7.31324 36.0845   1
  -6  -1  23 51.5404 33.3053   1
  -6  -1  22 38.7093 33.3479   1
  -6  -1  21-19.9632 32.9391   1
  -6   1  21 60.1778 32.9935   4
  -6  -1  20 10.7023 26.9880   4
  -6   1  20-24.8287 29.7895   4
  -6   1  20-18.8810 30.6029   1
  -6  -1  20 6.71631 35.8000   1
  -6   1  19 15.5981 28.7410   1
  -6   1  19 37.4838 32.2577   4
  -6  -1  19 5.78401 26.1504   4
  -6   1  18-34.3634 30.7946   1
  -6  -1  18-16.6588 25.7192   4
  -6   1  18 8.24574 29.2472   4
  -6  -1  17-21.1774 27.7911   4
  -6   1  17-1.27059 26.1004   4
  -6   1  17-0.62387 29.1379   1
  -6  -1  16 19.0293 24.1425   4
  -6   1  16 34.9213 27.9182   4
  -6  -1  15-0.53889 23.0788   4
  -6   1  15 14.1503 24.3768   4
  -6  -1  14 12.7245 21.9078   4
  -6   1  14 14.1774 25.2701   4
  -6  -1  13 9.32023 22.3963   4
  -6   1  13 26.2163 24.4631   4
  -6  -1  12-0.73504 21.5121   4
  -6   1  12 14.8090 24.6355   4
  -6  -1  11 14.6960 20.8984   4
  -6   1  11 6.48956 25.0297   4
  -6  -1  10-18.1796 20.9263   4
  -6   1  10-7.04378 23.7992   4
  -6   1   9-15.1264 24.1602   4
  -6  -1   9-8.61034 19.8105   4
  -6  -1   8-10.7248 20.6433   4
  -6   1   8-25.7360 23.7607   4
  -6   1   7-3.76076 21.1274   4
  -6  -1   7 0.80898 16.9081   4
  -6  -1   6-10.0272 20.5538   2
  -6   1   6-16.2797 18.2664   4
  -6   1   6-8.08722 15.8680   2
  -6  -1   6-10.9046 17.7580   4
  -6  -1   5-3.70278 16.0371   4
  -6   1   5-1.51226 13.2582   2
  -6  -1   5 13.4301 20.3900   2
   6  -1  -5-7.48262 10.5702   5
  -6   1   5-11.1212 17.7312   4
   6  -1  -4-5.00019 10.7750   5
  -6   1   4 4.21923 13.2686   2
  -6  -1   4-0.85633 13.3545   4
  -6  -1   4 12.8608 20.2076   2
  -6   1   4-17.1538 17.4957   4
   6   1  -4 7.47763 12.6731   3
  -6  -1   3 10.7107 18.2043   2
  -6   1   3-17.3109 15.7192   4
  -6   1   3 2.63473 13.9241   2
   6   1  -3-6.51309 14.3650   3
  -6  -1   3-2.52833 14.3703   4
  -6  -1   2 5.75751 19.5336   2
  -6   1   2-0.97532 12.4889   4
   6   1  -2-8.17327 14.1668   3
  -6   1   1 0.08995 11.3583   4
   6   1  -1-2.87430 12.2166   3
   6  -1  -1 7.80950 13.1010   3
  -6   1   0 3.10789 9.48925   4
   6   1   0 12.5942 14.7077   3
   6  -1   0 7.56830 11.8094   3
  -6   1  -1 2.71760 9.55452   0
   6   1   1-3.07481 12.3003   3
  -6   1  -1-2.00115 7.03766   4
   6  -1   1-0.79665 12.5270   3
   6  -1   2 1.63630 9.63933   0
   6  -1   2-3.85231 11.3024   3
  -6   1  -2 2.14728 5.69350   4
   6  -1   2-7.92568 14.8368   6
   6   1   2 11.5082 13.5981   3
   6  -1   3-2.88437 10.4745   0
   6  -1   3-15.4923 12.5527   3
   6   1   3-8.85309 16.0624   3
   6  -1   3-5.66972 15.8806   6
   6  -1   4 7.52426 13.0027   3
   6  -1   4 7.95820 10.6416   0
   6   1   4 3.35351 18.5445   3
   6  -1   4-2.28358 17.2527   6
   6   1   5 6.21217 20.1548   3
   6  -1   5-7.32748 19.5632   6
   6  -1   5 9.31065 13.5715   3
   6   1   6-3.85966 14.9086   4
   6  -1   6-18.3169 15.2480   3
   6  -1   6 12.3546 20.4517   6
   6   1   6-18.8416 22.7739   3
   6  -1   6-4.07690 22.6287   1
   6   1   7-2.29277 21.2040   3
   6  -1   7-5.61557 24.5937   1
   6  -1   7 6.90625 15.2809   3
   6  -1   7-1.52362 21.6292   6
   6   1   7 7.52330 14.4579   4
   6  -1   8 4.73350 23.3200   6
   6  -1   8 23.2855 23.2525   1
   6   1   8-0.57753 21.9145   3
   6  -1   8-3.31726 16.0916   3
   6   1   8-6.27694 14.4570   4
   6  -1   9-1.71344 22.9271   6
   6   1   9 5.93620 22.4066   3
   6  -1   9-5.59165 17.1893   3
   6  -1   9 1.37411 23.9507   1
   6   1   9 1.45082 14.5901   4
   6  -1  10-15.1558 26.6276   1
   6  -1  10 4.02214 17.8353   3
   6   1  10-1.88041 23.0707   3
   6  -1  10-4.20730 25.3712   6
   6   1  11-20.3219 26.1517   3
   6  -1  11-16.1241 20.7559   3
   6  -1  11 9.74571 25.0737   6
   6  -1  11-5.34514 31.1449   1
   6   1  12-3.17122 26.9003   3
   6  -1  12-5.93449 25.5407   6
   6  -1  12-20.9610 21.4267   3
   6  -1  12 7.31247 30.6701   1
   6  -1  13-7.40843 33.7845   1
   6  -1  13 14.3976 26.5690   6
   6  -1  14 8.47310 36.1798   1
   6   1  14 13.1063 31.7641   1
   6  -1  14 21.0395 26.8767   6
   6   1  15-15.2618 33.5752   1
   6  -1  15 9.21550 28.3865   6
   6  -1  15-15.6321 37.4162   1
   6  -1  16-7.78225 34.1917   1
   6  -1  16 23.2714 29.1715   6
   6   1  16-25.4441 32.5436   1
   6  -1  17-7.28230 28.7661   6
   6   1  17 1.37580 35.3512   1
   6  -1  17-70.7673 41.0817   1
   6  -1  18-10.4661 30.2670   6
   6  -1  18 28.3452 42.8983   1
   6   1  18-44.5166 39.5359   1
   6  -1  19 42.9887 28.7136   6
   6   1  19-45.4803 39.5178   1
   6  -1  19-11.5493 41.9260   1
   6  -1  20 80.9756 30.6970   6
   6  -1  20 32.2579 41.8561   1
   6  -1  21 71.3504 47.2689   1
   6  -1  21-46.0599 33.1905   6
   6  -1  22 16.6460 42.1424   1
   6   1  23-45.2463 29.5924   6
  -6  -2  23 124.383 44.0622   1
  -6  -2  22 30.6282 40.7012   1
  -6   2  22-9.10072 29.9081   4
  -6  -2  21 127.554 40.9210   1
  -6   2  21 202.715 36.5113   4
  -6   2  20-4.58048 32.4127   4
  -6  -2  20-2.23446 40.1045   1
  -6   2  19 9.96163 29.3304   4
  -6  -2  19-38.7502 28.5049   4
  -6  -2  18-17.9744 28.8204   4
  -6   2  18 11.9254 32.7482   4
  -6  -2  17 712.132 41.1623   4
  -6   2  17 746.175 42.9774   4
  -6  -2  16 1470.27 49.6645   4
  -6   2  16 1507.34 54.2130   4
  -6   2  15 363.281 41.9954   4
  -6  -2  15 513.597 33.9253   4
  -6   2  15 493.279 33.4946   1
  -6  -2  14 1482.26 47.1770   4
  -6   2  14 1393.69 50.1962   4
  -6  -2  13 7723.11 92.3390   4
  -6   2  13 7566.30 95.3340   4
  -6  -2  12 954.107 37.3683   4
  -6   2  12 909.247 41.5397   4
  -6   2  11 2272.75 55.2600   4
  -6  -2  11 2371.83 52.0973   4
  -6  -2  10 5.10087 21.4043   4
  -6   2  10 9.36087 26.5485   4
  -6   2   9 866.049 38.0249   4
  -6  -2   9 905.903 35.2195   4
  -6   2   8 47.6873 25.5499   4
  -6   2   7 5562.59 69.6044   4
  -6  -2   6 4427.60 68.2149   2
   6  -2  -6 4490.72 50.9921   5
   6   2  -6 4645.36 51.1238   3
  -6   2   6 4358.82 60.5705   4
  -6  -2   5 383.097 29.7971   2
  -6   2   5 365.945 16.6455   2
   6   2  -5 363.740 19.6508   3
  -6   2   5 422.369 28.5147   4
   6  -2  -5 386.441 20.6190   5
  -6   2   4 2684.19 34.9599   2
  -6  -2   4 2683.37 52.1787   2
   6  -2  -4 2682.43 39.7415   5
  -6   2   4 2608.79 43.9254   4
   6   2  -4 2733.06 39.0130   3
  -6   2   3 305.481 16.2218   2
  -6   2   3 334.071 24.3377   4
  -6  -2   3 279.029 24.5112   2
   6   2  -3 299.859 18.1373   3
  -6  -2   2 4765.32 64.0480   2
   6   2  -2 4671.14 50.2025   3
  -6   2   2 4652.10 52.7941   4
  -6  -2   1 7512.92 77.8474   2
   6   2  -1 7520.55 63.5565   3
  -6   2   1 7306.75 62.1384   4
  -6  -2   1 7535.60 52.7492   0
  -6   2   0 2575.95 38.8077   0
  -6  -2   0 2587.34 30.1109   0
  -6   2   0 2517.32 36.1119   4
   6   2   0 2596.69 40.1656   3
  -6   2  -1 149.701 16.1485   0
   6   2   1 155.187 18.4488   3
  -6   2  -1 161.693 14.9308   4
   6   2   1 163.822 10.8478   0
   6   2   2 2099.84 25.9554   0
   6  -2   2 2127.57 35.7591   0
  -6   2  -2 2094.59 28.6815   4
   6   2   2 2149.43 39.8659   3
  -6   2  -2 2129.17 36.3627   0
   6  -2   2 2128.13 29.7505   3
   6   2   3 328.527 24.9125   3
   6  -2   3 324.276 14.6623   3
   6  -2   3 348.894 19.6237   0
  -6   2  -3 329.236 13.8977   4
   6  -2   4 26.3855 15.4355   0
   6   2   4 10.1369 19.8388   3
   6  -2   4 2.01980 18.4785   1
   6  -2   4 18.6075 10.4030   3
   6   2   5 112.946 23.7868   3
   6  -2   5 103.226 21.1832   1
   6  -2   5 137.752 13.2301   3
   6  -2   5 122.420 17.1578   0
   6   2   6 84.8414 22.1106   4
   6  -2   6 136.611 22.8731   1
   6   2   6 114.222 24.4813   3
   6  -2   6 95.4000 17.2189   0
   6  -2   6 93.3604 12.6324   3
   6  -2   6 117.171 22.8849   6
   6  -2   7 7781.76 83.8786   6
   6  -2   7 7606.97 59.2346   3
   6   2   7 7684.21 75.9069   4
   6   2   7 7369.36 84.1251   3
   6  -2   7 7463.15 79.7772   1
   6  -2   8 1815.33 46.8743   6
   6   2   8 1787.06 48.4351   3
   6  -2   8 1797.11 32.1503   3
   6   2   8 1798.44 40.6318   4
   6  -2   8 1779.45 46.1841   1
   6  -2   9 7396.67 63.4193   3
   6  -2   9 7398.04 89.0675   1
   6   2   9 7482.43 77.4531   4
   6   2   9 7499.19 90.9545   3
   6  -2   9 7647.57 89.5083   6
   6  -2  10 565.480 34.6013   6
   6   2  10 459.481 27.5327   4
   6  -2  10 521.565 37.9496   1
   6  -2  11 238.009 34.5199   1
   6  -2  11 280.492 30.4024   6
   6  -2  12 500.438 36.0532   6
   6  -2  12 463.608 39.2551   1
   6  -2  13-2.39711 27.7794   6
   6  -2  13-12.3416 34.0419   1
   6  -2  14 467.805 44.6837   1
   6  -2  14 485.534 38.4201   6
   6  -2  15 399.083 37.6306   6
   6  -2  15 438.607 44.4189   1
   6  -2  16 241.898 46.6477   1
   6  -2  16 205.356 32.2476   6
   6  -2  17 62.9330 41.0474   1
   6  -2  17 63.1591 34.1310   6
   6  -2  18 459.993 41.0596   6
   6  -2  18 579.639 55.2512   1
   6  -2  19 105.910 43.7213   1
   6  -2  19 89.4193 32.2903   6
   6  -2  20 284.698 53.1943   1
   6  -2  20 201.277 37.3081   6
   6   2  21-12.5773 42.2791   3
   6  -2  21 60.2284 45.9836   1
   6  -2  22 127.944 44.3620   1
  -6  -3  23 96.5941 44.7540   1
  -6  -3  22 14.2447 38.5359   1
  -6   3  22 84.0974 37.6392   4
  -6   3  21-41.2930 32.0653   4
  -6  -3  21 69.5990 39.8497   1
  -6   3  20 11.5747 30.1596   4
  -6   3  19-21.1191 34.3212   4
  -6   3  18-29.0669 35.2723   4
  -6   3  17 24.1499 36.1370   4
  -6   3  16-11.7066 35.0972   4
  -6   3  15-47.9758 34.6536   4
  -6   3  14 5.10503 35.6791   4
  -6   3  13-13.0003 34.4702   4
  -6   3  12 24.8084 32.8405   4
  -6   3  11 13.3962 30.7661   4
  -6   3  10-9.81748 28.7907   4
  -6   3   9 31.5990 30.2145   4
  -6   3   8 55.2720 30.5658   4
  -6   3   7 50.5845 30.5984   4
   6  -3  -6 1.12528 20.6860   5
  -6   3   6 36.1856 30.0825   4
   6   3  -6-5.93872 14.6018   3
   6  -3  -5-0.30629 20.0740   5
  -6  -3   5-17.4260 25.6187   2
   6   3  -5 0.52487 14.5621   3
  -6   3   5 8.20910 27.4595   4
  -6  -3   4 0.82973 23.9003   2
  -6   3   4-1.19036 7.37371   2
   6   3  -4 0.03313 14.8359   3
   6  -3  -4-8.05842 19.1200   5
  -6   3   4 20.9019 26.5804   4
  -6   3   3 5.78101 8.48684   2
   6  -3  -3-16.8588 19.0105   5
  -6  -3   3-0.70097 15.3911   0
  -6   3   3 29.2498 25.4640   4
   6   3  -3-2.18506 14.8265   3
  -6  -3   3-6.74857 23.9731   2
  -6  -3   2 7.91391 13.7731   0
  -6  -3   2-19.6242 23.5661   2
   6   3  -2-0.98436 15.7280   3
  -6   3   2 4.04130 23.2388   4
  -6   3   1 1.69928 18.0942   0
  -6  -3   1-1.41921 21.4693   2
   6   3  -1 2.24947 14.7120   3
  -6   3   1-0.80988 21.1268   4
  -6  -3   1 1.23994 13.6312   0
  -6  -3   0-2.96167 22.1044   2
   6   3   0-6.15576 18.1536   3
  -6  -3   0-2.16620 13.5210   0
  -6   3   0 5.83596 18.1141   0
  -6   3   0-2.90784 19.5186   4
  -6   3  -1-0.84772 16.1232   0
   6   3   1-9.83029 20.3054   3
   6   3   1-7.98405 11.7666   0
  -6   3  -1-9.37487 18.2781   4
   6   3   2-0.74761 18.5847   3
   6   3   2-3.32338 12.5060   0
   6  -3   2-9.16226 18.0980   0
  -6   3  -2 0.62029 17.5099   0
  -6   3  -2-3.58674 16.3357   4
   6  -3   3-19.4318 16.8057   1
  -6   3  -3 5.61657 18.5693   0
   6   3   3 5.15396 12.1485   0
   6   3   3-12.2480 22.2349   3
   6  -3   3 1.59732 17.2740   0
  -6   3  -3 3.34612 16.7281   4
   6  -3   4 2.79063 18.0447   1
   6   3   4-0.25677 22.9877   3
   6  -3   4 0.81110 17.4507   0
  -6   3  -4 3.06471 14.3665   4
   6   3   5 11.4812 25.2580   3
   6  -3   5 11.9119 19.0898   0
   6  -3   5-2.63758 9.17971   3
  -6   3  -5-7.86490 13.5310   4
   6  -3   5 2.10050 19.2330   1
   6  -3   6 10.6023 16.8642   0
   6  -3   6 6.38778 21.9264   1
   6   3   6-5.41249 24.8503   4
   6   3   6-9.06641 25.5713   3
   6  -3   6 2.63432 8.37137   3
   6  -3   7-9.90997 23.1510   1
   6   3   7 18.0846 25.0725   4
   6   3   7 19.7892 27.8360   3
   6  -3   7-10.5524 19.5096   0
   6   3   8-14.5114 26.1117   4
   6   3   8-10.2357 27.3851   3
   6  -3   8-13.9372 18.8416   0
   6  -3   8-1.69687 25.1767   1
   6  -3   9 13.7818 28.7298   1
   6   3   9-9.75919 25.6173   4
   6  -3  10 2.36460 28.7774   1
   6   3  10-9.22134 27.6802   4
   6   3  11 15.6389 27.7985   4
   6  -3  11 22.7940 32.8396   1
   6  -3  12 31.4324 36.2018   1
   6  -3  13 16.8767 37.7509   1
   6  -3  13-17.4340 29.0398   6
   6  -3  14 14.6035 28.9485   6
   6  -3  14-2.07665 36.5671   1
   6  -3  15 8.14770 28.5537   6
   6  -3  15 7.98506 38.2693   1
   6  -3  16 24.1789 42.9150   1
   6  -3  16 4.89901 29.8175   6
   6  -3  17-3.56082 32.0285   6
   6  -3  17 36.7358 41.0578   1
   6  -3  18 30.6713 31.4160   6
   6  -3  18-21.9172 45.3438   1
   6  -3  19-2.35121 43.5430   1
   6  -3  19-3.24967 30.3294   6
   6  -3  20 20.7172 38.6991   1
   6  -3  21 32.4042 48.4919   1
   6   3  22-55.8385 46.7560   3
  -6   4  23-5.43404 29.8578   4
  -6   4  22-110.391 33.7583   4
  -6  -4  22 34.0560 42.3158   1
  -6   4  21 47.2715 35.2988   4
  -6  -4  21-14.6612 41.0976   1
  -6   4  20 0.56239 36.5967   4
  -6   4  19 30.6981 38.7214   4
  -6   4  18 596.332 50.0944   4
  -6   4  17 54.1649 41.2358   4
  -6   4  16 1059.21 55.7151   4
  -6   4  15 2111.10 67.3028   4
  -6   4  14 503.659 45.4833   4
  -6   4  13 16.1597 36.7710   4
  -6   4  12 933.916 49.7592   4
  -6   4  11 626.642 45.6846   4
  -6   4  10 415.298 41.7646   4
  -6   4   9 27.7036 36.3239   4
  -6   4   8 1380.29 53.4164   4
   6   4  -7 1528.76 32.8512   3
  -6   4   7 1602.19 53.9153   4
   6  -4  -6 70.0443 22.6952   5
  -6  -4   6 33.3845 17.8450   0
   6   4  -6 44.1540 13.8259   3
  -6   4   6 62.8638 32.9965   4
   6  -4  -5 75.4298 23.3622   5
  -6  -4   5 81.9812 25.5735   2
  -6  -4   5 75.6967 20.0800   0
   6   4  -5 66.6398 15.2573   3
  -6   4   5 74.9285 30.4300   4
   6  -4  -4 15.4704 21.8104   5
  -6   4   4 15.2358 28.5261   4
  -6  -4   4 19.6607 24.5699   2
   6   4  -4 17.5227 15.6082   3
  -6  -4   4 30.1410 19.7454   0
  -6  -4   3 805.768 37.1667   2
   6   4  -3 839.513 27.5674   3
   6  -4  -3 837.629 35.5163   5
  -6   4   3 834.620 39.7768   4
  -6  -4   3 853.569 32.7965   0
  -6  -4   2 2294.98 52.6172   2
  -6  -4   2 2257.90 45.9928   0
   6  -4  -2 2120.32 48.2308   5
  -6   4   2 2258.38 51.4454   0
  -6   4   2 2206.26 52.5948   4
   6   4  -2 2244.33 41.1699   3
   6   4  -1 5.50359 18.7116   3
  -6  -4   1 4.25316 23.9538   2
  -6   4   1-10.0739 17.2972   0
  -6  -4   1-12.7859 17.2724   0
  -6   4   1-6.58501 26.4766   4
  -6  -4   0 1384.52 42.2383   2
   6   4   0 1490.29 37.9500   3
  -6   4   0 1446.77 42.0337   4
   6   4   0 1404.98 35.2258   0
  -6   4   0 1421.96 42.7557   0
  -6   4  -1 987.971 38.6260   0
   6   4   1 903.914 33.0988   3
  -6   4  -1 945.837 35.2454   4
   6   4   1 940.613 30.1599   0
  -6  -4  -1 961.092 37.2735   2
   6   4   2 605.886 26.0380   0
  -6   4  -2 617.336 29.9039   4
  -6   4  -2 637.050 33.3942   0
   6   4   2 643.217 30.8011   3
   6  -4   2 635.119 22.3766   1
   6   4   3 913.588 29.9296   0
   6  -4   3 956.014 34.7872   0
  -6   4  -3 951.889 33.2824   4
  -6   4  -3 924.557 35.5017   0
   6   4   3 936.607 35.4100   3
   6  -4   3 988.910 29.0320   1
   6   4   4 1558.39 44.7791   3
   6  -4   4 1601.42 45.1750   0
   6   4   4 1513.86 36.1630   0
  -6   4  -4 1659.25 38.0726   4
   6  -4   4 1590.74 37.0031   1
   6   4   5 2001.01 50.5477   3
   6  -4   5 1922.46 49.3705   0
   6  -4   5 1900.60 41.6985   1
  -6   4  -5 1909.23 39.6684   4
   6   4   6 1356.66 46.8025   3
   6   4   6 1373.65 51.3517   4
   6  -4   6 1315.02 39.3907   1
   6   4   7 686.814 40.7228   3
   6   4   7 641.648 41.3179   4
   6  -4   7 657.192 32.8895   1
   6   4   8 60.1721 32.4035   4
   6  -4   8 21.7096 25.1624   1
   6   4   8 26.8987 30.3447   3
   6   4   9 481.698 41.0611   4
   6  -4   9 414.511 35.7635   1
   6   4  10 3571.96 76.0790   4
   6  -4  10 3630.30 71.4839   1
   6   4  11 1432.89 56.0581   4
   6  -4  11 1372.52 54.1658   1
   6  -4  12 28.7187 34.5553   1
   6   4  12 4.88976 34.0408   4
   6  -4  13 313.953 41.8930   1
   6  -4  14 73.0271 41.4287   1
   6  -4  15 141.548 40.4645   1
   6  -4  16 775.531 57.8806   1
   6  -4  17 57.5028 38.8837   1
   6  -4  18 117.409 48.7626   1
   6  -4  19 4.67667 43.7994   1
   6  -4  20 167.620 49.6619   1
  -6   5  21 43.6185 41.5906   4
  -6  -5  21-28.5053 41.2987   1
  -6   5  20-55.1006 44.5509   4
  -6   5  19-26.6851 39.2485   4
  -6   5  18-0.80448 41.6675   4
  -6   5  17-36.3930 41.9734   4
  -6   5  16 54.2382 43.4607   4
  -6   5  15 41.2058 40.5733   4
  -6   5  14 23.7709 40.0055   4
  -6   5  13 14.7361 40.2002   4
  -6   5  12-7.04588 40.6376   4
  -6   5  11-6.39336 44.7441   4
  -6   5  10-0.83605 41.3542   4
  -6   5   9-1.91050 39.8683   4
  -6   5   8 17.2483 39.0896   4
  -6   5   7-16.8665 37.3065   4
   6  -5  -6-12.0294 24.3311   5
  -6   5   6-2.41124 34.4672   4
   6  -5  -5-3.96426 24.0762   5
   6   5  -5-8.02757 15.1499   3
  -6   5   5-11.7855 34.9243   4
   6  -5  -4 0.72167 26.3353   5
   6   5  -4 7.22271 15.6115   3
  -6  -5   4-1.82396 26.3678   2
  -6   5   4-9.32309 32.3039   4
   6  -5  -3 9.45756 26.0991   5
  -6  -5   3-19.5516 25.5664   2
   6   5  -3 14.7907 19.4888   3
  -6  -5   3-8.07844 19.4465   0
  -6   5   3 6.43416 31.7919   4
   6  -5  -2 29.2156 26.6935   5
   6   5  -2 16.6393 17.2576   3
  -6  -5   2-10.0214 24.4577   2
  -6  -5   2 9.68005 18.9466   0
  -6   5   2-10.4634 31.7640   4
  -6  -5   1 3.63295 23.7521   2
   6  -5  -1-8.05671 26.9207   5
   6   5  -1-12.5784 20.5508   3
  -6   5   1-29.0878 31.1778   4
  -6  -5   1 5.96362 19.5764   0
   6   5   0-6.63487 20.9646   3
   6  -5   0 9.27520 27.2280   5
   6   5   0 9.65304 18.5994   0
  -6  -5   0-10.9687 23.0292   2
  -6   5   0-12.3350 28.6811   4
   6   5   1-23.5424 18.7242   0
   6   5   1-13.1249 22.1429   3
  -6  -5  -1 23.6014 23.1322   2
  -6   5  -1-9.34283 26.2553   4
   6   5   2 17.2136 17.6892   0
   6   5   2-13.2072 24.5220   3
  -6   5  -2 9.06819 25.1917   4
  -6  -5  -2-7.72393 22.8220   2
   6   5   3-23.5400 18.1953   0
   6   5   3 7.31032 24.7718   3
  -6   5  -3-4.56438 24.2617   4
   6   5   4 5.74424 18.8447   0
   6  -5   4 2.54154 18.2314   1
   6   5   4-13.7048 26.7538   3
  -6   5  -4-3.81829 24.0539   4
   6   5   5-27.7620 36.8943   4
   6   5   5 24.6153 27.3673   3
   6  -5   5 12.8951 20.0127   1
   6   5   5-22.9224 19.4688   0
   6   5   6-19.9638 37.9909   4
   6   5   6-5.83314 30.0377   3
   6   5   6 20.7674 18.2700   0
   6  -5   6 14.0458 22.7730   1
   6   5   7-47.2837 37.4713   4
   6   5   7 8.42654 32.4168   3
   6  -5   7-14.1151 22.5991   1
   6   5   8-20.8339 37.9497   4
   6   5   8 9.11212 34.4388   3
   6  -5   8 15.3488 27.2711   1
   6   5   9-14.8607 38.8590   4
   6   5   9-41.0355 37.9663   3
   6  -5   9-9.77775 30.1303   1
   6  -5  10 1.73299 32.4684   1
   6   5  10-16.2507 39.8684   4
   6  -5  11-16.7296 33.5992   1
   6   5  11 33.0252 40.1231   4
   6  -5  12 2.30241 35.5964   1
   6   5  12-10.6386 41.4837   4
   6  -5  13 72.5647 37.1185   1
   6  -5  14 14.4392 37.9666   1
   6  -5  15 24.0398 39.5219   1
   6  -5  16 13.8911 40.8135   1
   6  -5  17 16.8103 39.6553   1
   6  -5  18 40.6088 41.3916   1
   6  -5  19 94.2200 40.7658   1
   6  -5  20 126.456 52.4158   1
  -6   6  20 143.157 44.8178   4
  -6   6  19 197.674 48.1152   4
  -6   6  18 102.794 47.3490   4
  -6   6  17 4.12986 43.7837   4
  -6   6  16 176.918 47.9521   4
  -6   6  15 281.253 50.6705   4
  -6   6  14 364.745 52.2160   4
  -6   6  13 156.664 48.5636   4
  -6   6  12 213.711 50.1385   4
  -6   6  11 52.1177 47.8763   4
  -6   6  10 83.2238 48.9381   4
  -6   6   9 680.268 56.7049   4
  -6   6   8 269.811 48.9484   4
  -6   6   7 15.0914 42.5044   4
  -6   6   6 29.8408 43.8552   4
   6  -6  -5 134.962 34.4885   5
  -6   6   5 153.368 44.7759   4
   6  -6  -4 402.599 36.3112   5
  -6   6   4 440.638 48.9820   4
  -6  -6   3 233.772 29.3944   2
  -6   6   3 194.706 42.4444   4
   6  -6  -3 203.624 33.8857   5
   6   6  -2 9.66179 19.2442   3
  -6  -6   2 11.6195 24.8194   2
   6  -6  -2 6.00936 31.1365   5
  -6   6   2-8.11224 36.2364   4
  -6  -6   1 368.369 32.4548   2
   6   6  -1 268.962 26.0958   3
  -6   6   1 373.751 41.3097   4
   6  -6  -1 300.667 36.7999   5
   6   6   0-5.33083 22.8298   3
   6  -6   0 12.0392 31.2841   5
  -6  -6   0 31.2631 24.4209   2
  -6   6   0-0.58212 32.0678   4
   6  -6   1 22.4234 31.6215   5
   6   6   1-5.25672 23.5401   3
  -6   6  -1 31.5275 31.0396   4
  -6  -6  -1-10.2546 23.2559   2
  -6  -6  -2 945.146 40.3330   2
   6   6   2 900.200 39.4492   3
  -6   6  -2 879.353 45.2548   4
   6   6   3 32.7861 28.0429   3
  -6   6  -3 65.3840 31.1630   4
   6   6   4 5.20314 27.0252   3
   6   6   5 960.225 44.7543   3
   6   6   5 979.501 58.4485   4
   6   6   6 209.340 46.1419   4
   6   6   6 248.225 38.7927   3
   6   6   7 715.243 45.7625   3
   6   6   7 706.910 57.1455   4
   6   6   8 141.578 49.4297   4
   6   6   8 145.571 40.0486   3
   6   6   9 110.962 45.0026   4
   6   6   9 72.5436 39.2095   3
   6  -6   9 55.6004 30.3269   1
   6   6  10 84.8015 39.6930   3
   6  -6  10 66.9469 32.8825   1
   6   6  10 106.446 46.2888   4
   6   6  11-0.65650 42.6912   3
   6  -6  11 41.2144 33.8076   1
   6   6  11 43.5259 47.7556   4
   6  -6  12 267.879 40.7245   1
   6   6  12 252.388 50.5540   4
   6  -6  13 128.889 41.4401   1
   6   6  13 219.165 50.3592   4
   6  -6  14 342.588 43.0702   1
   6  -6  15 97.5300 38.4933   1
   6  -6  16 146.179 45.3075   1
   6  -6  17-38.2974 43.2823   1
   6  -6  18 128.963 41.6723   1
   6  -6  19 184.322 52.2096   1
  -6   7  18-9.54252 42.5967   4
  -6   7  17 96.3109 46.9155   4
  -6   7  16 118.960 51.2807   4
  -6   7  15 47.3345 50.6696   4
  -6   7  14 108.826 54.9383   4
  -6   7  13 5.32279 51.5116   4
  -6   7  12 14.1971 51.0361   4
  -6   7  11-18.1371 48.4801   4
  -6   7  10-30.6574 46.2875   4
  -6   7   9-14.5040 50.4821   4
  -6   7   8-20.0611 52.5481   4
  -6   7   7 8.19205 51.4335   4
  -6   7   6-9.81160 48.3872   4
  -6   7   5-3.72059 43.7904   4
   6  -7  -4 38.9406 32.5416   5
  -6   7   4-24.8063 45.1028   4
   6  -7  -3 33.8060 33.6860   5
  -6   7   3 6.12433 44.6045   4
   6  -7  -2 23.5069 32.9329   5
  -6   7   2-9.69930 42.2803   4
   6  -7  -1-20.5021 35.7713   5
  -6   7   1-3.77356 38.1740   4
   6  -7   0-0.46040 33.6708   5
  -6   7   0-27.3909 38.3006   4
   6  -7   1 10.1582 37.0800   5
   6   7   1-12.7291 25.4386   3
  -6   7  -1 34.9090 37.6035   4
   6  -7   2 20.4429 33.9549   5
   6   7   2-9.76518 27.3121   3
  -6   7  -2-11.0900 35.4350   4
   6   7   3 29.2356 30.1531   3
   6  -7   3-22.0912 35.8854   5
  -6   7  -3 35.9310 37.4787   4
   6   7   4-38.0595 49.6214   4
   6   7   4 8.29017 32.1819   3
   6  -7   4-12.5626 34.3016   5
   6   7   5 16.8715 47.6762   4
   6   7   5 25.5627 33.3082   3
   6   7   6-17.4581 48.6096   4
   6   7   6-24.3657 33.7348   3
   6   7   7-37.1038 51.0317   4
   6   7   7 37.3093 37.1189   3
   6   7   8 10.9019 52.7375   4
   6   7   8-33.2475 37.6826   3
   6   7   9 43.1605 53.3727   4
   6   7   9 11.2255 40.3822   3
   6   7  10 54.2456 43.5009   3
   6   7  10 12.2076 52.2908   4
   6   7  11 18.5948 36.9308   3
   6   7  11 44.1019 54.5145   4
   6   7  12 0.88814 45.4472   3
   6   7  12-32.4717 53.0699   4
   6   7  13-48.9369 42.7878   3
   6   7  13-96.0568 51.3637   4
   6   7  14-52.2445 43.3880   3
   6   7  14-30.6008 50.7880   4
   6   7  15-5.88157 42.5366   3
   6   7  16-23.4463 43.2008   3
   6  -7  16 4.34220 40.6365   1
   6  -7  17 27.6524 42.6039   1
   6  -7  18 99.0276 49.7343   1
  -6   8  15 117.259 53.7707   4
  -6   8  14 27.1444 49.5574   4
  -6   8  13 43.9202 56.2436   4
  -6   8  12-133.323 56.0750   4
  -6   8  11 116.717 59.5855   4
  -6   8  10 136.657 53.3026   4
  -6   8   9 32.8575 51.0820   4
  -6   8   8 11.9693 54.2968   4
  -6   8   7 54.9325 52.0659   4
  -6   8   6-19.5094 44.0195   4
  -6   8   5 48.2530 51.8138   4
  -6   8   4 557.783 57.1783   4
   6  -8  -4 558.135 44.9572   5
   6  -8  -3 63.4507 34.2986   5
  -6   8   3 39.6753 46.3209   4
   6  -8  -2 14.6234 32.2736   5
  -6   8   2 1.58205 47.8638   4
   6  -8  -1 490.876 44.6763   5
  -6   8   1 582.704 52.5513   4
   6  -8   0 69.5416 35.9434   5
  -6   8   0-20.1256 44.6270   4
   6  -8   1-2.26815 33.2352   5
  -6   8  -1 66.1310 38.0898   4
   6   8   2 177.755 54.0035   4
   6  -8   2 143.068 37.6059   5
  -6   8  -2 166.598 41.4056   4
   6  -8   3 767.434 50.6533   5
   6   8   3 688.542 66.2382   4
   6   8   4-18.1467 50.3120   4
   6   8   4 58.6876 34.1309   3
   6  -8   4-23.8103 35.6446   5
   6   8   5 127.783 54.9760   4
   6  -8   5 164.634 36.3360   5
   6   8   5 114.745 37.4931   3
   6   8   6-34.5028 51.7103   4
   6  -8   6 5.24352 36.3718   5
   6   8   6 63.1620 33.7021   3
   6   8   7 212.982 58.8592   4
   6   8   7 165.450 41.5276   3
   6  -8   7 124.911 36.1568   5
   6   8   8 95.6806 49.7303   4
   6   8   8 165.790 45.7139   3
   6   8   9 501.666 68.5936   4
   6   8   9 644.488 54.6261   3
   6   8  10 2.00198 41.3390   3
   6   8  10 28.9068 51.1368   4
   6   8  11-47.5742 39.3725   3
   6   8  11 127.103 56.0232   4
   6   8  12 14.6448 46.1005   3
   6   8  12 122.407 68.1508   4
   6   8  13 23.8893 46.1020   3
   6   8  13-67.3831 58.4160   4
   6   8  14 80.2259 47.6634   3
   6   8  14 94.2761 58.5666   4
  -6   9  12 34.3820 59.8766   4
  -6   9  11 15.7783 51.2041   4
  -6   9  10 28.4303 56.8623   4
  -6   9   9 20.3247 53.5829   4
  -6   9   8-11.5139 55.0465   4
  -6   9   7-14.0323 56.3034   4
  -6   9   6-52.2883 47.5514   4
  -6   9   5 26.5809 56.8005   4
  -6   9   4-27.5400 45.3216   4
  -6   9   3 27.1436 54.7930   4
   6  -9  -2-7.29800 31.2105   5
  -6   9   2-19.8826 47.5173   4
   6  -9  -1 15.2247 33.5969   5
  -6   9   1-5.56121 48.0563   4
   6  -9   0 26.3333 32.9593   5
  -6   9   0-33.4704 52.0082   4
   6  -9   1-17.9878 32.9671   5
  -6   9  -1-66.8048 46.3018   4
   6   9   2 57.3974 59.2308   4
   6  -9   2 72.5033 35.1109   5
   6   9   3-128.602 62.0888   4
   6  -9   3-24.3572 36.3005   5
   6   9   4 22.2743 59.1379   4
   6  -9   4-21.3820 37.2674   5
   6   9   5 49.9984 59.1531   4
   6  -9   5-15.1506 33.7411   5
   6   9   6-23.0941 51.1793   4
   6  -9   6 2.74775 32.6959   5
   6   9   7 28.0640 33.2066   3
   6   9   7-19.0274 54.8418   4
   6  -9   7-50.6657 30.9778   5
   6   9   8 82.3390 63.2865   4
   6  -9   8 92.5786 36.6763   5
   6   9   8 25.8095 37.1310   3
   6   9   9-7.52507 40.7277   3
   6  -9   9-51.3742 31.8826   5
   6   9   9 20.0310 53.9065   4
   6   9  10 25.3260 37.8186   3
   6  -9  10-10.0999 32.5728   5
   6   9  11 0.42808 44.1661   3
   6  -9  11 40.6519 32.8529   5
   6   9  11-82.0670 58.7621   4
   6   9  12 85.9711 49.5025   3
   6   9  12 87.6731 64.0019   4
  -6  10   8 10.5045 63.3972   4
  -6  10   7 89.9437 52.4451   4
  -6  10   6 12.4747 62.9903   4
  -6  10   5 107.274 59.7463   4
  -6  10   4 134.335 56.1086   4
  -6  10   3-2.14418 57.6254   4
  -6  10   2 42.7296 56.2411   4
  -6  10   1-116.869 47.7440   4
   6  10  -1-48.7134 61.6376   4
   6  10   0 52.4866 53.5551   4
   6 -10   0 146.763 39.9976   5
  -6  10   0 2.20705 53.6605   4
   6  10   1 21.7802 66.1286   4
   6 -10   1 31.5481 34.5988   5
   6  10   2 134.024 68.2388   4
   6 -10   2 115.591 37.8670   5
   6  10   3 96.2005 62.1574   4
   6 -10   3 130.892 37.8618   5
   6  10   4 43.0251 59.3528   4
   6 -10   4 115.094 33.7361   5
   6  10   5-1.15627 63.7514   4
   6 -10   5-77.9861 38.9657   5
   6  10   6-117.304 60.4007   4
   6 -10   6-9.46005 34.4714   5
   6 -10   7 62.6595 39.2741   5
   6 -10   8-103.534 42.5094   5
  -7   0  24-63.8616 35.5697   1
  -7   0  23 24.1769 35.8757   1
  -7   0  22-18.4470 36.5209   1
  -7   0  21-48.8324 32.8734   1
  -7   0  21 11.1934 28.5326   4
  -7   0  20 4.75395 29.3005   4
  -7   0  20-34.7118 30.1172   1
  -7   0  19-18.4732 31.9417   4
  -7   0  18-19.0528 29.7227   4
  -7   0  17-17.3882 28.4365   4
  -7   0  16-21.3727 26.4937   4
  -7   0  15-12.8926 25.0671   4
  -7   0  14 3.47017 22.6738   4
  -7   0  13-1.19603 23.7360   4
  -7   0  12 1.65508 21.9687   4
  -7   0  11-15.9919 22.9664   4
  -7   0  10-8.62214 22.0792   4
  -7   0   9-0.58184 20.5418   4
  -7   0   8 0.09032 19.5132   4
  -7   0   7-7.04932 19.6693   4
  -7   0   7-14.0215 21.4938   2
  -7   0   6-1.27981 16.0714   4
  -7   0   6 8.87814 18.1376   2
  -7   0   5 9.60532 13.7376   4
   7   0  -5-2.66941 7.34926   5
  -7   0   5-0.51613 17.8704   2
  -7   0   4 13.0907 19.3820   2
  -7   0   4-9.92733 14.7962   4
  -7   0   3-3.88048 18.5220   2
  -7   0   3-2.73581 12.7610   4
   7   0  -3 7.88704 15.4432   3
  -7   0   2 1.29470 11.5411   4
   7   0  -2 0.52064 15.8770   3
   7   0  -1-3.39761 10.0479   6
  -7   0   1-2.97744 10.6269   4
   7   0  -1 3.02173 13.1930   3
   7   0   0 3.32072 11.8924   6
  -7   0   0 8.87176 9.10923   4
   7   0   0 12.4280 15.6975   3
   7   0   1 5.22074 13.1579   6
   7   0   1-0.45015 13.2171   3
   7   0   2 15.7838 15.1506   6
   7   0   2 14.7809 14.7091   3
   7   0   3 11.2346 18.1632   3
   7   0   3 0.50622 5.64086   0
   7   0   3 15.2223 16.7631   6
   7   0   4 9.06888 18.6109   3
   7   0   5 1.67724 17.8552   3
   7   0   6-4.20998 20.0816   3
   7   0   7 9.15831 18.5330   3
   7   0   8-19.4446 20.4240   3
   7   0   9 0.00000 19.5183   3
   7   0  10-12.6411 22.1880   3
   7   0  11 6.95494 23.1500   3
   7   0  12-36.2611 32.7663   1
   7   0  12-1.09470 24.1672   3
   7   0  13-13.2936 32.7590   1
   7   0  13-6.43600 24.7405   3
   7   0  14 10.7894 35.6480   1
   7   0  14-15.0932 27.5445   3
   7   0  15-0.84607 28.6127   3
   7   0  15 9.52920 36.7318   1
   7   0  16 44.4492 37.8018   1
   7   0  17-17.8875 29.2507   6
   7   0  17 58.7138 40.6620   1
   7   0  18 10.7805 28.8813   6
   7   0  18 83.6104 43.3012   1
   7   0  19 4.15948 29.0306   6
   7   0  19 18.2863 42.6239   1
   7   0  20-1.16780 28.5479   6
   7   0  20 2.14532 41.6912   1
   7   0  21-11.9193 46.4662   1
   7   0  21-27.5971 26.0320   6
   7   0  22 73.1816 32.4793   6
   7   0  23-31.6429 31.1229   6
  -7  -1  24 109.941 37.5269   1
  -7  -1  23 52.6034 32.5533   1
  -7  -1  22 36.3003 36.5365   1
  -7   1  22 42.4758 33.4658   4
  -7   1  21 71.3874 31.6954   4
  -7  -1  21 114.667 39.6438   1
  -7   1  20 42.6484 28.8515   4
  -7  -1  20 26.7232 27.9176   4
  -7   1  19 290.446 34.1284   1
  -7  -1  19 310.071 34.7040   4
  -7   1  19 319.344 37.4826   4
  -7  -1  18 97.5807 30.1442   4
  -7   1  18 104.929 30.9869   4
  -7   1  18 87.0417 30.9724   1
  -7  -1  17 6.72904 27.0366   4
  -7   1  17-10.4359 27.6006   4
  -7   1  16 725.689 40.7828   4
  -7  -1  16 759.316 40.1841   4
  -7   1  15 95.8642 29.0337   4
  -7  -1  15 118.008 27.6302   4
  -7  -1  14 951.870 39.7082   4
  -7   1  14 1076.79 43.2916   4
  -7   1  13 23.9596 26.0083   4
  -7  -1  13 17.8161 22.9722   4
  -7   1  12 1299.96 43.5490   4
  -7  -1  12 1244.29 39.8377   4
  -7   1  11 690.163 34.7737   4
  -7  -1  11 693.890 32.4109   4
  -7   1  10 8822.78 91.0257   4
  -7  -1  10 8723.65 88.1098   4
  -7   1   9 5354.69 69.1480   4
  -7  -1   9 5332.77 67.8044   4
  -7   1   8 4092.11 58.9842   4
  -7  -1   8 4039.38 58.8705   4
  -7  -1   7 1195.70 34.7008   4
  -7   1   7 1209.49 36.5311   4
  -7  -1   7 1171.13 41.0305   2
  -7  -1   6 5271.40 71.4950   2
  -7   1   6 5070.94 60.0968   2
   7  -1  -6 5115.31 45.4399   5
  -7  -1   6 5115.95 60.7572   4
  -7   1   6 5249.67 62.0183   4
  -7   1   5 29296.4 136.951   2
  -7  -1   5 29115.6 159.110   2
  -7   1   5 29340.7 133.458   4
   7   1  -5 29271.7 130.020   3
  -7  -1   5 29446.3 135.554   4
   7  -1  -5 29245.2 106.061   5
  -7   1   4 85.0294 17.5499   2
  -7  -1   4 67.4887 20.7213   2
  -7  -1   4 89.2759 16.7370   4
  -7   1   4 101.391 18.5404   4
   7   1  -4 102.465 18.0562   3
  -7   1   3 1097.66 30.2832   2
  -7  -1   3 1118.90 36.0346   2
   7   1  -3 1092.74 28.2909   3
  -7   1   3 1073.64 26.9328   4
  -7  -1   3 1130.13 28.3210   4
  -7  -1   2 1242.05 36.9738   2
  -7   1   2 1214.89 26.4838   4
   7   1  -2 1226.56 29.2964   3
  -7   1   1 24.0146 11.3625   4
   7   1  -1 17.3077 16.1360   3
   7  -1  -1 8.48342 14.0567   3
  -7   1   0 4003.53 38.5804   4
  -7   1   0 3848.91 38.0066   0
   7   1   0 3901.19 48.7046   3
   7  -1   0 3957.65 45.5663   3
  -7   1  -1 122.359 11.6921   0
   7  -1   1 139.477 16.2987   3
  -7   1  -1 126.236 10.2909   4
   7   1   1 152.998 19.5709   3
   7  -1   2 8.62414 16.1495   6
   7   1   2 17.6543 15.7665   3
  -7   1  -2 11.2336 6.74341   4
   7  -1   2 7.92616 12.9753   3
   7  -1   3 2201.88 29.6918   0
   7   1   3 2173.81 40.9683   3
   7  -1   3 2225.74 35.6765   3
   7  -1   3 2134.16 40.3051   6
   7  -1   4 2225.47 43.5841   6
   7  -1   4 2131.70 35.9367   3
   7   1   4 2120.99 41.9032   3
   7  -1   4 2112.01 31.4038   0
   7  -1   5 11793.9 80.5834   3
   7  -1   5 11955.2 96.1201   6
   7  -1   5 11824.8 75.2223   0
   7   1   5 11711.2 94.2277   3
   7  -1   6 2207.71 46.9522   6
   7   1   6 2144.28 46.6896   3
   7   1   6 2169.73 34.9702   4
   7  -1   6 2270.15 39.1556   3
   7   1   7 2678.52 52.0709   3
   7  -1   7 2582.98 42.8420   3
   7  -1   7 2735.76 53.1717   6
   7   1   7 2568.52 37.1278   4
   7  -1   8 29.3322 23.0860   6
   7   1   8 50.6360 23.3838   3
   7  -1   8 36.9757 26.2275   1
   7  -1   8 32.6294 17.7075   3
   7   1   8 19.8446 13.6851   4
   7  -1   9 250.798 22.0007   3
   7   1   9 219.405 28.0004   3
   7  -1   9 240.988 28.4928   6
   7  -1   9 266.829 30.5236   1
   7   1  10 803.945 39.1610   3
   7  -1  10 811.760 31.4157   3
   7  -1  10 767.529 38.2961   6
   7  -1  10 699.967 39.8480   1
   7   1  11 498.600 36.8343   3
   7  -1  11 498.390 28.7309   3
   7  -1  11 521.533 34.8432   6
   7  -1  11 510.637 38.9586   1
   7   1  12 622.729 38.8469   3
   7  -1  12 622.192 31.2988   3
   7  -1  12 692.389 44.6970   1
   7  -1  12 700.201 40.1744   6
   7  -1  13 157.151 31.7880   6
   7  -1  13 102.088 36.5122   1
   7   1  13 79.0223 29.0013   3
   7  -1  14-0.65325 30.3418   6
   7   1  14-89.1961 33.6462   3
   7  -1  14 0.08836 35.4067   1
   7   1  15 791.495 48.1376   3
   7  -1  15 900.148 47.2333   6
   7  -1  15 871.486 51.4818   1
   7  -1  16 68.3988 32.9494   6
   7   1  16 47.2124 38.0884   3
   7  -1  16 119.337 40.3551   1
   7   1  17 561.278 49.9638   3
   7  -1  17 638.785 44.0427   6
   7  -1  17 719.893 53.3884   1
   7   1  18 372.498 45.2840   3
   7  -1  18 422.620 40.0293   6
   7  -1  18 510.184 54.6241   1
   7  -1  19 96.7512 44.2123   1
   7  -1  19 156.130 33.1110   6
   7  -1  20 67.4218 46.8020   1
   7  -1  20 6.54476 26.8874   6
   7  -1  21-91.9221 28.6764   6
   7  -1  21 71.7721 43.5996   1
   7   1  22 32.3950 31.8277   6
   7  -1  22 70.4174 31.2993   6
   7   1  23 22.0976 30.6321   6
  -7  -2  23 9.22015 38.5764   1
  -7   2  22 36.7028 30.9531   4
  -7  -2  22 11.8407 33.8719   1
  -7   2  21-87.6192 29.6270   4
  -7  -2  20-21.1027 27.2174   4
  -7   2  20 18.1969 31.9960   4
  -7  -2  19-23.2580 30.0823   4
  -7   2  19-19.9659 28.3990   4
  -7  -2  18-22.9128 30.1534   4
  -7   2  18 26.2984 32.6434   4
  -7  -2  17 4.76060 28.3024   4
  -7   2  17 11.2760 27.3792   4
  -7  -2  16 22.7918 25.7155   4
  -7   2  16 92.8306 31.6730   4
  -7  -2  15 8.65039 25.9201   4
  -7   2  15-47.7632 30.1074   4
  -7   2  14-4.10561 33.5624   4
  -7  -2  14 53.1517 28.1118   4
  -7  -2  13 19.7857 25.7915   4
  -7   2  13-12.6793 30.3598   4
  -7  -2  12 10.6292 24.3158   4
  -7   2  12-19.5451 28.6982   4
  -7  -2  11 14.8451 24.8274   4
  -7   2  11 1.33306 29.8008   4
  -7   2  10-7.05462 28.1492   4
  -7  -2  10-13.6213 24.5183   4
  -7  -2   9-33.2820 26.6956   4
  -7   2   9-7.22374 24.4014   4
  -7   2   8 4.27358 24.8726   4
  -7  -2   7-4.33583 24.2957   2
  -7   2   7-3.48879 25.5742   4
   7  -2  -6-15.7641 15.8621   5
  -7  -2   6 0.43817 25.4558   2
  -7   2   6 3.87775 13.3304   2
  -7   2   6 24.7467 25.6543   4
   7   2  -6 1.12062 18.0978   3
  -7   2   5 14.6319 24.1263   4
  -7   2   5 5.86108 13.2580   2
   7  -2  -5 0.31697 16.5504   5
  -7  -2   5-10.1964 24.0196   2
   7   2  -5 4.81701 15.7258   3
   7  -2  -4-3.03285 15.6918   5
  -7  -2   4-1.10743 23.0875   2
  -7   2   4 10.5125 13.6235   2
  -7   2   4 8.48207 21.6120   4
   7   2  -4-3.58202 14.8262   3
  -7  -2   3-1.41680 21.7674   2
   7   2  -3 5.75229 17.2664   3
  -7   2   3 5.34143 18.3454   4
   7   2  -2 6.36723 16.1974   3
  -7   2   2 10.6822 17.1272   4
  -7  -2   2-17.5917 23.0755   2
   7   2  -1-6.34847 16.9682   3
  -7   2   1 14.5066 15.8532   4
  -7  -2   1 6.04802 10.0327   0
   7   2   0-4.02962 16.1094   3
  -7   2   0 13.9084 13.9377   4
  -7   2   0 6.00493 13.7961   0
  -7  -2   0 1.34275 9.07454   0
   7   2   1-7.71057 17.7555   3
  -7   2  -1 13.8460 12.6271   4
  -7   2  -1-12.1483 13.9436   0
   7  -2   1 4.14358 12.9356   3
  -7   2  -2 5.51938 11.0452   4
   7   2   2-10.2687 17.6905   3
  -7   2  -2-12.3192 13.5735   0
   7   2   2-0.01591 7.54624   0
   7  -2   2-8.08704 12.4754   3
   7   2   3-0.01736 7.83800   0
   7   2   3 6.61335 18.6978   3
   7  -2   3 4.48303 13.9327   0
  -7   2  -3 2.85052 9.14008   4
   7  -2   3-3.53084 11.8114   3
   7   2   4 4.63706 22.5039   3
   7  -2   4-1.23488 14.1479   0
   7  -2   4-6.88787 12.2017   3
   7  -2   5 7.48499 14.3481   0
   7   2   5-7.91772 24.3487   3
   7  -2   5 1.56535 12.1947   3
   7  -2   5-8.12137 21.5391   6
   7   2   6-15.9849 20.1938   4
   7  -2   6-9.96685 22.4092   6
   7   2   6-15.7828 23.8635   3
   7  -2   6-6.55854 22.5250   1
   7  -2   6-2.44555 13.1217   3
   7  -2   6-13.1286 18.0011   0
   7   2   7 3.96660 20.3679   4
   7  -2   7 16.7385 17.1453   0
   7  -2   7 9.57641 24.1836   1
   7  -2   7 0.22364 14.1650   3
   7  -2   7-5.63929 22.7699   6
   7   2   7-15.3604 26.8969   3
   7   2   8-8.55890 20.8042   4
   7   2   8-8.51951 25.8076   3
   7  -2   8 9.80132 13.9630   3
   7  -2   8-28.9628 26.8458   1
   7  -2   8 2.06469 23.2484   6
   7   2   9 17.9905 28.2767   3
   7  -2   9 12.6210 28.2990   1
   7  -2   9 2.97738 14.6525   3
   7  -2   9-3.43465 25.2772   6
   7   2   9-7.36984 19.5551   4
   7  -2  10 9.46068 26.3151   6
   7   2  10 0.57448 28.3804   3
   7  -2  10-5.96215 30.7246   1
   7  -2  11 0.14670 26.4567   6
   7   2  11-21.4560 31.5094   3
   7  -2  11-17.1149 31.3489   1
   7   2  12-4.15709 34.0078   3
   7  -2  12 0.95857 35.2559   1
   7  -2  12-1.79181 27.6515   6
   7   2  13-5.37634 34.9787   3
   7  -2  13-5.02186 30.6508   6
   7  -2  13-11.7770 37.7918   1
   7   2  14-3.59048 35.3453   3
   7  -2  14-1.84443 38.6158   1
   7  -2  14-26.3813 33.4686   6
   7   2  15-22.6452 38.2806   3
   7  -2  15-0.63885 31.2896   6
   7  -2  15 11.4508 40.7088   1
   7  -2  16 29.5942 32.3435   6
   7   2  16 3.30640 39.1914   3
   7  -2  16-37.0885 42.5890   1
   7   2  17-0.43675 35.9999   3
   7  -2  17 38.8219 33.4512   6
   7  -2  17 10.2211 40.0663   1
   7   2  18-22.8028 37.6873   3
   7  -2  18 4.66074 44.0015   1
   7  -2  18 7.63856 28.3008   6
   7  -2  19 24.6898 33.6343   6
   7  -2  19-3.54839 45.1398   1
   7   2  19 73.7094 41.8780   3
   7  -2  20-12.1777 29.6882   6
   7  -2  20 22.5703 44.0138   1
   7   2  20 12.9785 37.8975   3
   7  -2  21-17.0618 28.1551   6
   7  -2  21 28.8486 44.4526   1
  -7   3  23 86.3819 36.4989   4
  -7   3  22 22.3302 36.0715   4
  -7  -3  22-7.82517 37.5207   1
  -7   3  21 13.7045 33.3292   4
  -7   3  20 201.341 34.4671   4
  -7   3  19-3.99307 35.5535   4
  -7   3  18 128.263 37.1639   4
  -7   3  17 247.638 39.0067   4
  -7   3  16-6.37084 39.0940   4
  -7   3  15 41.5165 36.1013   4
  -7   3  14 1916.28 60.3978   4
  -7   3  13 14.3069 35.8953   4
  -7   3  12 4192.67 77.7490   4
  -7   3  11 515.701 40.3165   4
  -7   3  10 1575.37 51.4697   4
  -7   3   9 364.586 34.4804   4
  -7   3   8 3012.06 60.7911   4
  -7   3   7 2180.81 52.0096   4
   7  -3  -7 2206.65 43.9880   5
   7   3  -7 2162.26 40.1017   3
  -7  -3   6 3830.68 71.0117   2
   7   3  -6 3914.65 52.1909   3
   7  -3  -6 4036.02 57.3129   5
  -7   3   6 4039.59 66.1844   4
  -7   3   5 7276.82 53.9270   2
  -7  -3   5 7675.05 93.3344   2
   7  -3  -5 7900.33 78.0982   5
  -7   3   5 7592.82 83.9701   4
   7   3  -5 7580.04 69.5207   3
  -7   3   4 10453.9 65.1142   2
  -7  -3   4 10485.3 106.929   2
   7  -3  -4 10520.7 88.7959   5
  -7   3   4 10478.4 94.9861   4
   7   3  -4 10423.4 81.3663   3
  -7  -3   3 9643.78 101.116   2
  -7   3   3 9671.21 88.6930   4
  -7  -3   3 9359.12 79.3360   0
   7   3  -3 9578.78 78.2235   3
  -7  -3   2 1097.28 41.2697   2
   7   3  -2 1092.67 31.3917   3
  -7   3   2 1084.83 35.3747   4
  -7  -3   2 1083.00 28.9205   0
  -7  -3   1 4620.62 70.4693   2
  -7  -3   1 4701.93 52.1942   0
  -7   3   1 4551.79 59.2247   4
  -7   3   1 4705.10 62.3530   0
   7   3  -1 4675.74 57.4684   3
   7   3   0 1665.43 37.8667   3
  -7  -3   0 1691.39 31.9143   0
  -7   3   0 1668.38 38.0419   4
  -7   3   0 1649.06 39.0661   0
   7   3   1 6.11652 20.8471   3
   7   3   1 10.8904 12.5877   0
  -7   3  -1 10.2875 16.9684   0
  -7   3  -1 7.33562 17.9422   4
   7   3   2 935.647 33.8981   3
  -7   3  -2 924.991 27.4473   4
  -7   3  -2 950.239 32.9379   0
   7   3   2 957.544 24.0619   0
   7   3   3 1006.93 24.8146   0
   7   3   3 1014.48 36.3864   3
   7  -3   3 967.557 32.6264   0
  -7   3  -3 1002.72 26.7533   4
  -7   3  -3 1011.71 33.2595   0
   7  -3   4 62.0464 10.7405   3
   7  -3   4 49.0520 17.1857   0
   7   3   4 42.3284 13.1017   0
   7   3   4 54.3848 24.6451   3
  -7   3  -4 42.1124 14.6365   4
   7  -3   5 802.176 31.3834   0
   7   3   5 803.814 36.7131   3
   7  -3   5 822.724 20.6473   3
   7  -3   5 830.861 31.4639   1
   7  -3   6 305.032 25.0750   0
   7   3   6 329.747 31.8710   3
   7   3   6 306.708 30.4757   4
   7  -3   6 349.261 27.9396   1
   7   3   7 4238.76 72.2154   3
   7   3   7 4322.09 70.4246   4
   7  -3   7 4286.42 65.5818   1
   7  -3   7 4221.67 66.8224   0
   7   3   8 652.598 40.8409   3
   7   3   8 660.324 35.3059   4
   7  -3   8 597.032 31.9622   0
   7  -3   8 634.567 36.6654   1
   7   3   9 897.386 44.9310   3
   7   3   9 966.933 40.4279   4
   7  -3   9 961.985 42.1948   1
   7   3  10 2085.06 61.7277   3
   7   3  10 2086.15 53.7411   4
   7  -3  10 2085.20 57.4147   1
   7  -3  11 4.84585 34.0755   1
   7   3  11-22.9751 35.1898   3
   7   3  12 1793.76 62.7756   3
   7  -3  12 1863.58 61.5307   1
   7  -3  13 204.957 40.6380   1
   7   3  13 149.471 41.0016   3
   7  -3  13 267.967 37.9173   6
   7  -3  14 181.176 43.2076   1
   7  -3  14 198.808 34.9626   6
   7   3  14 188.786 40.8956   3
   7   3  15 1077.78 57.4704   3
   7  -3  15 1029.11 51.2624   6
   7  -3  15 1125.60 59.9946   1
   7   3  16 394.376 48.0059   3
   7  -3  16 401.613 41.9493   6
   7  -3  16 401.787 49.6424   1
   7  -3  17 147.821 42.9111   1
   7   3  17 149.548 41.5928   3
   7  -3  17 176.732 36.7796   6
   7  -3  18 5.16141 44.4405   1
   7   3  18-11.0877 43.3985   3
   7  -3  18 34.2776 31.1679   6
   7  -3  19 49.9367 40.0010   1
   7  -3  19 48.6700 35.3046   6
   7  -3  20 25.4226 46.8373   1
   7   3  20 97.9137 46.6212   3
   7   3  21 62.8234 45.1544   3
   7  -3  21-5.37173 48.2556   1
   7   3  22 5.85821 49.6728   3
  -7   4  23-42.9880 31.2965   4
  -7   4  22 55.6519 31.5671   4
  -7   4  21-47.3397 38.6155   4
  -7   4  20-23.2737 39.0088   4
  -7   4  19-32.2925 38.1564   4
  -7   4  18 3.50641 33.9526   4
  -7   4  17-45.3604 37.5706   4
  -7   4  16-66.7986 40.2828   4
  -7   4  15 11.2769 39.7410   4
  -7   4  14-2.44021 36.3553   4
  -7   4  13 8.96067 36.8439   4
  -7   4  12 26.2995 37.0765   4
  -7   4  11 38.7980 35.0889   4
  -7   4  10 18.6976 33.1841   4
  -7   4   9-6.73323 32.8502   4
  -7   4   8 9.06268 33.4260   4
   7   4  -8 12.3030 15.5713   3
   7  -4  -7-10.7472 23.6363   5
  -7   4   7 1.91929 33.2500   4
   7   4  -7-0.20160 14.7332   3
   7  -4  -6 3.53427 21.5091   5
  -7  -4   6-0.47454 26.8818   2
  -7  -4   6 6.73964 19.5499   0
  -7   4   6 5.34734 30.6290   4
   7   4  -6-11.8098 15.3800   3
   7  -4  -5 5.86224 23.0029   5
  -7  -4   5 2.49586 20.4028   0
  -7  -4   5-9.10964 24.8709   2
   7   4  -5-2.74251 16.1323   3
  -7   4   5-5.98177 28.6678   4
   7  -4  -4-14.1704 22.2032   5
  -7  -4   4 4.76901 24.2112   2
   7   4  -4-16.6715 17.1577   3
  -7  -4   4-0.68394 18.5112   0
  -7   4   4 0.00000 29.0421   4
   7  -4  -3-1.29357 21.8898   5
  -7  -4   3 6.28079 25.1361   2
   7   4  -3-16.3123 17.7893   3
  -7  -4   3 7.37913 17.9699   0
  -7   4   3-11.1803 29.6914   4
  -7  -4   2 1.79487 25.5468   2
   7   4  -2 7.21286 18.0263   3
   7  -4  -2 10.9405 23.7183   5
  -7  -4   2 12.4796 16.5530   0
  -7   4   2-7.97508 19.0628   0
  -7   4   2 0.05823 26.6152   4
  -7   4   1-17.2479 21.6330   0
  -7  -4   1 2.16779 24.6771   2
   7   4  -1 9.21742 18.8805   3
  -7  -4   1-7.07968 16.1393   0
  -7   4   1-24.5046 24.3365   4
   7   4   0 9.30618 19.1977   3
  -7  -4   0 0.66779 23.7541   2
  -7   4   0-4.08038 18.6780   0
  -7   4   0 6.47678 24.1057   4
  -7  -4  -1-26.5702 23.2810   2
  -7   4  -1 17.0010 22.8405   0
   7   4   1-9.78284 15.0080   0
   7   4   1-14.7187 21.2173   3
  -7   4  -1-6.79337 22.4202   4
   7   4   2-5.25556 22.4113   3
  -7   4  -2-2.97783 22.3234   0
  -7   4  -2 7.27215 20.7339   4
   7   4   2-7.71553 14.6612   0
   7  -4   3-11.1467 21.5898   0
   7   4   3 1.03740 23.1799   3
  -7   4  -3-1.40850 18.4990   0
   7   4   3-16.7833 14.3090   0
  -7   4  -3 10.7967 19.0863   4
   7  -4   4 0.45908 18.3054   0
   7   4   4-0.49284 26.2351   3
   7  -4   4 5.78608 19.0407   1
   7   4   4-1.71328 14.5205   0
  -7   4  -4-10.7268 19.0678   4
   7  -4   5-3.51035 20.1547   1
   7   4   5-5.58944 26.8695   3
   7  -4   5-25.3789 18.5239   0
   7   4   5-23.8065 14.2115   0
   7   4   6-33.3730 30.1103   4
   7   4   6-8.03827 28.9984   3
   7  -4   6 31.7383 23.0200   1
   7   4   7 17.0039 30.6401   4
   7  -4   7 1.40805 23.1716   1
   7   4   7 18.1201 30.8304   3
   7   4   8 0.40464 33.6624   4
   7  -4   8 9.39799 26.2777   1
   7   4   8 14.5136 33.3161   3
   7   4   9-24.4991 35.2728   4
   7  -4   9 1.97689 29.7469   1
   7   4   9-34.9297 36.9190   3
   7  -4  10-19.9112 34.4321   1
   7   4  10-21.2940 38.4023   3
   7   4  10-16.7807 36.1721   4
   7  -4  11-14.3230 33.6574   1
   7   4  11-5.76997 39.4483   3
   7   4  11-17.4283 34.9834   4
   7   4  12-19.6447 44.2001   3
   7  -4  12-9.79676 33.9088   1
   7   4  13-16.3550 37.6199   3
   7  -4  13-1.06356 38.0201   1
   7  -4  14-14.1026 36.7062   1
   7   4  14-30.5816 38.2219   3
   7  -4  15-18.9634 36.3050   1
   7   4  15 17.5971 38.8230   3
   7  -4  16 14.6676 43.9857   1
   7   4  16 54.8776 41.5253   3
   7  -4  17 28.2813 38.6224   1
   7   4  17-24.8988 41.8770   3
   7  -4  18-41.3638 45.1062   1
   7   4  18-10.0406 44.3707   3
   7  -4  19 0.28143 43.8635   1
   7   4  19 19.8005 50.3503   3
   7  -4  20 36.1402 51.3632   1
   7   4  20-26.9272 45.0989   3
   7   4  21 93.2714 50.6275   3
  -7   5  21 48.7491 45.3333   4
  -7   5  20-18.7478 43.6586   4
  -7   5  19-5.21583 40.4138   4
  -7   5  18 8.98335 35.4800   4
  -7   5  17 6.30192 38.8157   4
  -7   5  16 156.808 43.9092   4
  -7   5  15 120.885 44.5386   4
  -7   5  14 22.7620 40.9686   4
  -7   5  13 203.984 42.0225   4
  -7   5  12 2000.35 68.4540   4
  -7   5  11 50.6633 42.8293   4
  -7   5  10 495.122 51.4442   4
  -7   5   9 370.944 46.1792   4
  -7   5   8 35.2736 39.2037   4
  -7   5   7 14.2673 36.1316   4
   7  -5  -6 175.932 29.8680   5
  -7   5   6 245.330 40.0774   4
   7   5  -5 654.570 26.1241   3
  -7  -5   5 691.510 40.9034   2
   7  -5  -5 646.434 36.3747   5
  -7   5   5 699.577 46.4644   4
   7  -5  -4 123.070 25.5746   5
  -7  -5   4 139.252 30.1978   2
   7   5  -4 85.5062 19.3712   3
  -7   5   4 138.848 34.6468   4
   7  -5  -3 44.8779 27.4445   5
  -7  -5   3 56.2816 28.1947   2
   7   5  -3 27.6137 19.9605   3
  -7   5   3 41.0358 31.6251   4
  -7  -5   3 48.0220 19.8568   0
  -7  -5   2 5096.92 82.7937   2
   7   5  -2 4950.84 64.7975   3
  -7  -5   2 4805.52 71.9869   0
   7  -5  -2 4927.57 76.7603   5
  -7   5   2 5062.02 82.5043   4
  -7  -5   1 263.384 31.8620   2
   7  -5  -1 262.144 32.0202   5
  -7  -5   1 326.504 26.5435   0
   7   5  -1 322.931 26.0535   3
  -7   5   1 331.807 34.0236   4
  -7  -5   0 3198.24 65.8243   2
   7   5   0 3212.12 56.4216   3
  -7   5   0 3222.13 64.8854   4
  -7  -5  -1 2148.51 55.3103   2
  -7   5  -1 2381.86 56.2471   4
   7   5   1 2185.43 47.9578   0
   7   5   1 2261.26 50.9778   3
   7   5   2 38.5598 24.7906   3
  -7  -5  -2 45.3637 25.4646   2
   7   5   2 42.4080 18.7993   0
  -7   5  -2 12.3877 24.7692   4
   7   5   3 2377.41 56.3480   3
  -7   5  -3 2411.33 54.5832   4
   7   5   3 2277.72 47.9553   0
   7   5   4 104.588 27.7669   3
   7  -5   4 117.417 20.2425   1
   7   5   5 40.5066 29.2662   3
   7  -5   5 59.8967 20.6935   1
   7   5   6 1069.88 47.4819   3
   7   5   6 1150.71 55.0429   4
   7  -5   6 1096.28 37.8124   1
   7   5   7 190.283 43.1675   4
   7   5   7 263.221 38.6232   3
   7  -5   7 221.462 28.5268   1
   7   5   8 1602.27 58.9224   3
   7   5   8 1617.72 64.0518   4
   7  -5   8 1676.49 50.9070   1
   7   5   9 131.917 40.7358   4
   7   5   9 87.3472 39.3260   3
   7  -5   9 116.970 32.2579   1
   7   5  10 48.5261 40.4775   3
   7  -5  10 40.9144 34.1455   1
   7   5  10 3.42069 39.7933   4
   7   5  11 925.428 56.5200   3
   7   5  11 799.968 53.4374   4
   7  -5  11 836.276 46.6683   1
   7   5  12 107.819 39.6694   3
   7  -5  12 129.646 36.8172   1
   7   5  13 331.058 48.6509   3
   7  -5  13 325.961 43.5766   1
   7   5  14 105.721 47.3969   3
   7  -5  14 166.622 40.9336   1
   7   5  15 55.0534 47.4077   3
   7  -5  15 102.152 43.2537   1
   7   5  16 24.1633 44.4417   3
   7  -5  16 85.4315 42.0013   1
   7   5  17 109.784 51.9769   3
   7  -5  17 77.4062 43.7082   1
   7  -5  18 57.1177 44.1974   1
   7   5  18-79.1991 51.9852   3
   7  -5  19 82.5341 49.7088   1
   7   5  19 38.3883 41.8637   3
  -7   6  20 40.8999 48.0348   4
  -7   6  19-78.9953 46.9433   4
  -7   6  18 22.1552 40.7115   4
  -7   6  17 102.009 40.6930   4
  -7   6  16 13.5940 42.5841   4
  -7   6  15 46.3870 45.3257   4
  -7   6  14 79.1124 45.8486   4
  -7   6  13-15.9538 44.5461   4
  -7   6  12 29.7656 41.5041   4
  -7   6  11-10.8530 48.0715   4
  -7   6  10-3.27141 51.1184   4
  -7   6   9-10.3827 48.7089   4
  -7   6   8 31.4210 43.5806   4
  -7   6   7-21.7630 41.4307   4
  -7   6   6 31.8646 43.7504   4
   7  -6  -6 6.12125 29.5328   5
   7  -6  -5-0.97609 30.6940   5
  -7   6   5-18.2375 41.3059   4
   7  -6  -4-1.59784 30.0481   5
  -7  -6   4 12.6196 28.2416   2
  -7   6   4 12.4614 37.5675   4
  -7   6   3-20.1974 36.8171   4
   7  -6  -3-20.3450 30.3822   5
  -7  -6   3-29.3668 26.6744   2
   7  -6  -2 3.22692 32.5339   5
   7   6  -2 9.14042 20.1571   3
  -7  -6   2 24.7700 27.0659   2
  -7   6   2 26.0005 38.0263   4
   7  -6  -1-14.6307 31.7092   5
   7   6  -1-19.2558 21.4299   3
  -7  -6   1 9.04537 27.4579   2
  -7   6   1 22.9003 34.4964   4
   7  -6   0-23.7393 31.7961   5
   7   6   0-20.6629 23.3612   3
  -7  -6   0 19.5893 25.2334   2
  -7   6   0 17.3386 32.7878   4
  -7  -6  -1-2.70544 25.3205   2
   7   6   1 2.07377 25.3054   3
   7  -6   1-4.97475 32.2529   5
  -7   6  -1 27.8361 34.5969   4
   7   6   2-26.2491 27.4396   3
  -7  -6  -2-4.08860 25.0080   2
  -7   6  -2 10.8558 32.6620   4
   7   6   3-24.9603 25.1829   3
  -7  -6  -3 8.14480 24.9063   2
   7   6   4-13.9985 31.0391   3
   7   6   5-39.3469 41.5368   4
   7   6   5 4.11200 32.9638   3
   7   6   6-4.38611 46.4928   4
   7   6   6 18.3103 36.1378   3
   7   6   7-37.4340 44.9939   4
   7   6   7-14.3242 35.3035   3
   7   6   8-28.4181 42.8267   4
   7   6   8 14.1439 36.0388   3
   7   6   9-28.6258 45.9100   4
   7   6   9 7.57210 36.5153   3
   7   6  10-20.5200 38.1897   3
   7  -6  10 16.9412 30.9487   1
   7   6  10-34.5216 46.3888   4
   7   6  11 28.4191 42.6663   3
   7  -6  11 31.7499 33.4052   1
   7   6  11-47.8894 43.3325   4
   7   6  12 11.0637 35.7346   3
   7  -6  12 26.5339 34.7431   1
   7   6  12-30.4747 50.1298   4
   7   6  13 6.20643 48.4624   3
   7  -6  13 53.4475 36.4730   1
   7   6  14 22.1544 45.6106   3
   7  -6  14 55.3684 37.0019   1
   7   6  15 16.5673 45.9996   3
   7  -6  15 15.2911 41.1425   1
   7   6  16 50.6207 46.1279   3
   7  -6  16 43.1985 43.4158   1
   7  -6  17-23.9630 42.1653   1
   7   6  17-24.4867 52.4276   3
   7  -6  18 8.49450 45.7973   1
  -7   7  18 118.520 52.9186   4
  -7   7  17 13.7182 48.9395   4
  -7   7  16 86.7932 44.0560   4
  -7   7  15 146.122 48.7541   4
  -7   7  14 16.3648 49.1813   4
  -7   7  13 102.421 49.6407   4
  -7   7  12 617.981 58.5667   4
  -7   7  11 224.752 48.6795   4
  -7   7  10-26.2949 50.7785   4
  -7   7   9-3.57235 49.9309   4
  -7   7   8 260.374 52.3864   4
  -7   7   7 1261.74 68.9304   4
  -7   7   6 64.9401 50.4758   4
   7  -7  -5-1.51716 34.9086   5
  -7   7   5 58.5974 44.8933   4
   7  -7  -4 88.7542 36.2913   5
  -7   7   4 59.3522 47.8568   4
  -7   7   3 825.671 57.8430   4
   7  -7  -3 768.153 47.6660   5
   7  -7  -2 781.278 50.2814   5
  -7   7   2 732.918 55.3858   4
   7  -7  -1 37.9952 35.5959   5
  -7   7   1 50.9053 41.9097   4
   7  -7   0 526.308 44.8516   5
  -7   7   0 457.571 46.9914   4
   7   7   1 852.740 39.6752   3
   7  -7   1 713.805 48.3315   5
  -7   7  -1 886.666 53.6436   4
   7   7   2 133.647 31.4744   3
   7  -7   2 120.622 35.7764   5
  -7   7  -2 73.5496 39.2161   4
   7   7   3 8.10514 27.3183   3
   7  -7   3 15.4560 33.9749   5
   7   7   4 333.898 56.0537   4
   7   7   4 330.384 39.4080   3
   7   7   5 786.652 65.4330   4
   7   7   5 883.664 49.7949   3
   7   7   6-25.7413 50.8471   4
   7   7   6 17.8528 33.0448   3
   7   7   7 68.8172 51.9395   4
   7   7   7 48.6358 37.5098   3
   7   7   8 209.755 53.3322   4
   7   7   8 144.755 42.9675   3
   7   7   9 92.8902 49.8674   4
   7   7   9 145.679 44.8581   3
   7   7  10 5.32244 43.8597   3
   7   7  10 11.2207 46.7624   4
   7   7  11 196.070 43.0072   3
   7   7  11 154.779 47.7939   4
   7   7  12 44.5617 45.7527   3
   7   7  12-19.6088 50.0393   4
   7   7  13-15.2515 53.3297   4
   7   7  13-31.2828 40.0734   3
   7   7  14-9.93575 47.9585   3
   7   7  15 141.157 54.0147   3
   7   7  16 170.989 57.9984   3
  -7   8  15 138.477 52.6376   4
  -7   8  14 18.3657 49.6467   4
  -7   8  13-58.8277 46.0478   4
  -7   8  12 48.0520 57.4604   4
  -7   8  11-10.3819 50.8312   4
  -7   8  10 99.6408 47.2713   4
  -7   8   9-123.102 55.0562   4
  -7   8   8 27.8886 49.3114   4
  -7   8   7-46.9012 48.1187   4
  -7   8   6-1.83988 49.5268   4
  -7   8   5-24.9804 46.9355   4
   7  -8  -4-8.03088 36.0821   5
  -7   8   4-45.3267 48.1304   4
   7  -8  -3 2.15739 36.3822   5
  -7   8   3 0.49525 44.9447   4
   7  -8  -2-19.9854 30.7638   5
  -7   8   2-17.4593 45.0134   4
   7  -8  -1 30.1408 33.4456   5
  -7   8   1-19.6284 45.1019   4
   7  -8   0-32.3161 36.6871   5
  -7   8   0-37.7879 39.1359   4
   7  -8   1-15.4334 36.2264   5
  -7   8  -1-53.9994 47.3953   4
   7  -8   2 14.8426 33.7459   5
   7   8   3-6.49457 48.3928   4
   7  -8   3-23.4452 33.9879   5
   7   8   4-76.2712 55.7968   4
   7   8   4-2.62763 31.9794   3
   7  -8   4-9.44394 33.0586   5
   7   8   5-22.7510 47.6717   4
   7   8   5-7.84055 34.8810   3
   7  -8   5-30.9785 33.2199   5
   7   8   6-93.7122 55.8571   4
   7   8   6-2.19904 36.6469   3
   7  -8   6-38.1452 37.4069   5
   7   8   7-32.3721 47.2753   4
   7   8   7 12.4410 39.2048   3
   7   8   8-42.2243 57.5979   4
   7   8   8 28.6120 41.3521   3
   7   8   9 91.7181 56.8126   4
   7   8   9-39.5177 39.4375   3
   7   8  10-113.545 44.5184   3
   7   8  10 76.4683 51.8171   4
   7   8  11-1.89019 43.9702   3
   7   8  11-19.8080 59.2445   4
   7   8  12 79.4325 41.2347   3
   7   8  12 47.0479 63.5070   4
   7   8  13 77.8219 53.6318   3
   7   8  13-86.7168 59.4900   4
  -7   9  12 116.459 62.2082   4
  -7   9  11-42.9542 48.8029   4
  -7   9  10 24.0517 59.6507   4
  -7   9   9-41.7373 49.2011   4
  -7   9   8 82.9426 58.5936   4
  -7   9   7-42.5092 46.0483   4
  -7   9   6-5.88002 57.7297   4
  -7   9   5-6.20597 49.8770   4
  -7   9   4 72.3977 54.3509   4
   7  -9  -3 12.6700 33.6797   5
  -7   9   3 30.9079 50.2381   4
   7  -9  -2 215.723 40.3870   5
  -7   9   2 106.422 49.4432   4
   7  -9  -1-8.20918 32.1871   5
  -7   9   1 18.8473 50.4624   4
   7  -9   0 14.2142 34.4202   5
  -7   9   0-17.5929 51.1117   4
   7  -9   1 50.8444 38.2036   5
   7   9   2-68.4796 54.0920   4
   7  -9   2-2.58113 34.7285   5
   7   9   3-13.8498 52.2633   4
   7  -9   3 27.9276 33.6858   5
   7   9   4 71.9765 59.8097   4
   7  -9   4 64.9176 33.3476   5
   7   9   5 191.448 63.7067   4
   7  -9   5 210.535 45.5096   5
   7   9   6-52.5718 55.4413   4
   7  -9   6-93.4353 32.6219   5
   7   9   7 263.033 58.4811   4
   7   9   7 240.648 47.0790   3
   7  -9   7 275.264 43.1744   5
   7   9   8 62.3322 64.4090   4
   7   9   8-58.8080 41.7997   3
   7   9   9 37.8644 44.5594   3
   7  -9   9 20.0362 32.8892   5
   7   9   9-79.8288 56.3914   4
   7  -9  10 1.10536 36.0447   5
   7   9  10 80.3966 45.3164   3
   7   9  10-50.3602 55.4243   4
   7   9  11 170.846 46.8142   3
   7   9  11 204.947 67.9043   4
   7   9  12 75.3056 65.1124   4
  -7  10   7-35.8023 53.8184   4
  -7  10   6-16.2674 55.8681   4
  -7  10   5 8.40270 59.0596   4
  -7  10   4-74.8359 56.0188   4
  -7  10   3 87.6251 55.2050   4
  -7  10   2-86.7637 54.0854   4
   7 -10  -1-56.1184 34.3105   5
  -7  10   1-146.773 57.7356   4
   7 -10   0 10.0284 39.9418   5
   7 -10   1-44.7326 34.9409   5
   7  10   1-31.5867 64.0955   4
   7  10   2-75.3869 61.7972   4
   7 -10   2 7.79342 36.6294   5
   7  10   3 81.4965 54.7582   4
   7 -10   3 93.7516 34.2822   5
   7  10   4-23.8778 58.5740   4
   7  10   5-131.037 53.1540   4
   7 -10   5-88.9904 35.3326   5
   7 -10   6 13.9849 38.8724   5
  -8   0  23 2.36783 30.6635   1
  -8   0  22 170.343 37.5701   1
  -8   0  22 164.436 36.6822   4
  -8   0  21-52.3214 30.7043   4
  -8   0  21 21.7793 35.1876   1
  -8   0  20 75.0844 30.6980   4
  -8   0  19-9.27527 28.8133   4
  -8   0  18 118.516 31.0862   4
  -8   0  17 13.1325 28.9502   4
  -8   0  16-4.74984 27.6042   4
  -8   0  15-45.5869 19.6053   4
  -8   0  14 283.643 29.3622   4
  -8   0  13 0.13135 25.2586   4
  -8   0  12 2018.82 50.2702   4
  -8   0  11 7.77003 22.6214   4
  -8   0  10 601.436 32.1071   4
  -8   0   9 11.1587 22.7714   4
  -8   0   8 3932.97 57.7919   4
  -8   0   7 2.87792 19.5210   4
  -8   0   7 31.0934 21.2610   2
  -8   0   6 27734.7 155.523   2
   8   0  -6 26888.8 78.6767   5
  -8   0   6 27173.0 135.516   4
  -8   0   5-9.17420 16.0134   4
  -8   0   5-12.5881 21.3526   2
  -8   0   4 2334.49 48.6609   2
  -8   0   4 2258.00 38.6338   4
  -8   0   3 23.0788 21.0129   2
  -8   0   3 15.9278 14.0841   4
   8   0  -3 35.5590 19.4292   3
  -8   0   2 38663.0 135.744   4
   8   0  -2 38521.5 152.746   3
   8   0  -1-4.98411 13.2750   6
  -8   0   1 12.5460 12.7687   4
   8   0  -1-2.89847 17.4069   3
   8   0   0 43412.4 158.483   3
  -8   0   0 43806.3 132.067   4
   8   0   0 42834.7 143.486   6
   8   0   1 16.7347 16.3390   6
   8   0   1-8.51338 17.7097   3
   8   0   2 36775.3 146.721   6
   8   0   2 36578.6 149.366   3
   8   0   3-0.17432 4.97279   0
   8   0   3 19.8675 19.7107   3
   8   0   3 14.5071 18.7935   6
   8   0   4 937.583 32.6324   6
   8   0   4 976.983 31.7793   3
   8   0   4 906.470 15.9573   0
   8   0   5 8.76728 20.3234   6
   8   0   5-8.36624 19.7209   3
   8   0   6 10625.4 89.9163   3
   8   0   7 3.93822 20.1417   3
   8   0   8 39.8262 20.7797   3
   8   0   9-1.00669 22.3424   3
   8   0  10 458.010 31.3918   3
   8   0  11-0.50627 24.3381   3
   8   0  12 1274.44 45.3299   3
   8   0  13-19.2851 28.9809   3
   8   0  14-1.66195 29.5416   3
   8   0  15-21.5553 32.2944   6
   8   0  16 9.59713 32.0487   6
   8   0  17 31.6052 33.3532   6
   8   0  18 2372.48 69.4876   6
   8   0  19-20.2835 29.4878   6
   8   0  20-35.3866 28.2976   6
   8   0  21 49.7091 30.2446   6
   8   0  22 50.2428 28.0953   6
  -8  -1  24 74.1318 35.0336   1
  -8  -1  23 3.25927 34.9834   1
  -8   1  23-35.6355 31.3470   4
  -8   1  22-1.07153 29.3441   4
  -8  -1  22 27.5039 38.0571   1
  -8  -1  21-53.4206 30.6719   4
  -8   1  21-22.1491 27.4805   4
  -8  -1  20-12.6236 29.8791   4
  -8   1  20 10.0210 28.9823   4
  -8  -1  19-10.1164 30.7018   4
  -8   1  19-1.59718 29.8661   4
  -8   1  19-84.0889 30.6410   1
  -8  -1  18 27.8977 27.5271   4
  -8   1  18 4.55882 29.2598   4
  -8  -1  17-2.07127 26.7746   4
  -8   1  17 40.9070 27.1745   4
  -8  -1  16-30.7017 27.5489   4
  -8   1  16-4.77833 26.4596   4
  -8  -1  15 8.84140 25.1536   4
  -8   1  15-1.77303 26.0683   4
  -8   1  14 12.1001 26.2360   4
  -8  -1  14-1.26661 24.2660   4
  -8   1  13 24.4774 25.1215   4
  -8  -1  13 14.1094 24.7497   4
  -8  -1  12-7.85868 23.9110   4
  -8   1  12 8.47925 24.4502   4
  -8  -1  11 5.33913 22.1045   4
  -8   1  11 5.07177 24.7170   4
  -8  -1  10 6.37501 22.1433   4
  -8   1  10 18.5737 25.4413   4
  -8  -1   9-9.42120 20.8333   4
  -8   1   9 14.7042 21.5048   4
  -8  -1   8-23.8913 21.3965   4
  -8   1   8 25.2408 22.5014   4
   8  -1  -7-0.76780 11.1917   5
  -8  -1   7 2.37994 19.9707   4
  -8  -1   7-10.0546 23.2702   2
  -8   1   7 2.87278 16.8845   2
  -8   1   7 22.5986 21.8168   4
   8  -1  -6-4.57253 11.9285   5
  -8  -1   6 1.34811 17.9890   4
  -8   1   6-7.21621 17.1118   2
  -8  -1   6 0.36537 25.0125   2
  -8   1   6 3.01656 19.2256   4
  -8   1   5-0.55502 18.6509   2
   8  -1  -5-17.8389 12.1031   5
  -8  -1   5-24.0083 25.2772   2
  -8  -1   5-0.88251 16.4178   4
  -8   1   5 13.2471 18.6841   4
   8   1  -5 8.17129 19.7443   3
  -8  -1   4-3.10663 16.1844   4
  -8   1   4-7.41412 17.3238   2
  -8  -1   4-16.8577 22.5870   2
  -8   1   4 14.3792 15.1727   4
   8   1  -4-8.11211 19.2874   3
  -8  -1   3 5.68837 23.3961   2
   8   1  -3 2.77108 8.31344   6
  -8   1   3 3.92296 15.4816   4
   8   1  -3-14.3769 17.6105   3
  -8  -1   3-10.7019 16.1076   4
   8   1  -2 1.62797 9.50352   6
  -8   1   2 7.33891 13.7996   4
   8   1  -2 9.47498 17.7460   3
   8  -1  -2-11.1696 18.7763   3
  -8   1   1 10.9075 12.0960   4
   8   1  -1 14.0004 15.8301   3
   8  -1  -1 6.58152 15.7327   3
  -8   1   0 8.07924 10.8264   0
  -8   1   0 4.56044 11.4603   4
   8   1   0-4.59368 18.6194   3
   8  -1   0 3.91774 17.9277   3
   8   1   1 6.67066 19.3397   3
  -8   1  -1 7.56273 9.96517   4
  -8   1  -1 4.95187 10.7056   0
   8  -1   1-5.07791 15.6972   3
   8  -1   2 0.80061 18.6232   6
  -8   1  -2-0.10387 7.69374   4
   8   1   2-2.11585 20.2270   3
   8  -1   2-0.51827 16.2712   3
  -8   1  -3-7.17706 6.60023   4
   8  -1   3-6.81219 10.9978   0
   8   1   3-3.29726 20.5939   3
   8  -1   3-8.87226 16.1822   3
   8  -1   3-7.82402 19.3817   6
   8  -1   4 10.3941 21.0997   6
   8   1   4-5.69162 22.3107   3
   8  -1   4 6.84567 11.6628   0
   8  -1   4 17.1024 17.7449   3
   8  -1   5-4.04886 22.2093   6
   8   1   5-8.52522 21.1733   3
   8  -1   5-17.7060 16.3465   3
   8  -1   5 3.20234 13.1239   0
   8  -1   6-10.6873 22.7109   6
   8   1   6-1.82101 21.4971   3
   8  -1   6 8.69901 13.7846   0
   8  -1   6 10.4067 17.1763   3
   8   1   7-5.41968 13.2543   4
   8  -1   7-5.22223 24.0233   6
   8   1   7-2.88717 24.1427   3
   8  -1   7 7.79258 17.6207   3
   8  -1   8-6.48525 24.4333   6
   8  -1   8 24.7449 18.0444   3
   8   1   8-11.6847 23.6954   3
   8   1   9 8.87727 26.1187   3
   8  -1   9-7.04171 18.9471   3
   8  -1   9-3.54336 26.5715   6
   8  -1  10 6.82594 27.8581   6
   8  -1  10-18.4181 20.5015   3
   8   1  10-17.3317 27.5711   3
   8   1  11-12.2591 28.2695   3
   8  -1  11 34.9726 22.2623   3
   8  -1  11 10.9938 27.5871   6
   8   1  12 25.4615 28.4493   3
   8  -1  12 2.41537 28.5096   6
   8  -1  12-17.3787 32.4920   1
   8   1  13-40.9159 31.6723   3
   8  -1  13-1.99122 35.4950   1
   8  -1  13-2.62720 31.2142   6
   8  -1  14-27.8709 32.2893   6
   8   1  14-28.0757 35.3133   3
   8  -1  14 14.7816 39.1955   1
   8   1  15-50.1270 37.5943   3
   8  -1  15 13.0227 35.8212   1
   8  -1  15 13.1383 32.4472   6
   8   1  16-35.1094 36.3138   3
   8  -1  16 16.8163 33.1330   6
   8  -1  16 33.1398 39.6435   1
   8   1  17-21.5849 34.4930   3
   8  -1  17 54.0000 39.8203   1
   8  -1  17 3.58981 31.3273   6
   8  -1  18 25.0198 34.2461   6
   8  -1  18 51.2295 44.1593   1
   8  -1  19-58.2095 34.7554   6
   8  -1  19 3.04304 45.0810   1
   8  -1  20-32.8064 40.2730   1
   8  -1  20-26.1041 29.6272   6
   8  -1  21 60.9901 32.4536   6
   8   1  21-5.15154 29.7381   6
   8  -1  21 24.7707 47.3918   1
   8  -1  22 83.9809 35.2980   6
   8   1  22 3.20237 32.4710   6
  -8   2  23 202.815 35.0099   4
  -8  -2  23 222.579 44.7883   1
  -8   2  22 128.891 39.0335   4
  -8   2  21 69.2404 32.0882   4
  -8  -2  21 113.696 36.0132   4
  -8  -2  20 65.7526 34.2928   4
  -8   2  20 73.8310 33.9890   4
  -8  -2  19 38.4678 29.0710   4
  -8   2  19 82.1595 32.4488   4
  -8  -2  18 24.6609 30.0641   4
  -8   2  18 18.9775 29.2380   4
  -8   2  17 66.3776 34.0851   4
  -8  -2  17 70.9802 31.7813   4
  -8   2  16 609.210 40.4878   4
  -8  -2  16 578.990 39.5553   4
  -8  -2  15 46.1616 28.4934   4
  -8   2  15 57.9189 30.4552   4
  -8  -2  14 38.5268 26.4337   4
  -8   2  14 15.8000 31.0000   4
  -8   2  13 82.6954 33.4350   4
  -8  -2  13 127.848 26.4394   4
  -8  -2  12 422.291 33.9195   4
  -8   2  12 321.501 35.8368   4
  -8  -2  11 97.7732 25.8990   4
  -8   2  11 81.6771 29.1284   4
  -8  -2  10 1125.26 41.2442   4
  -8   2  10 1057.51 42.9336   4
  -8   2   9 957.477 44.2522   4
  -8  -2   9 961.040 38.2815   4
  -8   2   8 393.682 31.2863   4
   8  -2  -7 5.36088 14.6001   5
  -8  -2   7 8.54152 24.6750   2
  -8   2   7-7.02204 14.9560   2
  -8   2   7-5.63702 23.9070   4
  -8   2   6 3826.17 50.9850   2
  -8  -2   6 3715.94 67.9247   2
   8  -2  -6 3837.29 49.7477   5
  -8   2   6 3781.60 59.3183   4
   8   2  -6 3819.54 54.1454   3
  -8   2   5 5611.85 60.5867   2
  -8  -2   5 5323.48 78.8741   2
   8   2  -5 5648.37 64.3227   3
   8  -2  -5 5438.78 58.7162   5
  -8   2   5 5548.40 67.3023   4
  -8   2   4 1531.90 34.7781   2
  -8  -2   4 1427.80 46.5296   2
   8   2  -4 1479.24 35.2778   3
  -8   2   4 1486.41 37.6083   4
  -8  -2   3 16526.2 129.732   2
  -8   2   3 16575.8 103.119   4
   8   2  -3 16447.5 103.989   3
  -8  -2   2 520.466 34.3158   2
  -8   2   2 565.396 25.6871   4
   8   2  -2 506.290 26.2175   3
  -8   2   1 8413.03 68.5292   4
   8   2  -1 8427.25 77.0410   3
  -8  -2   1 8282.42 54.1310   0
   8   2   0 7179.59 72.4833   3
  -8  -2   0 7144.70 45.3445   0
  -8   2   0 7202.39 65.6828   0
  -8   2   0 6968.11 60.0691   4
  -8   2  -1 2900.51 43.2158   0
   8   2   1 2840.01 48.3027   3
   8  -2   1 2904.07 41.9747   3
  -8   2  -1 2843.13 37.0688   4
  -8   2  -2 905.015 21.5512   4
   8  -2   2 929.249 26.5418   3
  -8   2  -2 904.011 27.3662   0
   8   2   2 834.492 32.1547   3
   8   2   3 2193.25 46.1248   3
   8  -2   3 2267.44 36.7129   3
   8  -2   3 2209.56 38.5547   0
  -8   2  -3 2185.17 26.9969   4
   8   2   3 2137.64 23.3704   0
   8   2   4 10296.8 94.3397   3
   8  -2   4 10180.0 72.9914   3
   8  -2   4 10267.3 79.7423   0
   8  -2   5 596.097 25.0668   0
   8  -2   5 638.777 23.0245   3
   8   2   5 604.960 33.5884   3
   8  -2   5 648.651 32.6986   6
   8  -2   6 4536.50 51.7981   3
   8   2   6 4504.36 69.4785   3
   8  -2   6 4536.28 58.6120   0
   8  -2   6 4520.70 68.3945   6
   8  -2   7 4612.27 54.1639   3
   8   2   7 4832.77 64.0947   4
   8  -2   7 4667.96 62.5129   0
   8   2   7 4839.53 74.1478   3
   8  -2   7 4746.15 73.3436   6
   8   2   8 145.027 22.8512   4
   8  -2   8 167.655 19.1995   3
   8   2   8 169.808 30.0238   3
   8  -2   8 153.137 28.3394   1
   8  -2   8 159.619 27.9482   6
   8  -2   8 204.843 21.9248   0
   8   2   9 462.933 37.4308   3
   8  -2   9 439.036 34.3425   6
   8  -2   9 502.345 28.3315   0
   8  -2   9 451.803 37.6944   1
   8  -2  10 112.821 29.8683   6
   8   2  10 84.9408 31.9153   3
   8  -2  10 120.850 34.4287   1
   8   2  11 1936.66 59.4830   3
   8  -2  11 2109.54 58.3442   6
   8  -2  11 2058.71 61.1260   1
   8   2  12 3172.17 74.6418   3
   8  -2  12 3134.58 71.6175   6
   8  -2  12 3123.98 73.2184   1
   8   2  13 617.939 44.2972   3
   8  -2  13 500.119 40.1912   6
   8  -2  13 522.642 44.4680   1
   8   2  14 547.930 47.5223   3
   8  -2  14 561.675 42.3504   6
   8  -2  14 531.348 50.1759   1
   8   2  15 726.943 51.2239   3
   8  -2  15 718.121 47.0901   6
   8  -2  15 772.259 55.3398   1
   8  -2  16 121.015 35.6361   6
   8  -2  16 69.8926 45.7561   1
   8   2  16 152.254 41.2693   3
   8   2  17 418.402 50.0843   3
   8  -2  17 513.756 43.2651   6
   8  -2  17 437.812 50.5434   1
   8  -2  18 5.51653 41.0445   1
   8  -2  18-24.6306 33.2984   6
   8   2  18 13.3133 40.4674   3
   8  -2  19 97.1253 48.9560   1
   8   2  19 176.882 41.6815   3
   8  -2  19 42.3727 33.1297   6
   8  -2  20 148.532 45.0351   1
   8   2  20 92.6271 39.2225   3
   8  -2  21 51.3055 33.3191   6
   8  -2  21 174.284 56.0079   1
   8  -2  22 26.8440 30.7609   6
  -8   3  24-99.8981 32.3029   4
  -8   3  23 77.6917 35.1425   4
  -8   3  22-102.685 34.6629   4
  -8   3  21 81.1714 34.0121   4
  -8   3  20-13.1948 34.7238   4
  -8   3  19 15.5020 33.9978   4
  -8   3  18-47.5377 33.9196   4
  -8   3  17-48.3168 38.0553   4
  -8   3  16-43.0839 35.0314   4
  -8   3  15-42.1564 38.1082   4
  -8   3  14-27.9817 34.1910   4
  -8   3  13-13.0707 35.7651   4
  -8   3  12 7.98591 33.5998   4
  -8   3  11-12.0689 30.6520   4
  -8   3  10-5.05604 32.0595   4
  -8   3   9 8.42830 28.2581   4
  -8   3   8 31.7889 29.8240   4
   8  -3  -7-9.52497 19.6124   5
  -8  -3   7-16.3908 28.1749   2
  -8   3   7 17.8732 27.6811   4
   8   3  -7-2.25033 17.7657   3
   8  -3  -6-9.76470 18.5136   5
  -8  -3   6 0.60080 28.3205   2
  -8   3   6 0.31716 10.8738   2
  -8   3   6 1.40711 23.8469   4
   8   3  -6 7.36411 18.1903   3
   8  -3  -5 1.54029 19.7937   5
  -8   3   5 1.03856 11.0487   2
  -8  -3   5-14.0939 26.5208   2
  -8   3   5 10.6242 23.5652   4
   8   3  -5 18.9377 16.9384   3
  -8  -3   4 0.14218 26.5617   2
  -8   3   4-2.87535 11.7939   2
   8  -3  -4-17.6143 20.7077   5
   8   3  -4 0.38538 17.7662   3
  -8   3   4 28.7808 24.9978   4
  -8  -3   3-17.9022 25.5509   2
  -8  -3   3 8.67001 14.4208   0
   8   3  -3-7.35240 18.7053   3
  -8   3   3 11.5669 23.1148   4
  -8  -3   2 0.40368 12.8602   0
  -8  -3   2 11.0574 26.8955   2
   8   3  -2 10.5107 17.8267   3
  -8   3   2 25.1749 22.4150   4
  -8  -3   1-20.7329 26.2787   2
   8   3  -1-3.69123 18.5173   3
  -8   3   1 8.23549 17.4827   0
  -8   3   1 2.14796 19.9894   4
  -8  -3   1 1.00879 12.8728   0
  -8   3   0-3.76448 17.8839   0
   8   3   0-0.51574 19.3339   3
  -8  -3   0-4.23243 12.5175   0
  -8   3   0 1.09731 17.7742   4
  -8   3  -1 16.7955 18.8553   0
   8   3   1-4.33173 19.2749   3
  -8   3  -1 15.9758 17.9195   4
   8   3   2-15.9507 21.0480   3
   8   3   2 9.93156 10.6093   0
  -8   3  -2 5.26032 15.3114   4
  -8   3  -2 12.8398 17.7806   0
   8  -3   3-4.71885 15.5960   0
   8   3   3 2.71253 9.92289   0
   8   3   3-16.5069 24.4051   3
  -8   3  -3-8.27571 17.2706   0
  -8   3  -3 15.6955 14.0001   4
   8   3   4 7.33997 25.3732   3
   8   3   4-3.28163 10.8190   0
   8  -3   4 9.36675 12.6247   3
   8  -3   4-6.31695 17.0697   0
   8  -3   5-6.72258 17.3138   0
   8   3   5 7.56612 25.7484   3
   8  -3   5-7.00669 12.5245   3
   8  -3   6-2.50261 18.4144   0
   8   3   6 9.07965 27.4822   3
   8   3   7-12.1243 25.9525   4
   8   3   7-19.1842 29.7858   3
   8  -3   7-15.4972 25.0443   1
   8  -3   7 8.83396 19.0769   0
   8  -3   8 15.6022 26.8039   1
   8   3   8-2.28569 25.4815   4
   8   3   8 0.74300 32.1254   3
   8  -3   8-2.56562 19.4502   0
   8   3   9-13.8951 28.2537   4
   8  -3   9-10.4424 28.7145   1
   8   3   9 12.5263 30.6463   3
   8   3  10-27.3269 33.1469   3
   8  -3  10 11.3107 32.8233   1
   8  -3  11 45.6899 35.7569   1
   8   3  11-15.9502 38.0911   3
   8  -3  12 33.5752 36.8147   1
   8   3  12 6.67732 40.3880   3
   8   3  13-6.07335 36.9098   3
   8  -3  13 36.3376 38.6504   1
   8  -3  14-3.46396 32.6809   6
   8   3  14-12.6580 42.9803   3
   8  -3  14 25.7878 41.1299   1
   8  -3  15 15.3549 34.9068   6
   8  -3  15-0.96541 42.1552   1
   8   3  15-40.1399 42.7644   3
   8  -3  16-3.91575 35.7108   6
   8   3  16-14.0088 40.2465   3
   8  -3  16 11.3280 40.7227   1
   8  -3  17 23.8978 33.8136   6
   8   3  17-17.8725 43.8563   3
   8  -3  17 22.8996 40.2366   1
   8  -3  18 24.0086 36.2032   6
   8   3  18-15.0242 45.3688   3
   8  -3  18 61.2074 46.6000   1
   8  -3  19 24.9965 32.0054   6
   8   3  19-25.6351 45.7483   3
   8  -3  19-19.0197 43.5658   1
   8   3  20-28.8963 39.9479   3
   8  -3  20 38.0657 50.3076   1
   8   3  21 34.0759 44.9640   3
  -8   4  22 70.1943 32.9971   4
  -8   4  21 37.4670 40.2129   4
  -8   4  20 24.5727 37.9604   4
  -8   4  19 2.69918 34.3311   4
  -8   4  18 512.880 48.6770   4
  -8   4  17 47.2074 38.5611   4
  -8   4  16-33.6214 36.3880   4
  -8   4  15 23.8995 40.2183   4
  -8   4  14 164.315 40.0949   4
  -8   4  13 29.2695 39.2717   4
  -8   4  12 1092.28 54.0492   4
  -8   4  11 901.848 48.3727   4
  -8   4  10 60.1710 36.6192   4
  -8   4   9 37.5643 32.3724   4
   8   4  -8 412.035 24.2153   3
  -8   4   8 449.880 39.8749   4
   8  -4  -7 3347.17 60.3165   5
   8   4  -7 3164.65 51.2379   3
  -8   4   7 3278.19 67.9427   4
  -8  -4   6 351.617 26.8233   0
  -8  -4   6 343.044 34.9760   2
  -8   4   6 396.652 37.4279   4
   8   4  -6 318.365 22.9312   3
   8  -4  -6 304.234 28.0782   5
  -8  -4   5 3843.16 74.6558   2
   8  -4  -5 4050.29 65.3680   5
  -8   4   5 3845.71 69.8643   4
   8   4  -5 3957.20 57.1306   3
  -8  -4   5 3871.39 63.0955   0
   8  -4  -4 4.58790 22.9128   5
  -8  -4   4 10.5898 26.1649   2
   8   4  -4 8.26218 18.8271   3
  -8   4   4 8.32215 27.6469   4
  -8  -4   4 8.42898 18.0132   0
   8  -4  -3 14.9022 22.9126   5
  -8  -4   3 9.37795 27.8226   2
   8   4  -3 10.5724 18.1552   3
  -8  -4   3 13.8077 17.2610   0
  -8   4   3 34.4352 25.7967   4
  -8  -4   2 252.607 30.2938   2
  -8  -4   2 247.776 19.8373   0
  -8   4   2 254.628 27.9191   0
  -8   4   2 262.140 28.8948   4
   8   4  -2 249.073 23.3296   3
  -8  -4   1 227.338 31.4730   2
   8   4  -1 215.817 23.9866   3
  -8   4   1 222.443 24.4876   0
  -8  -4   1 210.041 18.6476   0
  -8   4   1 217.096 27.5505   4
   8   4   0 76.7144 21.5707   3
  -8   4   0 70.9392 21.7446   0
  -8   4   0 73.8929 22.5446   4
  -8  -4   0 78.7322 26.2807   2
  -8   4  -1 1886.45 47.1994   0
  -8   4  -1 1775.61 43.0746   4
   8   4   1 1694.67 35.7528   0
   8   4   1 1755.27 43.8915   3
   8   4   2 1397.11 42.2446   3
  -8   4  -2 1294.45 36.9199   4
   8   4   2 1316.13 32.7281   0
  -8   4  -2 1323.07 42.9936   0
   8   4   3 472.415 33.6489   3
  -8   4  -3 501.609 26.5458   4
  -8   4  -3 492.724 31.4778   0
   8   4   3 461.984 22.4495   0
   8   4   4 306.495 32.2204   3
   8  -4   4 293.815 26.8128   0
   8   4   5 993.475 43.7599   3
   8   4   6 2122.56 58.0319   3
   8  -4   6 2246.43 49.6803   1
   8   4   7 7.76146 32.5806   4
   8  -4   7 30.4221 26.1711   1
   8   4   7 48.4372 32.7943   3
   8   4   8 517.569 46.3349   3
   8   4   8 462.929 42.7914   4
   8  -4   8 537.414 36.0092   1
   8   4   9 4637.00 88.4236   3
   8   4   9 4695.38 85.3066   4
   8  -4   9 4789.12 80.0672   1
   8   4  10 178.256 43.5813   3
   8  -4  10 282.870 38.8666   1
   8   4  10 195.983 37.7343   4
   8   4  11 856.706 55.6701   3
   8  -4  11 897.549 48.5046   1
   8   4  12 731.753 51.6706   3
   8  -4  12 795.378 50.2800   1
   8   4  13 373.789 49.1627   3
   8  -4  13 390.310 44.9775   1
   8  -4  14 18.4503 39.2615   1
   8   4  14 34.7923 38.0873   3
   8   4  15-28.4100 38.4384   3
   8  -4  15-8.50152 43.1743   1
   8  -4  16-32.7354 44.1301   1
   8   4  16 2.45411 35.9774   3
   8   4  17-22.9944 39.5555   3
   8  -4  17 34.0564 38.1676   1
   8  -4  18 163.566 48.4166   1
   8   4  18 99.6068 44.7491   3
   8   4  19 147.269 53.8580   3
   8  -4  19 252.046 54.8327   1
   8   4  20 95.9404 49.6859   3
  -8   5  20-21.4949 36.4185   4
  -8   5  19-49.5778 42.5037   4
  -8   5  18 0.00000 41.8723   4
  -8   5  17-7.43571 37.9301   4
  -8   5  16-10.1521 38.2893   4
  -8   5  15 22.1196 41.8227   4
  -8   5  14 50.5317 39.9722   4
  -8   5  13-5.18184 36.8857   4
  -8   5  12 32.4320 42.7371   4
  -8   5  11-42.2187 38.5934   4
  -8   5  10 40.9215 39.0470   4
  -8   5   9 42.7390 40.5579   4
  -8   5   8-2.97522 35.9364   4
   8  -5  -7 27.5284 25.0546   5
  -8   5   7 7.65971 35.9082   4
   8  -5  -6-2.43341 25.4783   5
  -8  -5   6 9.03034 30.8841   2
   8   5  -6-13.2827 17.7509   3
  -8   5   6 38.1974 35.8573   4
   8  -5  -5-4.94236 26.4159   5
  -8  -5   5 18.6123 27.5929   2
   8   5  -5-8.30390 17.8052   3
  -8   5   5 3.21452 31.9671   4
   8  -5  -4-11.2311 26.9728   5
   8   5  -4-6.04476 19.0292   3
  -8  -5   4-3.83753 27.6074   2
  -8   5   4 20.3155 34.5789   4
   8  -5  -3 6.75168 25.1247   5
  -8  -5   3 24.9597 27.7308   2
   8   5  -3-28.7887 20.8672   3
  -8   5   3-12.8081 30.9007   4
  -8  -5   3-8.23372 19.4783   0
  -8  -5   2-3.55779 27.3626   2
   8   5  -2 23.9464 20.8360   3
   8  -5  -2-12.0935 25.9272   5
  -8  -5   2 0.50592 19.0023   0
  -8   5   2 22.5340 30.9101   4
  -8  -5   1 14.1559 18.1979   0
  -8  -5   1 5.62616 25.7736   2
   8   5  -1-6.42603 21.1505   3
  -8   5   1-16.1915 27.9958   4
  -8  -5   0 29.6440 27.7669   2
   8   5   0 16.1187 23.5912   3
  -8   5   0-0.80577 26.9990   4
  -8  -5  -1 22.2249 24.0285   2
   8   5   1-9.27834 23.1482   3
  -8   5  -1 1.86864 26.9890   4
  -8  -5  -2 20.4869 27.4322   2
   8   5   2 1.29315 26.2813   3
  -8   5  -2-14.4080 25.2148   4
   8   5   3-7.38068 24.9670   3
   8   5   4 6.08530 30.2485   3
   8   5   5 12.7186 30.3384   3
   8  -5   5-17.9357 21.8414   1
   8   5   6-48.1825 37.7624   4
   8   5   6-30.0695 34.1135   3
   8  -5   6 21.4112 24.9088   1
   8   5   7-33.1301 38.6672   4
   8  -5   7 13.4729 26.9593   1
   8   5   7 13.6164 34.8856   3
   8   5   8-19.4304 37.6967   4
   8  -5   8 31.8659 28.9319   1
   8   5   8 12.0476 39.5009   3
   8   5   9 67.3099 41.6306   4
   8   5   9-27.5776 41.5497   3
   8  -5   9-13.9369 28.5357   1
   8   5  10 17.8857 40.5301   4
   8  -5  10-17.0489 32.9716   1
   8   5  10 33.7130 41.3170   3
   8  -5  11 9.71385 32.4832   1
   8   5  11-6.12584 39.8516   3
   8  -5  12 27.9216 36.0510   1
   8   5  12-18.0716 38.2237   3
   8  -5  13-12.5015 37.2249   1
   8   5  13-11.3912 42.5367   3
   8  -5  14 3.01376 38.1836   1
   8   5  14 2.53236 44.4120   3
   8  -5  15 55.4572 40.5061   1
   8   5  15-16.1448 43.7393   3
   8  -5  16 27.8334 39.5034   1
   8   5  16-19.8073 45.2979   3
   8  -5  17 60.5235 46.9584   1
   8   5  17-16.5463 50.4057   3
   8   5  18-44.9969 46.7587   3
   8  -5  18 16.7491 47.7774   1
   8   5  19 12.9990 51.4107   3
   8  -5  19-25.7457 44.8332   1
  -8   6  19-6.77498 43.2898   4
  -8   6  18 12.0744 47.4941   4
  -8   6  17 65.6508 45.5717   4
  -8   6  16 154.505 42.5113   4
  -8   6  15 58.1938 43.2954   4
  -8   6  14 74.4852 45.3914   4
  -8   6  13 111.362 42.5767   4
  -8   6  12 63.5111 44.6246   4
  -8   6  11 38.3164 46.2890   4
  -8   6  10 34.0691 41.5198   4
  -8   6   9 533.521 54.5146   4
  -8   6   8 606.681 53.8341   4
  -8   6   7 20.1442 40.5836   4
   8  -6  -6 350.507 36.4686   5
  -8   6   6 346.889 49.7997   4
   8  -6  -5 188.533 34.5558   5
  -8  -6   5 217.629 34.9805   2
  -8   6   5 163.973 41.0330   4
   8  -6  -4 49.9599 29.6784   5
  -8  -6   4 45.9006 29.0459   2
  -8   6   4 76.0186 40.7322   4
   8  -6  -3-5.36085 28.9191   5
  -8  -6   3 38.9784 30.0119   2
   8   6  -3 35.1944 21.1611   3
  -8   6   3 37.4371 37.4244   4
  -8  -6   2 38.8069 27.9685   2
   8  -6  -2 72.5650 32.5095   5
   8   6  -2 29.6437 23.3417   3
  -8   6   2 73.3339 39.6505   4
   8  -6  -1 8.35244 32.1964   5
  -8  -6   1-15.2211 27.2624   2
   8   6  -1 9.76870 23.2495   3
  -8   6   1-9.83965 34.1187   4
  -8  -6   0 443.212 36.2352   2
   8  -6   0 403.878 39.2352   5
  -8   6   0 506.006 43.0472   4
   8   6   0 497.247 32.1803   3
  -8  -6  -1 5.19446 27.7769   2
   8   6   1 18.0956 27.1892   3
  -8   6  -1 12.6130 32.1614   4
  -8  -6  -2 74.3568 30.6818   2
   8   6   2 42.0137 27.7957   3
   8   6   3 14.6788 28.4469   3
  -8  -6  -3 10.8426 26.4156   2
  -8  -6  -4 12.7218 26.3766   2
   8   6   4 24.7727 31.9256   3
   8   6   5 387.725 40.9065   3
   8   6   6 67.5582 44.2300   4
   8   6   6 69.1367 34.6167   3
   8   6   7 325.720 50.0106   4
   8   6   7 422.846 45.2020   3
   8   6   8 146.386 47.4171   4
   8   6   8 162.090 39.6604   3
   8   6   9 178.127 48.5797   4
   8   6   9 129.140 40.6477   3
   8   6  10 392.794 48.6467   3
   8   6  10 407.050 55.1183   4
   8   6  11 497.044 51.9337   3
   8   6  11 410.170 52.1242   4
   8  -6  11 465.526 41.6278   1
   8  -6  12 218.684 40.7356   1
   8   6  12 174.328 45.7562   3
   8   6  13 461.985 57.1393   3
   8  -6  13 487.175 48.0585   1
   8  -6  14 133.376 42.4688   1
   8   6  14 118.747 45.5488   3
   8  -6  15 14.5842 39.1646   1
   8   6  15-2.30861 42.3039   3
   8  -6  16-20.0350 39.2504   1
   8   6  16 11.9719 42.5859   3
   8  -6  17 12.6778 42.8230   1
   8   6  17 35.3013 43.1195   3
   8  -6  18 267.624 56.8024   1
  -8   7  17-21.0748 48.2241   4
  -8   7  16 79.4541 45.5554   4
  -8   7  15 42.3913 39.4109   4
  -8   7  14 101.297 48.5385   4
  -8   7  13 14.6285 47.3452   4
  -8   7  12 58.9654 43.8850   4
  -8   7  11-44.0620 47.2993   4
  -8   7  10 9.90803 46.6524   4
  -8   7   9-16.2609 42.0258   4
  -8   7   8 94.8305 50.1522   4
  -8   7   7-4.91615 44.2270   4
   8  -7  -6-5.88689 32.9219   5
  -8   7   6 5.59396 48.1111   4
   8  -7  -5 23.0575 33.1858   5
  -8   7   5 20.2675 43.7840   4
   8  -7  -4-11.4795 36.5711   5
  -8   7   4-34.1386 48.0602   4
   8  -7  -3 3.82495 36.1555   5
  -8  -7   3 9.78146 30.8837   2
  -8   7   3 34.7197 42.2817   4
   8  -7  -2-17.9979 35.8243   5
  -8  -7   2 11.4962 29.3220   2
  -8   7   2 2.70894 44.5617   4
   8  -7  -1-9.94072 34.6945   5
  -8   7   1 2.52714 40.5162   4
   8  -7   0-5.11374 36.7703   5
   8   7   0 17.1717 25.7195   3
  -8   7   0-37.5617 38.5769   4
   8  -7   1 1.38986 33.4423   5
   8   7   1 7.65825 25.9807   3
  -8   7  -1-32.4743 38.5941   4
   8   7   2-12.7775 26.4130   3
   8  -7   2-29.6948 34.1693   5
   8   7   3 7.46488 31.3614   3
   8   7   4-22.1504 34.5965   3
   8   7   5 10.1091 47.0504   4
   8   7   5 5.41484 35.5646   3
   8   7   6-51.5948 47.6233   4
   8   7   6 11.1442 32.9782   3
   8   7   7-39.4392 47.2115   4
   8   7   7-14.0224 41.9704   3
   8   7   8-4.18757 46.8369   4
   8   7   8-11.6912 40.4550   3
   8   7   9 56.4785 48.0808   4
   8   7   9 42.6880 42.5887   3
   8   7  10 22.7677 43.1389   4
   8   7  10-99.0657 42.5877   3
   8   7  11-22.9093 42.9774   3
   8   7  11 11.7697 47.8272   4
   8   7  12-122.174 38.6342   3
   8   7  12 89.4835 50.6414   4
   8   7  13 39.0913 50.2130   3
   8   7  14 85.0523 51.3530   3
   8   7  15 54.8188 49.9891   3
  -8   8  14 80.2518 49.7136   4
  -8   8  13 68.7155 44.5426   4
  -8   8  12-94.0548 56.7288   4
  -8   8  11 114.172 53.1472   4
  -8   8  10 23.5658 51.6761   4
  -8   8   9 65.0207 52.3899   4
  -8   8   8 17.5920 51.2541   4
  -8   8   7 66.8035 47.6276   4
  -8   8   6 32.4400 52.0344   4
   8  -8  -5 83.7303 32.9039   5
  -8   8   5 107.906 44.4294   4
   8  -8  -4 183.802 40.7214   5
  -8   8   4 161.609 51.3134   4
   8  -8  -3 305.954 42.1890   5
  -8   8   3 249.007 48.6128   4
   8  -8  -2 96.7283 39.0623   5
  -8   8   2 139.778 44.0989   4
   8  -8  -1-2.23596 32.9912   5
  -8   8   1 64.1065 44.0001   4
  -8   8   0 463.606 55.3279   4
   8  -8   0 427.972 44.7680   5
   8  -8   1 25.8721 36.4171   5
   8  -8   2 11.6866 36.7980   5
   8  -8   3 9.72673 37.3564   5
   8   8   3 26.6546 30.5014   3
   8   8   4 9.61618 51.6818   4
   8   8   4 68.9732 32.3967   3
   8  -8   4 46.4371 35.1680   5
   8   8   5 147.670 56.0371   4
   8  -8   5 165.913 37.1236   5
   8   8   5 191.304 36.6103   3
   8   8   6 12.8636 52.7995   4
   8   8   6 38.6610 36.0224   3
   8   8   7 141.114 53.8099   4
   8   8   7 120.140 40.3527   3
   8   8   8 110.127 57.4783   4
   8   8   8 7.77212 38.0132   3
   8   8   9 65.9612 55.7458   4
   8   8   9-11.3306 38.9195   3
   8   8  10 12.3175 38.0991   3
   8   8  10 46.5162 51.7915   4
   8   8  11 109.373 48.6095   3
   8   8  11 57.2298 57.7211   4
   8   8  12 434.668 58.6551   3
   8   8  12 473.591 69.3228   4
   8   8  13 5.18294 53.1800   3
  -8   9  11 99.4233 51.8552   4
  -8   9  10-50.8444 56.8598   4
  -8   9   9 85.4959 51.3641   4
  -8   9   8 28.1937 54.2987   4
  -8   9   7 41.7920 51.7414   4
  -8   9   6-12.3133 45.2465   4
  -8   9   5-51.9038 53.3315   4
   8  -9  -4-5.85786 39.4739   5
  -8   9   4-27.4573 51.8038   4
   8  -9  -3 35.6339 39.6035   5
  -8   9   3-41.7909 45.4762   4
   8  -9  -2-79.6641 31.7724   5
  -8   9   2-85.1581 45.3502   4
   8  -9  -1-7.99910 32.0658   5
  -8   9   1 77.9112 50.7705   4
   8  -9   0 42.9234 32.0600   5
   8  -9   1-26.8233 33.6513   5
   8   9   2-49.6565 52.7885   4
   8  -9   2 27.1013 36.4261   5
   8   9   3 9.12577 52.8347   4
   8  -9   3-45.6782 41.3752   5
   8  -9   4 39.5652 36.5637   5
   8   9   5 9.12720 58.6287   4
   8  -9   5-102.452 29.9231   5
   8   9   6 75.5264 62.3332   4
   8  -9   6 32.5393 39.3764   5
   8   9   7-7.21951 53.3491   4
   8  -9   7-60.8034 31.4165   5
   8   9   7 11.8142 33.8874   3
   8   9   8-52.4417 59.6169   4
   8   9   8-38.9749 35.9919   3
   8  -9   8-7.41143 31.6942   5
   8   9   9 9.19745 56.3313   4
   8   9   9 47.1621 38.0358   3
   8  -9   9-52.8242 36.7004   5
   8   9  10 11.3951 37.3891   3
   8   9  10 103.504 63.7031   4
   8   9  11-62.2451 50.2722   3
   8   9  11-82.3312 61.0132   4
  -8  10   7 162.647 59.6947   4
  -8  10   6-19.1135 48.1753   4
  -8  10   5-93.2056 50.7858   4
  -8  10   4 4.86421 56.3503   4
  -8  10   3 4.18887 56.2615   4
   8 -10  -2-16.6570 37.5420   5
  -8  10   2-145.018 53.7671   4
   8 -10  -1-1.88775 37.8539   5
   8  10   0-14.6547 64.5836   4
   8 -10   0 12.7054 32.3441   5
   8  10   1 58.7706 64.0430   4
   8 -10   1 41.3767 36.5779   5
   8  10   2 5.11061 57.7040   4
   8 -10   2-59.5915 40.2012   5
   8  10   3 0.59204 60.8009   4
   8 -10   3 88.5832 33.2587   5
   8 -10   4-90.0137 37.5100   5
  -9   0  23 5.43749 32.1459   4
  -9   0  22 8.78441 27.3584   4
  -9   0  22 53.1401 33.5698   1
  -9   0  21 1.24886 29.0147   4
  -9   0  20-7.64869 27.8993   4
  -9   0  19 9.66228 28.5111   4
  -9   0  18-14.5136 26.3243   4
  -9   0  17-31.8419 28.0590   4
  -9   0  16-5.52255 28.7801   4
  -9   0  15 18.2300 26.3213   4
  -9   0  14 0.51007 26.3421   4
  -9   0  13-7.98738 25.1908   4
  -9   0  12-6.18515 24.5931   4
  -9   0  11-6.26299 23.3090   4
  -9   0  10-9.37219 21.5046   4
  -9   0   9-5.77223 21.5745   4
  -9   0   8-13.0855 21.1581   4
  -9   0   8 19.9036 21.6710   2
   9   0  -7 1.17013 6.51685   5
  -9   0   7 15.1038 21.1045   2
  -9   0   7-4.17537 18.2819   4
   9   0  -6-4.45178 8.36646   5
  -9   0   6-16.5865 21.5413   2
  -9   0   6-2.73997 17.0946   4
  -9   0   5-20.6537 22.7164   2
  -9   0   5-6.25502 15.9587   4
  -9   0   4-9.83384 22.8437   2
  -9   0   4-2.42585 15.6956   4
   9   0  -4 6.43410 19.2393   3
  -9   0   3-14.4741 22.4275   2
  -9   0   3 4.13789 13.5652   4
   9   0  -3-3.91737 18.6269   3
  -9   0   2 10.3863 13.6972   4
   9   0  -2-2.57725 19.2529   3
   9   0  -1-4.64099 13.9302   6
  -9   0   1-4.69327 12.8818   4
   9   0  -1-3.77882 18.4372   3
  -9   0   0 129.064 15.6127   4
   9   0   0 88.5132 23.1809   3
   9   0   0 130.594 19.4092   6
   9   0   1-0.24799 20.8594   3
   9   0   1 8.91673 17.0899   6
   9   0   2 1.57965 19.9753   3
   9   0   2-6.51232 18.1855   6
   9   0   3 7.46117 20.2380   6
   9   0   3 2.72245 21.2452   3
   9   0   4 22.1289 21.8910   6
   9   0   4 21.1391 21.4849   3
   9   0   4 0.57025 5.69844   0
   9   0   5-3.36298 21.4807   6
   9   0   5 0.14251 20.3693   3
   9   0   5 3.13314 7.60493   0
   9   0   6-9.78011 21.9756   3
   9   0   6-13.0454 23.0391   6
   9   0   7 12.8091 23.6225   6
   9   0   7 7.09162 20.2168   3
   9   0   8 19.3398 24.4854   6
   9   0   8 10.2491 21.5932   3
   9   0   9-2.57438 22.4817   3
   9   0  10 25.2266 24.8135   3
   9   0  11-11.7796 24.4099   3
   9   0  11-4.17515 30.2611   6
   9   0  12-5.66570 31.5911   6
   9   0  12 18.2279 28.2802   3
   9   0  13 22.1860 31.2972   3
   9   0  13-9.78180 34.0677   6
   9   0  14 0.07830 29.2299   3
   9   0  14-6.80316 34.7822   6
   9   0  15-10.6713 32.5578   6
   9   0  16 26.0836 34.3526   6
   9   0  17-5.59466 33.6573   6
   9   0  18 9.14769 29.7244   6
   9   0  19-26.0730 32.2976   6
   9   0  20 89.5927 33.0063   6
   9   0  21 4.13972 29.9539   6
  -9  -1  24-10.3616 31.0042   1
  -9  -1  23 22.2925 38.0050   1
  -9  -1  22 76.9314 37.3186   4
  -9   1  22 89.4040 32.4814   4
  -9  -1  21 108.970 32.9422   4
  -9   1  21 155.242 32.1817   4
  -9  -1  20-25.1884 30.2134   4
  -9   1  20-15.6308 32.6898   4
  -9   1  19 319.046 38.3177   4
  -9  -1  19 327.943 35.3987   4
  -9  -1  18 88.0429 30.7342   4
  -9   1  18 46.1939 30.5853   4
  -9  -1  17 45.3682 26.6170   4
  -9   1  17 17.5490 29.9196   4
  -9  -1  16 31.0284 27.2417   4
  -9   1  16 15.0123 29.5432   4
  -9   1  15 31.4666 29.7684   4
  -9  -1  15 9.76932 23.9346   4
  -9  -1  14 516.250 37.2229   4
  -9   1  14 566.148 37.2712   4
  -9  -1  13 501.272 33.9998   4
  -9   1  13 453.195 35.6484   4
  -9  -1  12 0.39905 25.3470   4
  -9   1  12 7.94407 24.6855   4
  -9  -1  11 824.198 36.7163   4
  -9   1  11 832.921 38.2776   4
  -9  -1  10 1486.65 43.7270   4
  -9   1  10 1553.07 45.9062   4
  -9   1   9 277.504 27.2071   4
  -9  -1   9 296.183 26.8985   4
  -9  -1   8 1089.63 42.9719   2
  -9   1   8 973.689 35.3575   2
  -9   1   8 1005.16 35.3675   4
  -9  -1   8 1021.04 36.5201   4
  -9   1   7 395.844 26.4679   2
  -9  -1   7 397.074 31.0608   2
   9  -1  -7 352.204 16.4536   5
  -9   1   7 403.064 25.5910   4
  -9  -1   7 388.338 26.5927   4
  -9   1   6 375.556 25.5133   2
  -9  -1   6 405.355 31.7238   2
  -9  -1   6 375.383 24.4728   4
  -9   1   6 445.091 26.2143   4
   9  -1  -6 404.219 17.4403   5
   9   1  -5 125.706 22.1769   3
  -9   1   5 141.661 21.3597   2
  -9  -1   5 118.413 17.2042   4
  -9   1   5 131.832 20.0583   4
  -9  -1   5 101.756 27.0049   2
  -9  -1   4 1308.84 34.5365   4
  -9   1   4 1358.93 38.4537   2
  -9  -1   4 1281.14 43.2925   2
  -9   1   4 1293.50 32.4670   4
   9   1  -4 1345.39 35.8498   3
  -9  -1   3 1006.27 40.0618   2
   9   1  -3 990.145 19.9725   6
  -9   1   3 1065.75 28.9885   4
   9   1  -3 983.077 32.7203   3
   9   1  -2 3367.47 37.5023   6
   9   1  -2 3381.99 52.1014   3
   9  -1  -2 3372.71 50.7401   3
  -9   1   2 3419.81 45.0701   4
   9   1  -1 18263.7 90.1404   6
   9   1  -1 18201.8 112.652   3
  -9   1   1 18297.2 95.5319   4
   9  -1  -1 17950.1 109.231   3
   9  -1   0 18270.9 109.126   3
  -9   1   0 18154.1 84.2461   0
  -9   1   0 18017.0 88.6984   4
   9   1   0 17911.3 113.594   3
  -9   1  -1 407.963 16.1516   4
   9  -1   1 458.417 25.8546   3
   9   1   1 430.726 26.6104   3
  -9   1  -1 414.009 16.7999   0
   9  -1   2 2357.88 45.3683   6
  -9   1  -2 2339.16 28.2982   4
   9  -1   2 2481.03 43.2064   3
   9   1   2 2344.51 47.1651   3
   9   1   3 8879.39 85.1367   3
   9  -1   3 9026.76 85.2189   6
  -9   1  -3 8774.04 48.7343   4
   9  -1   3 8827.54 76.6715   3
   9  -1   4 3686.63 58.6795   6
   9   1   4 3591.87 58.1220   3
   9  -1   4 3538.65 39.2318   0
   9  -1   4 3803.93 53.0913   3
   9  -1   5 1136.86 25.4328   0
   9  -1   5 1241.29 40.3245   6
   9   1   5 1150.26 38.6015   3
   9  -1   5 1189.20 33.6071   3
   9  -1   6 5205.02 74.2112   6
   9   1   6 5036.29 71.0283   3
   9  -1   6 5090.39 63.0802   3
   9  -1   6 4972.02 52.6267   0
   9  -1   7-9.27003 25.1924   6
   9   1   7 17.0476 24.5622   3
   9  -1   7 0.46123 13.8787   0
   9  -1   7 18.4997 18.9960   3
   9  -1   8 60.8535 27.3915   6
   9  -1   8 30.1603 20.3063   3
   9   1   8 15.0318 26.7318   3
   9   1   9 3598.93 67.9243   3
   9  -1   9 3596.71 59.2378   3
   9  -1   9 3751.76 71.0842   6
   9  -1  10 3617.44 71.8314   6
   9   1  10 3489.74 67.9865   3
   9  -1  10 3568.51 60.2633   3
   9  -1  11 17.9490 30.8335   6
   9   1  11 20.0747 28.1185   3
   9  -1  11 34.1792 22.0624   3
   9   1  12 1364.24 51.2046   3
   9  -1  12 1387.97 53.6548   6
   9   1  13 371.528 39.8515   3
   9  -1  13 417.929 41.0411   6
   9  -1  14 168.601 36.6495   6
   9   1  14 111.769 37.7734   3
   9   1  15 2025.62 64.8895   3
   9  -1  15 2190.62 66.8985   6
   9  -1  16 669.796 47.9470   6
   9   1  16 587.781 47.6800   3
   9   1  17 0.51173 36.9990   3
   9  -1  17 21.8784 36.0243   6
   9  -1  18 382.192 43.0801   6
   9  -1  19-79.9992 31.3968   6
   9  -1  20 86.6993 34.0152   6
   9   1  20 47.2190 31.7034   6
   9   1  21-7.84275 33.5046   6
   9  -1  21 39.4182 34.5267   6
   9  -1  22-38.1571 33.0455   6
  -9   2  24-38.0820 35.7839   4
  -9   2  23 46.1489 32.3278   4
  -9  -2  23 5.76496 38.3227   1
  -9   2  22-41.8908 36.0240   4
  -9   2  21 56.1562 34.3600   4
  -9  -2  21 42.9468 33.3055   4
  -9  -2  20-26.0564 29.1374   4
  -9   2  20-38.0796 30.6521   4
  -9   2  19 56.4523 34.7928   4
  -9  -2  19-44.7145 31.5550   4
  -9  -2  18 4.80203 29.2120   4
  -9   2  18 28.2609 29.4664   4
  -9  -2  17 3.18591 31.0076   4
  -9   2  17-0.28010 28.9791   4
  -9  -2  16 38.6582 30.6882   4
  -9   2  16 79.5647 34.1985   4
  -9  -2  15 21.1838 28.2666   4
  -9   2  15 31.3499 31.4699   4
  -9   2  14 12.6434 29.2946   4
  -9  -2  14 22.1135 26.8487   4
  -9  -2  13 14.6694 28.0409   4
  -9   2  13 31.2632 26.9941   4
  -9  -2  12 2.13230 24.1346   4
  -9   2  12-30.6548 28.9333   4
  -9  -2  11-0.97856 26.5344   4
  -9   2  11-28.2161 29.3814   4
  -9  -2  10-10.6420 25.3650   4
  -9   2  10-14.6285 28.5829   4
  -9   2   9-61.1757 27.6179   4
   9  -2  -8-6.80561 14.4484   5
  -9  -2   8 4.78735 28.4613   2
  -9   2   8-20.0719 26.5655   4
   9  -2  -7-11.6381 14.6365   5
  -9  -2   7-2.49894 26.6102   2
  -9   2   7 10.2248 14.6828   2
  -9   2   7-15.1746 23.7511   4
   9  -2  -6-18.5312 14.7178   5
  -9  -2   6-0.73263 25.9681   2
  -9   2   6-1.47136 14.6165   2
  -9   2   6-11.1699 24.1799   4
   9   2  -6-5.01687 18.4204   3
  -9   2   5-12.4456 15.8657   2
   9  -2  -5-10.8831 16.5585   5
  -9   2   5-15.0469 21.4153   4
  -9  -2   5-4.31957 27.6429   2
   9   2  -5 15.8734 19.0454   3
  -9   2   4 18.3164 16.6848   2
  -9  -2   4-10.2972 26.7667   2
  -9   2   4 8.66744 20.4696   4
   9   2  -4 9.44721 20.2116   3
  -9  -2   3-18.5775 25.9066   2
  -9   2   3 4.39814 18.4987   4
   9   2  -3-11.7248 18.6201   3
  -9   2   2-0.26836 17.5070   4
   9   2  -2 11.8498 19.0784   3
  -9   2   1-8.71745 15.9256   4
   9   2  -1 6.13065 18.9852   3
  -9  -2   1-3.87038 8.80056   0
  -9  -2   0 0.45569 7.36111   0
   9   2   0 3.46731 20.9404   3
  -9   2   0 3.22992 12.2799   0
  -9   2   0-7.45705 14.5890   4
   9  -2   0 4.28601 17.3699   3
  -9   2  -1 2.53479 14.7347   0
   9   2   1-5.30075 20.1607   3
  -9   2  -1-9.10642 12.8330   4
   9  -2   1-4.31419 16.0387   3
   9   2   2-0.10070 20.5208   3
  -9   2  -2 24.3217 10.3486   4
  -9   2  -2 9.06894 14.6266   0
   9  -2   2-1.44031 16.6194   3
   9   2   3-16.4756 23.7738   3
  -9   2  -3-1.30843 8.63942   4
   9  -2   3-9.10857 15.9746   3
   9   2   4 5.57937 24.5607   3
   9  -2   4 7.98480 15.5075   3
   9  -2   4 19.8029 14.6496   0
   9   2   5-33.4996 26.9699   3
   9  -2   5 4.45899 15.9904   3
   9  -2   5 10.5615 13.9668   0
   9  -2   6 10.2377 15.9874   0
   9   2   6 13.8741 26.6007   3
   9  -2   6-6.64860 15.4541   3
   9  -2   6 7.74037 26.1958   6
   9   2   7-26.0217 21.2902   4
   9   2   7-12.5054 27.1770   3
   9  -2   7 4.81356 16.9085   3
   9  -2   7-23.2281 26.2850   6
   9  -2   7 10.3756 14.9998   0
   9   2   8-13.9089 28.0187   3
   9  -2   8-4.90859 16.5718   3
   9  -2   8 17.1262 27.2302   6
   9  -2   9 9.38794 28.9218   6
   9   2   9-0.96442 30.1389   3
   9  -2  10-16.6393 31.1767   6
   9   2  10 1.96514 31.6276   3
   9   2  11-11.6669 33.4570   3
   9  -2  11-21.4852 33.8478   6
   9  -2  12-15.0056 33.7839   6
   9   2  12 4.59254 35.9419   3
   9  -2  12 6.93933 38.5676   1
   9   2  13 20.9474 39.0279   3
   9  -2  13-3.23205 34.2232   6
   9  -2  13-14.1881 36.6914   1
   9  -2  14 13.3719 28.1103   6
   9   2  14 2.16477 36.7561   3
   9  -2  14 40.4459 38.8667   1
   9  -2  15-4.46504 33.4121   6
   9   2  15 7.46274 37.6146   3
   9  -2  15 0.10704 42.1996   1
   9  -2  16-29.4916 38.4250   6
   9   2  16-14.6186 38.8499   3
   9  -2  16-22.4580 42.9757   1
   9  -2  17-11.9483 36.4354   6
   9   2  17 24.2026 41.8889   3
   9  -2  17 13.6990 43.6326   1
   9   2  18 1.92719 40.0695   3
   9  -2  18-2.88244 30.7736   6
   9  -2  18-29.2202 40.9630   1
   9  -2  19-58.2013 33.1536   6
   9   2  19 10.2299 36.6906   3
   9  -2  19-40.1220 42.0766   1
   9  -2  20-7.07811 48.4641   1
   9  -2  20 18.8318 34.0931   6
   9  -2  21 35.5786 32.7549   6
  -9   3  23-21.5882 33.5367   4
  -9   3  22 126.648 39.9519   4
  -9   3  21 84.5351 32.4206   4
  -9   3  20 69.8204 36.7183   4
  -9   3  19 113.677 35.0146   4
  -9   3  18 273.694 38.9027   4
  -9   3  17 21.5297 35.7813   4
  -9   3  16 455.353 43.3398   4
  -9   3  15 987.219 53.5137   4
  -9   3  14-29.9949 34.4271   4
  -9   3  13 276.651 40.6007   4
  -9   3  12-29.5213 35.3938   4
  -9   3  11 18.3035 31.8894   4
  -9   3  10 92.4261 30.2013   4
  -9   3   9-24.2740 28.5511   4
  -9  -3   8 166.800 34.9260   2
  -9   3   8 145.268 30.4573   4
   9  -3  -8 144.526 20.7006   5
   9   3  -7 184.253 21.5378   3
   9  -3  -7 239.615 22.6523   5
  -9   3   7 221.931 31.7238   4
  -9  -3   7 217.030 34.4074   2
  -9   3   6 1068.62 40.4454   4
   9   3  -6 1075.81 35.0205   3
  -9  -3   6 1083.78 45.9620   2
   9  -3  -6 1088.55 35.7092   5
  -9   3   5 2465.20 40.6565   2
  -9  -3   5 2447.31 61.8201   2
   9  -3  -5 2396.18 47.8845   5
  -9   3   5 2406.90 51.8481   4
   9   3  -5 2419.96 46.9658   3
  -9   3   4 11.6337 14.1423   2
  -9  -3   4 1.46726 27.3352   2
  -9   3   4 24.3206 22.8386   4
   9   3  -4-12.8057 18.1762   3
  -9  -3   3 2422.80 61.0666   2
  -9   3   3 2463.71 48.4140   4
  -9  -3   3 2386.26 40.9285   0
   9   3  -3 2557.53 47.7743   3
  -9  -3   2 10.7421 12.8094   0
   9   3  -2 11.8714 18.6868   3
  -9   3   2 28.0738 21.0458   4
  -9  -3   2 1.34993 25.7472   2
  -9  -3   1 15.8632 11.7014   0
  -9  -3   1 38.8178 26.7591   2
  -9   3   1 27.4556 19.0674   0
   9   3  -1 18.9012 19.5585   3
  -9   3   1 29.2065 19.5450   4
   9   3   0 223.660 24.8282   3
  -9   3   0 234.280 22.3196   0
  -9   3   0 203.443 20.8415   4
  -9   3  -1 17.3437 17.6208   0
   9   3   1-9.37598 20.2712   3
  -9   3  -1 12.0935 16.4603   4
   9   3   2 2898.88 55.3216   3
  -9   3  -2 2744.72 40.0315   4
  -9   3  -2 2901.95 51.4779   0
   9   3   3-3.98952 23.0676   3
  -9   3  -3-16.6416 18.0322   0
   9   3   4 373.931 32.6911   3
   9  -3   4 379.015 19.7722   3
   9  -3   4 354.500 24.0381   0
   9   3   5 1140.96 43.6407   3
   9  -3   5 1103.94 28.0956   3
   9  -3   5 1037.18 34.5075   0
   9  -3   6 1055.51 35.7100   0
   9   3   6 1125.86 46.5255   3
   9   3   7-10.7604 25.6397   4
   9   3   7-5.61087 31.8163   3
   9  -3   7-4.51622 18.8859   0
   9   3   8 7.52808 26.6382   4
   9  -3   8 8.09221 21.0589   0
   9   3   8 26.0463 31.3486   3
   9   3   9 180.051 38.2685   3
   9  -3   9 140.547 32.7920   1
   9  -3  10 124.255 34.2453   1
   9   3  10 86.5214 41.5948   3
   9   3  11 546.137 48.8631   3
   9  -3  11 676.526 45.5465   1
   9   3  12 1981.86 66.7516   3
   9  -3  12 2106.81 68.5928   1
   9   3  13 818.733 53.5060   3
   9  -3  13 826.329 51.5255   1
   9  -3  14 265.501 38.3855   6
   9   3  14 158.158 41.6077   3
   9  -3  14 222.989 42.9965   1
   9  -3  15 133.422 38.7402   6
   9   3  15 91.8682 42.9600   3
   9  -3  15 117.031 42.9660   1
   9   3  16 507.015 54.1450   3
   9  -3  16 630.317 48.9119   6
   9  -3  16 560.828 52.5905   1
   9  -3  17 169.096 37.6296   6
   9   3  17 68.9355 44.8069   3
   9  -3  17 176.819 45.1056   1
   9   3  18 270.203 52.3507   3
   9  -3  18 268.314 51.7881   1
   9   3  19 557.286 56.5091   3
   9  -3  19 692.829 61.5134   1
   9   3  20 37.5752 42.0428   3
   9  -3  20 150.068 46.4224   1
   9   3  21 167.352 53.1713   3
  -9   4  22 29.6129 36.4188   4
  -9   4  21 40.6904 39.7692   4
  -9   4  20-60.7838 36.3860   4
  -9   4  19 21.2331 41.5695   4
  -9   4  18 3.20322 34.6286   4
  -9   4  17-14.7227 40.5561   4
  -9   4  16 10.4430 35.1737   4
  -9   4  15-68.3541 40.0475   4
  -9   4  14 23.3068 34.6451   4
  -9   4  13-11.8766 38.3411   4
  -9   4  12 4.85567 34.8124   4
  -9   4  11 10.9710 36.9381   4
  -9   4  10 64.7882 34.0472   4
  -9   4   9 6.79776 30.9481   4
   9  -4  -8-3.10459 21.7340   5
  -9   4   8 51.0102 32.2460   4
   9   4  -8-2.62452 17.7707   3
   9  -4  -7 4.35924 23.3098   5
  -9  -4   7-6.48902 32.2230   2
  -9   4   7 22.4348 29.3098   4
   9   4  -7 5.57475 19.2273   3
   9  -4  -6-8.46823 23.5354   5
  -9  -4   6-10.6217 30.6864   2
  -9  -4   6 3.26207 17.0937   0
  -9   4   6 8.78415 27.7646   4
   9   4  -6-11.8096 18.7133   3
   9  -4  -5-12.2011 23.5030   5
  -9  -4   5-3.43585 28.1148   2
  -9  -4   5-3.01697 17.4460   0
   9   4  -5 9.25946 19.3941   3
  -9   4   5 5.75924 28.3916   4
   9  -4  -4 2.01670 23.9303   5
  -9  -4   4-36.6785 30.3121   2
   9   4  -4-10.3195 19.1526   3
  -9   4   4 14.3084 27.3511   4
  -9  -4   4 3.92087 16.9984   0
  -9  -4   3 6.74400 15.9639   0
  -9  -4   3 1.24871 28.2436   2
   9   4  -3 5.90624 19.4099   3
   9  -4  -3-10.7681 23.5572   5
  -9   4   3 13.5322 25.6149   4
  -9  -4   2 4.27094 27.0947   2
   9   4  -2 0.37589 20.5866   3
  -9   4   2 13.2676 24.2008   4
  -9  -4   2 4.09177 15.1469   0
  -9  -4   1-11.7085 27.6462   2
   9   4  -1 9.45281 20.6648   3
  -9  -4   1 0.96023 14.7739   0
  -9   4   1 12.1602 20.9877   0
  -9   4   1 2.12720 21.9409   4
  -9  -4   0-0.40427 25.8103   2
   9   4   0-4.14362 21.6792   3
  -9   4   0-0.93548 18.1738   0
  -9   4   0-6.87980 20.4978   4
  -9   4  -1-6.77711 21.7784   0
   9   4   1-14.8808 23.0916   3
  -9   4  -1 17.1402 20.6007   4
   9   4   2-16.8316 24.1854   3
  -9   4  -2 7.38098 21.0056   0
  -9   4  -2 1.77123 19.2898   4
   9   4   3 2.02483 26.1754   3
  -9   4  -3 12.4552 21.5277   0
   9   4   4 13.5784 29.3338   3
   9   4   5 3.61075 28.3027   3
   9   4   6 27.6593 31.0601   3
   9   4   7-26.1448 35.5163   4
   9   4   7 15.4472 36.4132   3
   9   4   8-22.7550 34.5998   4
   9   4   8 9.66500 37.1625   3
   9  -4   8 7.49320 30.6167   1
   9   4   9-28.3519 36.3051   4
   9   4   9-36.9538 39.9926   3
   9  -4   9 20.7714 31.1704   1
   9   4  10 8.73112 39.7871   3
   9  -4  10 12.9965 33.9265   1
   9   4  11 16.0297 38.2221   3
   9  -4  11 12.2201 36.9029   1
   9   4  12 5.04301 38.6856   3
   9  -4  12-10.3388 36.4812   1
   9  -4  13-17.0021 38.8788   1
   9   4  13 3.16919 42.5217   3
   9   4  14-8.97216 40.0612   3
   9  -4  14-26.1984 40.7695   1
   9   4  15-3.02618 39.5655   3
   9  -4  15-36.6487 42.3183   1
   9   4  16 2.39019 39.8704   3
   9  -4  16 13.3933 44.8969   1
   9   4  17-6.28584 40.2098   3
   9  -4  17 54.2883 38.0936   1
   9  -4  18 18.3961 41.4105   1
   9   4  18 0.73369 41.6682   3
   9  -4  19 1.20811 51.0971   1
   9   4  19-14.1588 50.0218   3
  -9   5  20-17.6282 45.3615   4
  -9   5  19 68.5676 40.3939   4
  -9   5  18-8.23477 38.8095   4
  -9   5  17 296.796 49.2089   4
  -9   5  16 13.2570 37.5089   4
  -9   5  15 71.9664 41.3059   4
  -9   5  14 289.532 44.7159   4
  -9   5  13 89.4722 40.9018   4
  -9   5  12 781.043 52.0032   4
  -9   5  11 749.989 51.4754   4
  -9   5  10 61.2624 39.1723   4
  -9   5   9 60.0859 39.0119   4
  -9   5   8 376.901 41.4837   4
   9  -5  -7 41.0909 25.7491   5
  -9   5   7 95.4001 37.2031   4
   9  -5  -6 21.5168 24.5838   5
  -9  -5   6 21.6385 32.0551   2
   9   5  -6 11.9794 18.1428   3
  -9   5   6 21.2579 34.1109   4
   9  -5  -5 168.381 29.1859   5
   9   5  -5 156.509 23.6922   3
  -9  -5   5 202.863 36.3050   2
  -9   5   5 156.914 36.2261   4
   9  -5  -4 8.76388 26.4136   5
  -9  -5   4 23.8829 27.9839   2
   9   5  -4-11.2760 19.9367   3
  -9   5   4 5.47102 31.5921   4
  -9  -5   3 253.721 34.7057   2
  -9  -5   3 279.385 24.7283   0
   9  -5  -3 252.211 32.0772   5
   9   5  -3 301.131 27.0116   3
  -9   5   3 245.139 33.6355   4
  -9  -5   2 688.007 42.5102   2
   9   5  -2 723.840 34.0567   3
   9  -5  -2 712.706 38.6080   5
  -9  -5   2 691.738 30.6450   0
  -9   5   2 726.533 40.8657   4
  -9  -5   1 111.268 30.9325   2
   9   5  -1 135.105 25.2359   3
  -9   5   1 145.055 31.4347   4
  -9  -5   0 1428.10 52.9504   2
   9   5   0 1470.27 44.7667   3
  -9   5   0 1406.08 46.9147   4
   9   5   1 30.5622 25.1011   3
  -9  -5  -1 22.2759 28.2441   2
  -9   5  -1 34.2600 26.2197   4
  -9  -5  -2 713.107 42.1734   2
   9   5   2 733.421 38.2938   3
   9   5   3 32.5564 27.5510   3
   9   5   4 140.611 32.3873   3
   9   5   5 1336.95 52.0702   3
   9   5   6-1.17987 34.3095   3
   9   5   7 227.219 43.2885   4
   9   5   7 216.404 38.2160   3
   9   5   8 980.265 54.4213   3
   9   5   8 943.177 55.3730   4
   9  -5   8 958.813 43.9654   1
   9   5   9 210.212 42.9674   4
   9   5   9 200.853 44.1014   3
   9  -5   9 269.164 35.8239   1
   9   5  10 556.383 51.9256   3
   9  -5  10 473.129 41.6864   1
   9   5  11 696.292 52.4639   3
   9  -5  11 702.285 47.6874   1
   9   5  12 10.2163 41.0179   3
   9  -5  12 12.0992 34.6522   1
   9   5  13-22.8792 43.4611   3
   9  -5  13 18.6772 35.8185   1
   9  -5  14 28.8483 33.9107   1
   9   5  14 24.4043 46.8455   3
   9  -5  15 27.2522 38.5652   1
   9   5  15 17.5801 41.3021   3
   9  -5  16 48.0017 41.6480   1
   9   5  16 60.5182 44.2325   3
   9   5  17 396.643 54.7782   3
   9  -5  17 424.443 53.6391   1
   9   5  18-11.3039 44.5155   3
   9  -5  18 20.4919 51.7728   1
  -9   6  19-26.4439 45.4362   4
  -9   6  18-72.7491 38.8802   4
  -9   6  17-102.525 46.1934   4
  -9   6  16 31.4008 43.4911   4
  -9   6  15 72.6505 42.6098   4
  -9   6  14 19.3919 43.6135   4
  -9   6  13 52.5843 37.7929   4
  -9   6  12 83.0805 46.1825   4
  -9   6  11 83.8283 39.9579   4
  -9   6  10 48.8148 43.6396   4
  -9   6   9 74.4421 41.3703   4
  -9   6   8-20.0272 44.3073   4
   9  -6  -7 16.0323 29.9475   5
  -9   6   7 32.7810 39.5768   4
   9  -6  -6-17.0548 29.5487   5
  -9   6   6 15.7503 42.3227   4
   9  -6  -5-2.88364 29.9461   5
  -9  -6   5 18.8439 32.3662   2
  -9   6   5-5.12485 37.0304   4
   9  -6  -4 12.4483 30.4105   5
  -9  -6   4 17.0080 30.2472   2
  -9   6   4 38.1594 37.5695   4
  -9  -6   3 7.32430 29.3673   2
   9  -6  -3 10.4635 29.7753   5
   9   6  -3-13.5045 20.9557   3
  -9   6   3-18.5650 36.9540   4
   9  -6  -2-9.80245 30.1788   5
  -9  -6   2 33.5490 29.9658   2
   9   6  -2 6.08885 22.8423   3
  -9   6   2 22.0088 33.5412   4
  -9  -6   1 15.0780 28.8891   2
   9  -6  -1 2.50874 31.0939   5
   9   6  -1 34.3720 25.3881   3
  -9   6   1-5.85844 33.9472   4
  -9  -6   0 1.23050 30.3631   2
   9  -6   0-22.6477 32.5540   5
   9   6   0 18.4790 26.0263   3
  -9   6   0-19.7285 30.4502   4
  -9  -6  -1 10.9899 28.6393   2
   9   6   1 10.0742 27.1316   3
  -9  -6  -2 3.65947 28.4529   2
   9   6   2-0.84063 28.4693   3
   9   6   3-6.14620 28.6060   3
  -9  -6  -3-0.56454 27.8414   2
  -9  -6  -4-9.35415 28.5983   2
   9   6   4 9.45846 32.5436   3
   9   6   5-23.4208 34.5463   3
   9   6   6-44.6172 45.8762   4
   9   6   6-15.7172 33.7703   3
   9   6   7-52.1355 42.5665   4
   9   6   7 17.9738 38.3246   3
   9   6   8-18.7708 47.4412   4
   9   6   8 4.86837 37.9780   3
   9   6   9-32.0657 45.0736   4
   9   6   9 14.3225 38.5355   3
   9   6  10 15.6369 46.5781   4
   9   6  10 28.0413 39.2725   3
   9   6  11 63.4479 46.6755   3
   9  -6  12-11.5900 31.5189   1
   9   6  12-3.19231 44.3990   3
   9  -6  13-2.80102 34.8106   1
   9   6  13 68.3318 45.1699   3
   9  -6  14 13.9073 39.9523   1
   9   6  14-58.6356 40.5117   3
   9  -6  15-6.01350 40.1664   1
   9   6  15-75.6589 47.1559   3
   9  -6  16 4.90290 38.8659   1
   9   6  16 14.6325 55.4468   3
   9  -6  17 36.2953 38.7646   1
  -9   7  17 31.5468 39.4811   4
  -9   7  16 116.244 51.1039   4
  -9   7  15 86.2531 44.1250   4
  -9   7  14 109.001 48.4645   4
  -9   7  13 30.9645 47.4537   4
  -9   7  12 76.6660 45.3553   4
  -9   7  11 56.7838 48.0885   4
  -9   7  10 31.2911 42.7886   4
  -9   7   9-3.23759 47.2128   4
  -9   7   8 58.0528 43.2099   4
  -9   7   7 80.1898 45.8270   4
   9  -7  -6 226.711 40.3282   5
  -9   7   6 173.672 48.5953   4
   9  -7  -5 117.105 38.0624   5
  -9   7   5 237.546 45.9578   4
   9  -7  -4-13.3980 34.6025   5
  -9  -7   4-12.9882 32.9621   2
  -9   7   4 21.2872 43.7109   4
  -9  -7   3 1264.91 56.5740   2
  -9   7   3 1458.84 64.1458   4
   9  -7  -3 1240.28 57.1995   5
   9  -7  -2-7.77415 33.4549   5
  -9  -7   2 12.8234 32.0914   2
  -9   7   2-18.0740 38.1435   4
   9  -7  -1 94.8866 39.0100   5
  -9   7   1 59.1910 38.4960   4
   9  -7   0 661.705 46.0511   5
   9   7   0 740.791 40.8736   3
  -9   7   0 709.056 49.6867   4
   9  -7   1-17.6364 33.0076   5
   9   7   1 80.1326 30.0186   3
   9  -7   2-14.8585 35.9997   5
   9   7   2-28.8304 30.0456   3
   9   7   3 42.4759 33.7817   3
   9   7   4 22.4502 35.9269   3
   9   7   5 172.388 50.0975   4
   9   7   5 207.525 40.6638   3
   9   7   6 424.001 42.0589   3
   9   7   6 456.741 56.9930   4
   9   7   7-17.4491 48.8716   4
   9   7   7-5.69507 39.1240   3
   9   7   8 41.7463 49.3498   4
   9   7   8 1.01683 36.2935   3
   9   7   9 7.39339 45.1911   4
   9   7   9-13.2106 36.3026   3
   9   7  10 150.344 50.1280   4
   9   7  10 60.9487 40.4485   3
   9   7  11 31.7004 46.2301   3
   9   7  11 40.4716 48.7232   4
   9   7  12 68.3576 44.2135   3
   9   7  13 87.3788 51.5952   3
   9   7  14 127.618 44.2195   3
  -9   8  14 293.531 55.2369   4
  -9   8  13 86.6831 46.5610   4
  -9   8  12 140.884 52.9575   4
  -9   8  11-2.29785 44.2289   4
  -9   8  10 40.5359 52.8796   4
  -9   8   9 51.0124 48.3239   4
  -9   8   8-18.6560 50.1153   4
  -9   8   7 80.3603 50.3897   4
  -9   8   6 21.6467 43.0633   4
   9  -8  -5-18.2323 37.7687   5
  -9   8   5-12.4419 47.4720   4
   9  -8  -4-16.4105 34.5180   5
  -9   8   4 15.0652 46.5649   4
   9  -8  -3-20.8676 37.1065   5
  -9   8   3-38.5088 43.6752   4
   9  -8  -2 16.9037 33.9845   5
  -9   8   2-2.38470 39.8163   4
   9  -8  -1 18.0283 35.4815   5
  -9   8   1 39.5990 40.4533   4
   9  -8   0-15.3230 38.8209   5
   9  -8   1-45.9422 36.9355   5
   9  -8   2-35.7413 33.8813   5
   9  -8   3-12.6837 37.4182   5
   9   8   3 63.4947 34.6337   3
   9   8   4 15.7966 49.9226   4
   9  -8   4-3.52731 38.0642   5
   9   8   4-35.2555 34.5898   3
   9   8   5 31.7625 54.8382   4
   9   8   5-39.3426 34.3954   3
   9   8   6 15.8866 56.0447   4
   9   8   6 21.1369 40.1510   3
   9   8   7-44.2137 51.3577   4
   9   8   7 70.4309 41.1001   3
   9   8   8-80.8292 58.5552   4
   9   8   8-28.7814 41.9505   3
   9   8   9-27.2303 56.0504   4
   9   8   9 20.0185 45.6266   3
   9   8  10-22.1668 52.2733   4
   9   8  10 67.3242 48.0562   3
   9   8  11 5.53351 44.4843   3
   9   8  11-15.4553 54.4446   4
   9   8  12-33.7142 48.8166   3
  -9   9  11-26.1011 51.1176   4
  -9   9  10 28.8998 57.1069   4
  -9   9   9-36.3628 55.6840   4
  -9   9   8-21.5088 44.8799   4
  -9   9   7 166.394 54.1545   4
  -9   9   6-79.3155 53.3546   4
  -9   9   5 53.6187 48.1496   4
   9  -9  -4 7.52285 37.4549   5
  -9   9   4 63.9264 48.4189   4
   9  -9  -3-4.40865 35.9359   5
  -9   9   3-14.4359 44.9172   4
  -9   9   2 501.982 56.8531   4
   9  -9  -2 495.286 46.8716   5
   9  -9  -1-31.6945 35.1180   5
   9  -9   0 17.4798 35.9433   5
   9  -9   1 48.2643 35.8691   5
   9  -9   2 18.8559 36.5604   5
   9   9   3-97.9265 51.9186   4
   9  -9   3 61.7294 40.6831   5
   9   9   4 68.0614 55.9503   4
   9  -9   4 8.34556 39.2446   5
   9   9   5-0.89962 62.6259   4
   9  -9   5 33.7035 32.7169   5
   9   9   6-31.2161 60.7988   4
   9  -9   6-22.3997 38.1171   5
   9   9   6 45.2885 34.8347   3
   9   9   7 4.79583 50.4716   4
   9  -9   7-100.638 31.8897   5
   9   9   7-27.9975 41.6101   3
   9   9   8 34.0508 61.2026   4
   9  -9   8 58.3249 32.2291   5
   9   9   8 52.3328 46.1470   3
   9   9   9 116.315 57.7248   4
   9   9   9 11.5576 47.9485   3
   9   9  10-29.8788 50.7673   3
   9   9  10 70.5007 64.1028   4
   9   9  11-64.6091 57.3669   4
  -9  10   6-68.8175 59.1150   4
  -9  10   5 54.8643 56.8223   4
  -9  10   4 19.4426 52.5413   4
  -9  10   3-21.1491 52.7481   4
 -10   0  24 121.781 32.4028   4
 -10   0  23-33.1696 30.2106   4
 -10   0  22 350.885 42.2224   4
 -10   0  21-55.2657 32.6451   4
 -10   0  20 30.0853 31.7853   4
 -10   0  19-8.86725 29.9675   4
 -10   0  18 48.2382 29.2109   4
 -10   0  17-19.4553 29.5929   4
 -10   0  16 8.72566 31.1783   4
 -10   0  15 1.76794 26.3095   4
 -10   0  14 1525.10 51.5670   4
 -10   0  13 17.5352 25.9865   4
 -10   0  12 70.0045 26.5147   4
 -10   0  11-1.48588 25.2944   4
 -10   0  10 2683.85 55.7245   4
 -10   0   9 8.42486 21.5469   4
 -10   0   9 1.90300 22.7897   2
 -10   0   8 1240.10 43.3508   2
 -10   0   8 1240.52 38.4920   4
 -10   0   7-7.83715 23.1183   2
 -10   0   7-13.4042 18.8486   4
 -10   0   6 1584.24 46.9007   2
 -10   0   6 1514.60 38.0202   4
 -10   0   5 2.42207 23.2800   2
 -10   0   5 3.09061 16.6070   4
 -10   0   4 1841.18 48.7498   2
  10   0  -4 1779.11 42.1067   3
 -10   0   4 1803.48 38.2086   4
 -10   0   3 3.92775 14.4574   4
  10   0  -3 31.6381 22.6176   3
  10   0  -2 221.650 24.2954   3
 -10   0   2 219.637 17.8807   4
  10   0  -1 6.73589 14.6200   6
 -10   0   1-1.14865 13.0928   4
  10   0  -1 2.39535 19.9301   3
  10   0   0 134.790 18.6841   6
  10   0   0 172.245 24.3026   3
 -10   0   0 124.702 13.5110   4
 -10   0   0 123.658 7.67436   0
  10   0   1 11.6679 19.8145   6
  10   0   1 25.5376 22.8812   3
  10   0   2 78524.5 238.841   6
  10   0   2 78609.6 242.869   3
  10   0   3 4.80758 22.2206   6
  10   0   3 29.5522 23.5182   3
  10   0   4 333.928 27.6996   3
  10   0   4 358.914 27.0041   6
  10   0   5 4.65788 22.7703   6
  10   0   5 2.32620 22.9122   3
  10   0   6 3562.63 59.3768   3
  10   0   6 3605.26 63.3636   6
  10   0   7-14.6610 23.4428   3
  10   0   7-10.6903 25.0020   6
  10   0   8 94.2853 28.2184   6
  10   0   8 81.7015 23.9215   3
  10   0   9-1.64240 28.8314   6
  10   0   9-24.3524 24.7657   3
  10   0  10 429.325 32.1796   3
  10   0  10 399.777 36.8012   6
  10   0  11 9.29951 33.5638   6
  10   0  11 8.66521 28.8548   3
  10   0  12 3167.73 67.6545   3
  10   0  12 3043.77 72.5334   6
  10   0  13 60.5227 37.2162   6
  10   0  13 38.9114 33.2568   3
  10   0  14 634.861 43.7296   3
  10   0  14 614.395 46.0651   6
  10   0  15 1.45998 34.7197   6
  10   0  16 683.669 49.5123   6
  10   0  17-38.3013 33.6585   6
  10   0  18 11.7284 33.3286   6
  10   0  19 6.20443 31.3069   6
  10   0  20 27.4491 32.5293   6
  10   0  21-5.34884 29.6340   6
 -10   1  24 44.6068 35.5040   4
 -10  -1  23-63.5973 29.0851   4
 -10   1  23-31.1432 31.3900   4
 -10  -1  22 23.0908 28.2562   4
 -10   1  22-33.4905 31.9925   4
 -10  -1  21 13.7179 32.5072   4
 -10   1  21 8.47197 33.1920   4
 -10   1  20-8.10720 34.3633   4
 -10  -1  20-70.1617 29.3985   4
 -10  -1  19-14.7308 32.7797   4
 -10   1  19-37.2911 32.2184   4
 -10  -1  18-2.12063 28.2295   4
 -10   1  18 32.1088 31.3861   4
 -10  -1  17 23.7573 30.8477   4
 -10   1  17-31.7700 31.2697   4
 -10  -1  16 1.38603 25.9462   4
 -10   1  16-15.8413 30.8812   4
 -10  -1  15 9.38919 28.1929   4
 -10   1  15 16.0122 29.7669   4
 -10  -1  14 26.2371 28.3970   4
 -10   1  14 25.4191 27.8072   4
 -10  -1  13-13.1918 26.7061   4
 -10   1  13 32.7202 26.3544   4
 -10  -1  12-3.49679 24.9432   4
 -10   1  12-12.6496 27.1819   4
 -10  -1  11 5.14908 24.4104   4
 -10   1  11-4.50650 25.9588   4
 -10   1  10-10.2289 25.9941   4
 -10  -1  10-3.93192 24.3196   4
 -10  -1   9-7.58370 23.0627   4
 -10   1   9 20.7222 25.0868   4
 -10  -1   9-18.9754 27.8566   2
 -10  -1   8-6.36072 21.5190   4
 -10  -1   8 8.22013 25.8960   2
 -10   1   8 17.3863 22.4603   4
 -10   1   8-2.18710 21.0114   2
  10  -1  -7-6.60124 11.5268   5
 -10  -1   7-3.87487 20.0826   4
 -10   1   7-11.0846 18.9496   2
 -10  -1   7-4.02652 25.6664   2
 -10   1   7 13.3864 21.1576   4
 -10   1   6-6.95410 19.8934   2
 -10  -1   6-7.53017 24.2340   2
 -10  -1   6 4.08595 17.9920   4
 -10   1   6 4.65543 18.1726   4
  10  -1  -6 2.30419 12.4998   5
 -10   1   5 6.57195 19.5905   2
 -10  -1   5-25.1187 24.3827   2
 -10  -1   5-5.14876 17.1937   4
 -10   1   5-2.39504 17.7269   4
  10   1  -5-21.2448 20.8372   3
 -10   1   4 1.58501 19.3975   2
 -10  -1   4-10.6392 16.8268   4
 -10   1   4-4.36184 15.3929   4
 -10  -1   4 4.17241 26.0821   2
  10   1  -4 6.58931 19.7091   3
 -10  -1   3 11.7109 24.5232   2
  10   1  -3-8.20433 9.95767   6
 -10   1   3 7.38874 15.9013   4
  10   1  -3-14.2552 18.7536   3
  10   1  -2 7.26243 12.0152   6
 -10   1   2 0.33449 14.2878   4
  10   1  -2 4.85408 21.2031   3
  10  -1  -2 10.5125 21.5631   3
 -10   1   1-6.16486 13.3917   4
  10   1  -1 1.70693 13.6962   6
  10   1  -1 40.4617 22.3285   3
  10  -1  -1 8.03815 20.4723   3
 -10   1   0 13.2225 11.4978   0
 -10   1   0-6.97414 11.4109   4
  10   1   0 11.6085 22.0879   3
  10  -1   0 35.1100 22.7556   3
  10   1   0 7.14941 16.7569   6
 -10   1  -1-1.28728 11.3844   4
  10   1   1-12.2918 20.9474   3
  10  -1   1 7.24731 20.0081   3
 -10   1  -1-0.38146 10.8395   0
  10   1   2-4.30649 23.0821   3
  10  -1   2 5.45107 19.0271   3
 -10   1  -2-4.81273 9.60489   4
  10  -1   2-15.5883 21.8011   6
  10  -1   3-6.17449 21.5929   6
  10   1   3 10.1221 24.7210   3
  10  -1   3-0.35721 18.7387   3
  10  -1   4 1.61108 21.5879   6
  10   1   4-10.9165 24.2376   3
  10  -1   4-13.6584 18.5085   3
  10  -1   5-16.5334 23.7994   6
  10   1   5 4.43228 23.7995   3
  10  -1   5 8.86250 19.5349   3
  10   1   6-19.4957 25.2498   3
  10  -1   6-17.3280 19.3789   3
  10  -1   6 8.54762 26.3238   6
  10   1   7-1.21184 23.9867   3
  10  -1   7-11.0934 19.8101   3
  10  -1   7 10.3894 26.6897   6
  10  -1   8-20.3957 29.4299   6
  10   1   8-5.73205 27.5479   3
  10  -1   8-0.54347 22.6335   3
  10   1   9 4.53680 27.9515   3
  10  -1   9-11.1306 22.8948   3
  10  -1   9-25.1418 29.9899   6
  10  -1  10-0.79438 33.3026   6
  10   1  10 13.6172 28.4728   3
  10  -1  10 22.3053 25.1217   3
  10  -1  11-1.50578 34.4823   6
  10   1  11 0.54996 33.5017   3
  10  -1  11 5.48801 28.3106   3
  10  -1  12-14.7725 36.0773   6
  10   1  12 16.2480 34.9335   3
  10  -1  13 12.5493 36.5510   6
  10   1  13 4.23056 35.9018   3
  10  -1  14 19.4349 34.9760   6
  10   1  14-6.65039 33.5611   3
  10   1  15-22.7812 39.8234   3
  10  -1  15 23.3761 34.5439   6
  10  -1  16 18.0899 34.0819   6
  10   1  16-46.0646 33.3542   3
  10  -1  17-20.3711 33.4264   6
  10  -1  18 32.3463 34.4928   6
  10   1  19-39.0145 30.5483   6
  10  -1  19-4.22857 27.3682   6
  10   1  20-52.8299 31.9162   6
  10  -1  20 50.2177 35.3346   6
  10  -1  21-63.8599 37.3832   6
 -10   2  23 134.884 32.7267   4
 -10   2  22-25.1326 35.9697   4
 -10  -2  21 43.7679 31.4628   4
 -10   2  21 71.7041 34.1469   4
 -10  -2  20 77.8480 32.8269   4
 -10   2  20 189.049 35.5015   4
 -10  -2  19 4.76197 34.7408   4
 -10   2  19-23.2304 32.8357   4
 -10  -2  18 128.395 34.0044   4
 -10   2  18 113.644 34.7539   4
 -10  -2  17 110.176 30.4800   4
 -10   2  17 157.103 34.5352   4
 -10  -2  16 254.084 35.5648   4
 -10   2  16 242.470 34.8166   4
 -10  -2  15 751.705 44.2916   4
 -10   2  15 741.999 43.0394   4
 -10  -2  14 78.5948 31.2061   4
 -10   2  14 84.4335 30.0280   4
 -10  -2  13 38.0598 24.8465   4
 -10   2  13 78.9399 29.2642   4
 -10   2  12 273.833 32.5035   4
 -10  -2  12 221.892 31.5826   4
 -10  -2  11 373.505 32.4441   4
 -10   2  11 454.318 35.9750   4
 -10  -2  10 7.04846 27.3958   4
 -10   2  10 11.6729 29.5552   4
 -10   2   9 2709.99 58.8101   4
 -10  -2   9 2762.34 68.6862   2
  10  -2  -8 55.4101 16.2737   5
 -10  -2   8 59.8156 29.0706   2
 -10   2   8 72.2540 19.3356   2
 -10   2   8 45.5931 27.1780   4
 -10   2   7 1360.98 36.9681   2
 -10  -2   7 1348.10 50.0005   2
  10  -2  -7 1371.45 33.2810   5
 -10   2   7 1469.89 43.5802   4
  10   2  -7 1423.78 40.9739   3
 -10   2   6 1154.54 34.9808   2
 -10  -2   6 1201.80 47.7703   2
  10   2  -6 1127.99 37.4058   3
  10  -2  -6 1108.54 30.7576   5
 -10   2   6 1130.32 39.1691   4
 -10   2   5 29.8927 18.9910   2
 -10  -2   5 11.7468 27.8384   2
 -10   2   5 5.56047 23.4132   4
  10   2  -5-2.52613 21.7661   3
 -10   2   4 2729.55 50.8452   2
 -10  -2   4 2763.24 63.5599   2
 -10   2   4 2589.24 48.8405   4
  10   2  -4 2669.30 50.8425   3
 -10  -2   3 3139.68 67.8263   2
  10   2  -3 3218.89 55.0439   3
 -10   2   3 3103.13 50.8895   4
 -10  -2   2 3707.64 72.1548   2
  10   2  -2 3743.85 57.9438   3
 -10   2   2 3862.17 53.2174   4
 -10   2   1 2400.70 41.0189   4
 -10   2   1 2419.88 42.2422   0
 -10  -2   1 2294.98 27.7563   0
  10   2  -1 2281.91 48.0564   3
  10   2   0 1993.74 46.2472   3
  10  -2   0 1974.81 40.7390   3
 -10   2   0 2056.65 36.0321   4
 -10   2   0 1972.05 37.8925   0
  10   2   1 633.284 32.5788   3
  10  -2   1 664.501 27.3737   3
 -10   2  -1 728.265 22.5637   4
 -10   2  -1 705.536 24.6766   0
  10   2   2 472.148 29.9765   3
  10  -2   2 547.427 25.6684   3
 -10   2  -2 502.802 18.0214   4
 -10   2  -2 536.607 22.6003   0
  10   2   3 2108.71 50.3708   3
  10  -2   3 2121.44 41.4277   3
  10  -2   4 1936.42 39.7094   3
  10   2   4 1974.29 50.3690   3
  10   2   5 362.554 32.3605   3
  10  -2   5 348.512 20.4186   0
  10  -2   5 368.077 22.2244   3
  10   2   6 1127.33 44.6266   3
  10  -2   6 1084.69 31.9335   3
  10  -2   6 1001.73 41.5964   6
  10  -2   7 2797.16 64.1136   6
  10  -2   7 2945.76 49.1222   3
  10   2   7 2908.45 63.7062   3
  10   2   8 36.4267 29.9930   3
  10  -2   8 12.2543 18.1778   3
  10  -2   8 18.3214 30.8701   6
  10  -2   9 20.9700 33.8044   6
  10   2   9 13.9121 30.6567   3
  10   2  10 1338.29 53.3649   3
  10  -2  10 1299.88 53.6130   6
  10   2  11 617.259 46.3825   3
  10  -2  11 669.139 46.7451   6
  10   2  12 699.970 48.4797   3
  10  -2  12 775.857 48.0404   6
  10  -2  13 1732.76 64.4453   6
  10   2  13 1873.79 63.9283   3
  10  -2  14 55.5617 37.6182   6
  10   2  14 144.830 43.3363   3
  10  -2  15 17.5106 35.5781   6
  10   2  15 57.3149 38.3117   3
  10  -2  16 179.412 39.0986   6
  10   2  16 199.852 41.2185   3
  10  -2  17-102.659 32.4311   6
  10   2  17 40.3115 37.8545   3
  10  -2  18-12.0827 31.9276   6
  10   2  18 48.2344 37.2697   3
  10   2  19 32.8673 36.4038   3
  10  -2  19-24.2383 32.2544   6
  10  -2  20 45.8887 33.8589   6
  10  -2  21 134.230 40.7384   6
 -10   3  22-25.4340 38.4873   4
 -10   3  21 13.7989 34.9660   4
 -10   3  20-3.02136 26.6751   4
 -10   3  19 57.8042 39.2450   4
 -10   3  18-5.68363 33.0376   4
 -10   3  17 17.7446 32.6383   4
 -10   3  16 20.0261 36.6270   4
 -10   3  15-15.9588 36.6393   4
 -10   3  14-1.41800 35.7089   4
 -10   3  13-29.1244 34.5884   4
 -10   3  12-49.1747 34.4589   4
 -10   3  11-31.2801 33.3934   4
 -10   3  10-13.8909 32.3626   4
 -10   3   9-24.2584 29.8852   4
  10  -3  -8-39.9653 18.1173   5
 -10  -3   8-4.18020 30.0793   2
 -10   3   8-24.0568 29.0752   4
  10   3  -8 4.04849 21.6313   3
  10  -3  -7 14.9429 18.5236   5
 -10  -3   7-15.8165 30.2096   2
 -10   3   7 5.96600 25.9543   4
  10   3  -7-0.43355 20.5791   3
  10  -3  -6 8.75874 20.0191   5
 -10   3   6-0.77926 23.2943   4
 -10  -3   6-12.9936 30.4607   2
  10   3  -6 16.7183 21.3281   3
  10  -3  -5-4.30180 19.7238   5
 -10  -3   5 4.69588 29.3930   2
 -10   3   5-17.8130 23.8921   4
  10   3  -5-7.12156 20.8955   3
 -10   3   4-12.1276 15.0477   2
 -10  -3   4-5.62882 28.7266   2
 -10   3   4-16.4933 21.9441   4
  10   3  -4-0.15781 20.5998   3
 -10  -3   3-9.59140 28.7069   2
 -10  -3   3 8.02107 13.5630   0
  10   3  -3-7.34483 19.9499   3
 -10   3   3 15.2761 21.2975   4
 -10  -3   2-1.48059 11.8456   0
  10   3  -2 22.8380 21.6625   3
 -10   3   2 5.87406 19.3785   4
 -10  -3   2 3.77046 28.7664   2
 -10  -3   1 5.16223 29.3588   2
 -10   3   1 4.43652 17.3727   0
 -10  -3   1 3.96511 11.0195   0
  10   3  -1-0.11093 22.2012   3
 -10   3   1 8.26946 17.7269   4
  10   3   0-17.6338 22.9233   3
 -10   3   0-4.27918 16.0917   4
 -10   3   0-1.65545 17.1018   0
 -10   3  -1-3.21865 16.9870   0
  10   3   1-4.72853 23.3177   3
 -10   3  -1-9.23016 15.8416   4
  10   3   2 7.53616 25.4886   3
 -10   3  -2-11.7255 17.5456   0
  10   3   3 5.16996 26.3821   3
 -10   3  -3-15.8908 16.4540   0
  10  -3   3 1.66106 15.6240   3
  10   3   4-21.6509 29.1759   3
  10  -3   4 1.63543 15.2067   3
  10   3   5-18.3755 29.7463   3
  10  -3   5-11.9288 16.7209   0
  10  -3   5 0.55997 15.6479   3
  10   3   6 0.29164 31.0717   3
  10   3   7-2.45955 29.2956   3
  10   3   8 22.5728 36.4830   3
  10   3   9 23.0777 38.1903   3
  10   3  10-23.0522 36.9059   3
  10   3  11 14.0769 38.4437   3
  10   3  12 9.76333 36.5391   3
  10   3  13-31.5347 38.6743   3
  10   3  14-33.7296 39.3808   3
  10   3  15-56.2076 40.8722   3
  10  -3  15-23.9311 39.4163   1
  10   3  16-15.9385 44.7907   3
  10  -3  16 16.4432 43.0358   1
  10   3  17 15.9506 42.9102   3
  10  -3  17-16.1577 42.7269   1
  10   3  18-51.0066 49.5513   3
  10   3  19-33.5584 42.7888   3
  10   3  20-25.5292 40.1729   3
 -10   4  21-7.73431 33.7242   4
 -10   4  20 78.3549 38.8052   4
 -10   4  19-18.1569 34.6251   4
 -10   4  18 121.553 44.5362   4
 -10   4  17 207.755 41.3468   4
 -10   4  16-11.8064 38.0118   4
 -10   4  15 733.073 52.2007   4
 -10   4  14 134.642 38.6635   4
 -10   4  13 15.6166 39.1538   4
 -10   4  12 1168.36 55.0675   4
 -10   4  11-11.4996 33.6050   4
 -10   4  10 1429.33 53.7331   4
 -10   4   9 139.689 35.8277   4
 -10  -4   8 817.567 48.3651   2
  10  -4  -8 862.450 36.8042   5
  10   4  -8 803.327 34.5663   3
 -10   4   8 883.925 45.5075   4
 -10  -4   7 901.000 49.5505   2
  10   4  -7 863.590 34.6209   3
  10  -4  -7 835.555 36.7581   5
 -10   4   7 932.058 43.8085   4
 -10  -4   6 481.008 41.9250   2
  10  -4  -6 513.465 32.7502   5
 -10   4   6 491.335 36.4318   4
 -10  -4   6 405.945 27.7441   0
  10   4  -6 473.663 29.0800   3
 -10  -4   5 2994.08 72.6705   2
  10   4  -5 3092.18 55.9282   3
  10  -4  -5 3010.04 60.3754   5
 -10   4   5 3151.22 62.8835   4
 -10  -4   5 3019.75 56.3353   0
 -10  -4   4 841.332 45.4463   2
 -10   4   4 868.711 38.4768   4
  10   4  -4 753.941 33.1300   3
  10  -4  -4 764.517 36.1224   5
 -10  -4   4 838.523 31.1102   0
 -10  -4   3 5.13426 30.1660   2
  10   4  -3 11.6523 21.9625   3
 -10   4   3 52.0229 24.3627   4
 -10  -4   2 509.663 39.7837   2
  10   4  -2 485.660 30.1498   3
 -10   4   2 468.881 30.6109   4
 -10  -4   1 340.282 37.8331   2
  10   4  -1 317.223 28.3922   3
 -10   4   1 348.810 26.9204   4
 -10  -4   0 343.769 36.3229   2
 -10   4   0 417.895 30.2117   0
 -10   4   0 340.764 25.4162   4
  10   4   0 332.584 30.1900   3
 -10   4  -1 231.184 22.2173   4
 -10   4  -1 200.744 24.0320   0
  10   4   1 223.324 27.2327   3
  10   4   2 327.233 30.5543   3
 -10   4  -2 352.444 29.5914   0
  10   4   3 254.771 31.7066   3
 -10   4  -3 276.138 27.8735   0
  10   4   4 174.734 33.5876   3
  10   4   5 3394.87 71.4961   3
  10   4   6 559.308 43.8449   3
  10   4   7 365.069 42.1875   3
  10   4   7 356.689 42.2680   4
  10   4   8 4959.41 91.4632   3
  10   4   8 5042.92 90.0467   4
  10   4   9 26.7093 36.6465   3
  10   4  10 1673.15 63.6254   3
  10   4  11 110.204 39.9983   3
  10   4  12 28.0262 42.3893   3
  10  -4  12 24.9638 38.9176   1
  10   4  13 34.9670 39.6792   3
  10  -4  13 45.5825 36.8154   1
  10   4  14 17.7581 42.9055   3
  10  -4  14 13.3194 39.3395   1
  10   4  15 16.9935 37.2886   3
  10  -4  15 12.3891 42.3883   1
  10   4  16 228.279 44.9341   3
  10  -4  16 221.960 48.8340   1
  10   4  17 49.4104 40.0666   3
  10  -4  17-30.5195 44.3079   1
  10   4  18 47.6226 44.2383   3
  10  -4  18 31.4976 45.6107   1
  10  -4  19 42.9118 44.8661   1
  10   4  19 22.3431 41.2215   3
 -10   5  20 6.19114 41.8900   4
 -10   5  19-48.4306 41.9433   4
 -10   5  18-15.4740 40.6507   4
 -10   5  17-68.3589 41.2227   4
 -10   5  16 4.13571 39.7623   4
 -10   5  15 1.32624 40.6606   4
 -10   5  14-42.0902 36.5189   4
 -10   5  13 38.9531 39.6103   4
 -10   5  12 8.21193 35.4475   4
 -10   5  11 32.9669 38.8092   4
 -10   5  10-1.66028 39.0979   4
 -10   5   9 32.1372 35.2073   4
  10  -5  -8-15.9204 25.7740   5
 -10   5   8 61.6252 36.7394   4
  10  -5  -7 20.7056 26.3160   5
 -10  -5   7-10.2265 34.9040   2
 -10   5   7 12.9280 37.1779   4
 -10  -5   6-27.4583 31.4029   2
  10  -5  -6-3.10026 25.9754   5
 -10   5   6 53.2589 34.7092   4
  10   5  -6 3.33556 19.4120   3
  10  -5  -5-2.80846 26.7405   5
 -10  -5   5-13.6148 32.1361   2
  10   5  -5-9.92322 21.3310   3
 -10   5   5 8.07644 29.9357   4
  10  -5  -4-14.5275 25.7831   5
 -10  -5   4-5.50270 30.2470   2
  10   5  -4 21.8516 22.8675   3
 -10   5   4 13.7390 30.0933   4
  10  -5  -3-9.08893 26.0250   5
 -10  -5   3 13.0769 30.3705   2
  10   5  -3-26.9745 23.4045   3
 -10   5   3-0.29354 28.4341   4
 -10  -5   2 9.37518 30.5469   2
  10   5  -2-17.5792 23.0817   3
 -10   5   2-1.33531 26.3735   4
 -10  -5   1-5.83345 30.1716   2
  10   5  -1 38.2211 24.5310   3
 -10   5   1 9.40001 27.2023   4
 -10  -5   0-6.48193 29.5329   2
  10   5   0 19.0579 25.9856   3
 -10   5   0-11.0496 26.1886   4
 -10  -5  -1-4.75823 28.2267   2
  10   5   1 21.1039 28.8669   3
 -10  -5  -2 11.0380 29.9344   2
  10   5   2 19.7650 29.7474   3
  10   5   3 28.3258 28.0386   3
  10   5   4-7.12907 32.9408   3
  10   5   5 45.7795 36.3026   3
  10   5   6-11.8831 34.4315   3
  10   5   7-23.5964 39.2558   4
  10   5   7 6.56513 39.1469   3
  10   5   8-14.5905 38.7729   4
  10   5   8-1.85271 35.9479   3
  10   5   9 1.02567 39.8193   3
  10   5  10 4.43574 43.1034   3
  10   5  11-1.37229 38.0862   3
  10  -5  11 6.08184 32.2104   1
  10  -5  12-31.9364 36.9732   1
  10   5  12-4.83715 38.5275   3
  10   5  13-9.66068 42.6692   3
  10  -5  13 57.0015 39.9323   1
  10   5  14 16.7944 44.4417   3
  10  -5  14 56.4602 36.8750   1
  10   5  15 67.3464 42.5563   3
  10  -5  15 68.9932 40.1775   1
  10   5  16-9.93462 43.8263   3
  10  -5  16 41.5223 41.0287   1
  10   5  17 98.1749 46.2357   3
  10  -5  17-18.3357 41.0265   1
  10  -5  18 31.8921 49.5309   1
 -10   6  18-50.2173 46.2759   4
 -10   6  17 56.0682 43.2108   4
 -10   6  16-34.4397 40.9604   4
 -10   6  15 7.59143 40.6093   4
 -10   6  14 10.2939 44.5558   4
 -10   6  13 279.275 46.9485   4
 -10   6  12 838.654 55.0995   4
 -10   6  11 184.537 45.4546   4
 -10   6  10 249.936 41.8089   4
 -10   6   9 206.597 44.4171   4
 -10   6   8 746.096 52.8201   4
  10  -6  -7 155.454 34.8458   5
 -10   6   7 216.998 40.7415   4
 -10  -6   6 520.123 45.7531   2
  10  -6  -6 516.852 39.6633   5
 -10   6   6 568.180 49.6094   4
  10  -6  -5 42.3934 29.7873   5
 -10  -6   5-0.55070 33.8954   2
 -10   6   5-18.7547 40.2329   4
 -10  -6   4 296.028 37.9064   2
  10  -6  -4 375.570 37.7799   5
 -10   6   4 397.253 43.5316   4
  10   6  -4 331.023 30.5156   3
 -10  -6   3 297.762 35.8322   2
  10   6  -3 304.109 30.4379   3
  10  -6  -3 287.894 36.4791   5
 -10   6   3 257.306 39.4170   4
  10  -6  -2 122.865 35.9107   5
 -10  -6   2 61.5929 34.2505   2
  10   6  -2 90.2599 26.9573   3
 -10   6   2 56.3099 32.8268   4
 -10  -6   1 57.6117 33.0671   2
  10   6  -1 52.4709 26.1056   3
  10  -6  -1 117.520 34.3152   5
 -10   6   1 107.628 33.6966   4
 -10  -6   0 327.867 38.2413   2
  10   6   0 320.114 32.7304   3
 -10  -6  -1 665.220 44.1208   2
  10   6   1 680.210 40.1822   3
 -10  -6  -2 1152.58 53.7408   2
  10   6   2 1066.44 47.3562   3
 -10  -6  -3 499.090 43.2247   2
  10   6   3 504.011 40.8266   3
  10   6   4 98.9616 36.5814   3
 -10  -6  -4 98.2420 34.0886   2
  10   6   5 835.977 50.3958   3
  10   6   6 302.995 51.3237   4
  10   6   6 308.663 40.4783   3
  10   6   7 21.2070 46.2507   4
  10   6   7 65.4424 39.3622   3
  10   6   8 537.554 46.3602   3
  10   6   8 554.769 55.1772   4
  10   6   9 210.175 50.9140   4
  10   6   9 217.430 42.5084   3
  10   6  10 11.9390 38.8132   3
  10   6  11 271.393 49.1004   3
  10   6  12 36.8569 45.5615   3
  10   6  13 226.876 44.2660   3
  10  -6  13 268.636 40.0769   1
  10   6  14 3.18685 46.4834   3
  10  -6  14 113.463 39.8848   1
  10   6  15 112.734 52.7701   3
  10  -6  15 157.728 43.4006   1
  10   6  16 6.72492 51.5346   3
  10  -6  16 92.2484 43.6011   1
  10  -6  17 83.0667 44.0444   1
 -10   7  16 33.2075 43.8906   4
 -10   7  15 62.2224 46.6264   4
 -10   7  14 77.9627 42.3395   4
 -10   7  13 80.4990 44.9790   4
 -10   7  12 98.2733 46.9226   4
 -10   7  11 58.2770 39.4288   4
 -10   7  10 98.0991 46.1523   4
 -10   7   9 60.4230 41.8337   4
 -10   7   8 27.7486 41.9334   4
  10  -7  -7-44.4780 33.5530   5
 -10   7   7-3.56287 44.7422   4
  10  -7  -6 25.1571 34.0518   5
 -10   7   6 78.4870 45.0501   4
  10  -7  -5-9.90536 32.9093   5
 -10  -7   5 39.4540 35.3880   2
 -10   7   5-15.6729 39.6173   4
  10  -7  -4 19.4111 35.5182   5
 -10  -7   4-15.8046 35.0272   2
 -10   7   4-26.2083 38.9816   4
  10  -7  -3-22.5480 36.6669   5
 -10  -7   3 9.61174 31.6058   2
 -10   7   3-3.13394 39.0942   4
  10  -7  -2-31.1339 34.3959   5
 -10  -7   2-14.7734 31.8873   2
 -10   7   2-17.8973 38.6089   4
  10  -7  -1-15.8124 35.7412   5
 -10  -7   1 3.70111 31.9093   2
  10   7  -1-3.72117 28.3047   3
 -10   7   1-8.49643 39.0244   4
  10  -7   0-5.77582 32.7283   5
  10   7   0 15.1905 27.6089   3
  10  -7   1 46.7121 37.1535   5
  10   7   1 39.6182 30.8167   3
  10   7   2-4.75247 34.3398   3
  10   7   3-5.71626 31.7920   3
  10   7   4 9.09433 30.2321   3
  10   7   5 12.9312 34.6937   3
  10   7   6 27.7399 47.7452   4
  10   7   6 72.7941 36.4612   3
  10   7   7-41.6652 49.3960   4
  10   7   7-28.2805 34.8398   3
  10   7   8-9.13303 45.1836   4
  10   7   8 55.1271 38.6742   3
  10   7   9 41.0116 47.7963   4
  10   7   9-28.1037 41.6498   3
  10   7  10-54.9951 48.2292   4
  10   7  10-2.69242 38.4191   3
  10   7  11 55.1367 41.5888   3
  10   7  12 55.7884 50.2704   3
  10   7  13 101.003 44.3439   3
  10   7  14-63.1819 53.8778   3
 -10   8  13 392.993 50.1579   4
 -10   8  12 199.618 52.2121   4
 -10   8  11 2.00099 44.9399   4
 -10   8  10 124.647 47.2177   4
 -10   8   9 31.6219 51.3391   4
 -10   8   8 14.3371 47.9764   4
 -10   8   7 48.9725 43.4492   4
  10  -8  -6 9.02335 36.5265   5
 -10   8   6 88.3199 43.1825   4
  10  -8  -5 2.91400 35.7444   5
 -10   8   5 22.9166 47.3924   4
  10  -8  -4 43.6310 38.2507   5
 -10   8   4 40.9232 46.9096   4
  10  -8  -3 115.475 39.6187   5
 -10   8   3 77.2706 45.5369   4
  10  -8  -2 138.353 40.3696   5
 -10   8   2 188.228 48.6200   4
  10  -8  -1 514.309 48.7876   5
  10  -8   0 64.9299 39.5566   5
  10  -8   1 95.5121 36.9278   5
  10  -8   2 16.1450 36.8593   5
  10  -8   3-17.7588 35.5251   5
  10   8   3-41.4695 32.0264   3
  10   8   4 138.075 52.3706   4
  10  -8   4 155.917 38.9840   5
  10   8   4 149.489 36.4057   3
  10   8   5 207.601 60.0257   4
  10   8   5 185.503 42.2091   3
  10   8   6-47.2705 55.0028   4
  10   8   6 63.0553 39.8490   3
  10   8   7-37.4863 49.7622   4
  10   8   7-33.7363 42.6410   3
  10   8   8-69.9353 59.7018   4
  10   8   8 23.6282 36.6282   3
  10   8   9 19.5318 58.7870   4
  10   8   9 135.158 40.3366   3
  10   8  10 160.841 56.3035   4
  10   8  10 192.535 48.6721   3
  10   8  11 132.540 52.3176   3
 -10   9  10 9.57396 44.6196   4
 -10   9   9-76.3477 54.1343   4
 -10   9   8 102.034 57.2467   4
 -10   9   7 8.35836 46.1906   4
 -10   9   6-19.6375 45.2499   4
  10  -9  -5-79.4055 39.8020   5
 -10   9   5 107.734 49.7355   4
  10  -9  -4 57.3519 36.4645   5
 -10   9   4-17.7875 46.1705   4
  10  -9  -3-28.8822 37.8120   5
 -10   9   3-19.8965 48.2235   4
  10  -9  -2-0.26518 39.6215   5
  10  -9  -1 52.8906 38.2518   5
  10  -9   0-100.146 38.2764   5
  10  -9   1 42.9950 40.2308   5
  10  -9   2-30.4960 33.5546   5
  10   9   3 1.97437 50.3640   4
  10  -9   3-4.10173 31.5486   5
  10   9   4-21.8770 61.8907   4
  10  -9   4 8.30368 39.8616   5
  10   9   5-45.3784 63.2769   4
  10  -9   5 31.3424 34.0543   5
  10   9   6-57.9188 56.3284   4
  10   9   6-67.5278 36.5472   3
  10   9   7 86.5580 53.4515   4
  10   9   7 35.6083 36.9587   3
  10  -9   7 15.9794 34.8075   5
  10   9   8 141.498 68.0649   4
  10   9   8 51.8964 40.1306   3
  10   9   9-12.6189 54.9459   4
  10   9   9-41.5028 44.7027   3
  10   9  10 23.0696 67.7361   4
 -10  10   6 72.7480 50.4425   4
 -10  10   5 66.8415 52.3427   4
 -11   0  23-1.23063 35.2037   4
 -11   0  22 44.6072 35.0306   4
 -11   0  21 10.3167 35.8416   4
 -11   0  20-55.0070 34.0643   4
 -11   0  19-20.4966 32.0659   4
 -11   0  18-5.95306 27.8174   4
 -11   0  17 2.50908 28.9502   4
 -11   0  16-4.06440 31.0695   4
 -11   0  15-12.0087 28.6348   4
 -11   0  14-38.9962 28.4075   4
 -11   0  13-34.3537 27.5693   4
 -11   0  12-19.0279 25.3738   4
 -11   0  11 14.6454 24.3112   4
 -11   0  10-14.0194 26.2379   4
 -11   0   9-14.0274 24.0876   4
 -11   0   9 25.0811 24.8334   2
 -11   0   8 0.58071 20.7034   4
 -11   0   8 9.25475 24.4435   2
 -11   0   7-3.71561 23.2649   2
 -11   0   7-0.65965 20.2440   4
 -11   0   6 16.9582 24.9831   2
 -11   0   6-4.15609 19.4769   4
 -11   0   5 31.7959 24.8310   2
 -11   0   5-2.45259 17.5887   4
 -11   0   4-5.71639 17.3070   4
 -11   0   4 7.71417 23.6372   2
  11   0  -4 14.7906 22.8269   3
 -11   0   3 14.3144 15.1281   4
  11   0  -3-3.43202 21.4641   3
 -11   0   2-8.00401 13.9850   4
  11   0  -2 5.99324 21.7712   3
 -11   0   1 12.0453 14.8121   4
  11   0  -1-14.1883 16.3669   6
  11   0  -1-12.1999 21.4712   3
  11   0   0-10.0231 18.4064   6
 -11   0   0 0.39452 5.75493   0
  11   0   0 9.49120 22.2764   3
  11   0   1 9.28376 19.0500   6
  11   0   1 1.28837 22.3057   3
  11   0   2 30.7604 30.1598   3
  11   0   2 55.1643 26.3024   6
  11   0   3-2.43038 23.8156   3
  11   0   3 12.1882 22.3298   6
  11   0   4-11.9628 22.6250   6
  11   0   4-10.1563 21.8789   3
  11   0   5-8.88608 22.6934   3
  11   0   5 23.7332 25.2534   6
  11   0   6 13.8534 26.5123   6
  11   0   6-0.18101 23.9144   3
  11   0   7-0.49899 23.7546   3
  11   0   7-2.93681 25.6041   6
  11   0   8-11.2662 26.5298   6
  11   0   8 10.7073 24.2526   3
  11   0   9 1.98596 30.5101   6
  11   0   9-7.03055 25.8700   3
  11   0  10 3.44063 27.2690   3
  11   0  10-21.0791 32.7015   6
  11   0  11 19.0400 35.0579   6
  11   0  11 21.6457 29.9101   3
  11   0  12 18.6247 36.1907   6
  11   0  12 13.2850 31.7633   3
  11   0  13-0.09308 37.0177   6
  11   0  13 94.1616 34.4869   3
  11   0  14-12.2010 35.1778   6
  11   0  15 26.6996 36.4610   6
  11   0  16-19.1747 35.9396   6
  11   0  17 41.2132 32.7308   6
  11   0  18 43.5505 33.2164   6
  11   0  19 22.0244 34.3367   6
  11   0  20-12.8984 34.3940   6
 -11  -1  24 14.8559 36.2219   4
 -11  -1  23-70.6290 35.0129   4
 -11   1  23 7.21962 29.0397   4
 -11  -1  22 66.2322 35.2915   4
 -11   1  22 12.6391 32.6312   4
 -11  -1  21 81.2714 32.2076   4
 -11   1  21 69.2816 35.7064   4
 -11  -1  20-15.5440 28.5262   4
 -11   1  20 5.44836 35.6291   4
 -11  -1  19-1.69224 32.4500   4
 -11   1  19 40.1637 32.8384   4
 -11  -1  18 85.2096 33.3118   4
 -11   1  18 99.0801 35.5727   4
 -11  -1  17-7.37105 28.7029   4
 -11   1  17 4.92523 29.7801   4
 -11  -1  16 10.4877 28.3717   4
 -11   1  16-10.6511 28.8397   4
 -11  -1  15 22.2857 28.9875   4
 -11   1  15 0.08593 27.7546   4
 -11  -1  14 82.4511 29.5787   4
 -11   1  14 25.1643 29.2863   4
 -11  -1  13 84.5099 27.6774   4
 -11   1  13 70.5415 28.3054   4
 -11  -1  12 75.2690 27.7316   4
 -11   1  12 76.9270 29.5674   4
 -11  -1  11 1490.24 48.1076   4
 -11   1  11 1429.05 47.8683   4
 -11  -1  10 1787.26 50.3837   4
 -11   1  10 1804.49 50.6143   4
 -11  -1   9 3643.06 75.1123   2
 -11   1   9 3620.50 67.8244   2
 -11   1   9 3739.89 65.4803   4
 -11  -1   9 3719.12 66.6254   4
 -11   1   8 366.737 30.8629   2
 -11  -1   8 405.152 34.6856   2
 -11  -1   8 446.478 29.4314   4
 -11   1   8 419.824 30.7527   4
 -11   1   7 2705.38 57.1705   2
 -11  -1   7 2870.57 66.3000   2
 -11  -1   7 2882.47 55.5607   4
 -11   1   7 2869.98 54.3220   4
 -11   1   6 120.925 24.9966   2
 -11  -1   6 98.4246 29.1004   2
 -11   1   6 152.281 22.0685   4
 -11  -1   6 124.672 22.5081   4
  11   1  -6 125.064 24.0715   3
 -11  -1   5 21.6776 17.7501   4
 -11   1   5 32.3997 23.6753   2
 -11  -1   5-18.3018 27.9905   2
 -11   1   5 33.3389 18.6644   4
  11   1  -5-11.9991 21.8360   3
 -11   1   4 1407.91 44.3147   2
 -11  -1   4 1410.48 48.8218   2
  11   1  -4 1447.29 41.5105   3
 -11  -1   4 1467.75 39.3622   4
 -11   1   4 1389.19 36.1817   4
 -11  -1   3 15.3874 27.1849   2
  11   1  -3 20.0779 11.2106   6
 -11   1   3 16.6313 16.5802   4
  11   1  -3 21.3534 22.7350   3
  11   1  -2 7.36284 12.5644   6
 -11   1   2-2.81873 14.6472   4
  11   1  -2 6.85140 22.0458   3
  11  -1  -2 16.8656 21.3694   3
  11   1  -1 3745.41 48.0902   6
  11  -1  -1 3718.99 58.5438   3
  11   1  -1 3544.21 58.6183   3
 -11   1   1 3811.50 48.7665   4
 -11   1   0 1119.75 24.4024   0
  11   1   0 1111.91 31.0547   6
  11  -1   0 1131.48 36.1333   3
 -11   1   0 1101.57 27.3481   4
  11   1   0 1051.80 37.4035   3
  11   1   1 5277.39 71.2226   3
  11  -1   1 5388.71 68.1351   3
 -11   1  -1 5258.62 50.8309   4
  11   1   1 5235.76 62.0099   6
 -11   1  -1 5287.03 46.0932   0
  11  -1   2 720.875 32.6874   6
  11  -1   2 745.890 31.4180   3
 -11   1  -2 712.774 20.2128   4
  11   1   2 697.552 35.2865   3
  11  -1   3 0.11310 22.6275   6
  11   1   3 9.52929 24.9099   3
  11  -1   3 49.9834 20.9793   3
  11  -1   4 450.134 30.9401   6
  11   1   4 411.208 31.6711   3
  11  -1   4 463.198 27.0280   3
  11  -1   5 2116.01 51.9314   6
  11  -1   5 2074.76 46.3503   3
  11   1   5 2033.57 51.6621   3
  11  -1   6 1290.35 45.5432   6
  11   1   6 1172.99 42.6741   3
  11  -1   6 1311.33 39.8913   3
  11   1   7 91.6579 29.1484   3
  11  -1   7 95.1984 24.0033   3
  11  -1   7 94.0308 30.7460   6
  11   1   8 516.148 37.4434   3
  11  -1   8 470.818 37.5447   6
  11  -1   8 453.882 30.1942   3
  11  -1   9 4216.43 79.8636   6
  11   1   9 4332.76 77.1958   3
  11  -1   9 4134.71 68.9730   3
  11  -1  10 3763.73 67.4048   3
  11  -1  10 3511.87 77.5389   6
  11   1  10 3804.56 75.3522   3
  11  -1  11 2377.57 68.6226   6
  11   1  11 2434.39 64.9739   3
  11   1  12 6698.79 101.267   3
  11  -1  12 6795.74 106.598   6
  11  -1  13 213.573 40.8544   6
  11   1  13 215.269 39.5767   3
  11   1  14 5548.70 97.5239   3
  11  -1  14 5526.39 101.790   6
  11   1  15 1492.61 59.6109   3
  11  -1  15 1384.38 59.6303   6
  11  -1  16 1167.89 58.0940   6
  11   1  16 1003.61 54.4417   3
  11  -1  17 29.7282 33.3563   6
  11   1  17 14.1315 30.8977   6
  11   1  18 174.564 37.1733   6
  11  -1  18 224.428 42.4002   6
  11  -1  19 37.5191 32.6989   6
  11   1  19 37.7030 32.4536   6
  11   1  20 82.7535 36.3849   6
  11  -1  20-81.0180 32.7246   6
 -11   2  23-70.2924 34.6223   4
 -11   2  22 97.5261 40.6099   4
 -11   2  21-49.8611 33.7027   4
 -11  -2  20-22.6809 35.5105   4
 -11   2  20 31.7541 28.2317   4
 -11  -2  19-13.7507 29.1587   4
 -11   2  19 44.0133 32.6591   4
 -11  -2  18-15.2209 32.7189   4
 -11   2  18-2.17666 33.2760   4
 -11  -2  17-4.48155 32.4176   4
 -11   2  17-18.4827 32.3167   4
 -11  -2  16 3.50462 30.1493   4
 -11   2  16 10.9860 32.4359   4
 -11  -2  15 12.2740 28.6040   4
 -11   2  15-11.9285 29.7588   4
 -11  -2  14-6.92458 27.4339   4
 -11   2  14 14.7586 29.0001   4
 -11  -2  13 20.9311 29.6427   4
 -11   2  13 13.6469 28.2696   4
 -11  -2  12-11.4818 27.7956   4
 -11   2  12 47.6940 30.0988   4
 -11  -2  11-11.9789 27.9447   4
 -11   2  11 22.3895 27.6606   4
 -11   2  10 3.19555 25.0527   4
 -11   2   9 29.9541 24.3213   4
 -11  -2   9 15.9668 29.3152   2
  11  -2  -8-0.76591 15.1443   5
 -11  -2   8-4.13437 27.6665   2
 -11   2   8 19.2619 16.2255   2
 -11   2   8 15.2646 22.4122   4
 -11   2   7 4.44361 18.1947   2
 -11  -2   7-13.7609 28.5739   2
  11  -2  -7-14.6203 15.0346   5
 -11   2   7 32.9160 22.2093   4
  11   2  -7-9.10606 22.3327   3
 -11   2   6-4.77509 18.2256   2
  11  -2  -6-17.2559 16.1340   5
 -11  -2   6-3.54352 30.0759   2
 -11   2   6 19.5611 20.8859   4
  11   2  -6 5.15354 21.0221   3
 -11   2   5 19.8151 19.4516   2
 -11  -2   5-6.46576 28.9869   2
 -11   2   5 3.43345 19.4226   4
  11   2  -5-6.65103 22.5515   3
 -11   2   4 6.08901 19.4984   2
 -11  -2   4-1.25882 29.4559   2
 -11   2   4-6.41374 17.9903   4
  11   2  -4-10.9855 22.0477   3
 -11   2   3 3.94173 17.0858   4
  11   2  -3 6.20158 20.7572   3
 -11  -2   3 10.6261 28.7454   2
 -11  -2   2-2.15618 29.9375   2
 -11   2   2-6.45893 15.1882   4
  11   2  -2 25.6579 23.7722   3
 -11   2   1 2.21196 15.4937   4
  11   2  -1-9.91356 22.4589   3
 -11   2   1 7.11073 15.4221   0
 -11   2   0 6.56317 13.9022   4
  11   2   0-10.9685 24.0845   3
 -11   2   0-4.20554 14.4546   0
  11  -2   0-4.19116 19.4039   3
 -11   2  -1-5.46030 14.3176   0
 -11   2  -1-2.54531 11.8308   4
  11   2   1-2.99844 23.8350   3
  11  -2   1-7.55141 19.2453   3
 -11   2  -2 1.45510 13.5310   0
  11   2   2 1.27040 25.6844   3
  11  -2   2 18.1828 20.1752   3
  11   2   3 13.8267 27.0611   3
  11  -2   3 1.62456 18.4935   3
  11   2   4-0.58149 26.0498   3
  11  -2   4 17.5517 19.2616   3
  11   2   5-22.6807 27.1721   3
  11  -2   5 8.99679 19.4718   3
  11  -2   6-15.0742 27.9629   6
  11   2   6 9.53383 27.4869   3
  11  -2   6 4.62326 18.5481   3
  11  -2   7 22.0887 29.9291   6
  11   2   7 10.7839 28.7706   3
  11  -2   7 13.2860 20.7749   3
  11  -2   8-2.01239 31.9170   6
  11   2   8 33.5496 32.6974   3
  11   2   9-1.56129 36.8352   3
  11  -2   9-3.98735 34.8477   6
  11  -2  10-1.42962 39.0230   6
  11   2  10 19.4513 37.3676   3
  11  -2  11-32.3089 38.5896   6
  11   2  11-3.61765 35.2817   3
  11   2  12-13.5598 33.5237   3
  11  -2  12-12.0838 38.5131   6
  11  -2  13-16.7693 38.2688   6
  11   2  13 32.2297 39.7132   3
  11  -2  14-36.2440 37.2285   6
  11   2  14 91.3664 38.2583   3
  11  -2  15-23.9090 37.4450   6
  11   2  15-31.1663 40.8868   3
  11  -2  16-22.6935 35.0401   6
  11   2  16-21.0015 36.4269   3
  11  -2  17-25.0777 35.0448   6
  11   2  17-18.9535 37.1676   3
  11  -2  18 4.68159 33.3155   6
  11   2  18-20.7990 36.0303   3
  11   2  19 9.15152 33.1945   3
  11  -2  19 30.9517 34.6157   6
  11  -2  20 13.2485 35.2333   6
 -11   3  22-39.9209 32.2006   4
 -11   3  21-0.74582 36.0633   4
 -11   3  20-4.17382 32.9242   4
 -11   3  19 59.6420 33.1294   4
 -11   3  18 193.689 37.5811   4
 -11   3  17 30.8601 34.8400   4
 -11   3  16 287.772 40.4522   4
 -11   3  15 267.162 36.1053   4
 -11   3  14 357.972 40.4502   4
 -11   3  13 68.9755 33.0848   4
 -11   3  12 241.455 37.3732   4
 -11   3  11 225.550 35.1736   4
 -11   3  10 184.132 33.1895   4
  11  -3  -9 596.154 29.8108   5
 -11   3   9 540.554 39.5834   4
 -11  -3   9 457.700 26.4118   2
 -11  -3   8 341.029 40.9482   2
  11  -3  -8 384.127 26.0151   5
  11   3  -8 357.065 27.5004   3
 -11   3   8 387.357 35.2783   4
  11   3  -7 209.073 25.3882   3
  11  -3  -7 185.444 22.4142   5
 -11  -3   7 181.932 35.9217   2
 -11   3   7 171.173 28.8966   4
  11  -3  -6 146.276 21.9957   5
 -11  -3   6 164.229 35.8028   2
 -11   3   6 121.357 27.6266   4
  11   3  -6 164.257 26.1217   3
 -11  -3   5 1046.12 49.4002   2
  11   3  -5 987.332 36.7155   3
  11  -3  -5 1020.59 34.7520   5
 -11   3   5 985.798 38.5772   4
 -11   3   4 310.084 23.1563   2
 -11  -3   4 293.410 37.4319   2
  11   3  -4 278.123 27.3491   3
 -11   3   4 272.499 27.0871   4
 -11  -3   3 556.931 40.9866   2
  11   3  -3 465.216 30.4097   3
 -11   3   3 524.491 29.5705   4
 -11  -3   2 548.153 39.8550   2
  11   3  -2 530.647 31.1710   3
 -11   3   2 541.252 27.5671   4
 -11   3   2 568.201 29.3034   0
 -11  -3   1 253.718 36.2802   2
 -11   3   1 226.137 22.1500   0
 -11   3   1 262.506 22.1830   4
  11   3  -1 208.248 27.1559   3
 -11   3   0 1392.43 38.9380   0
 -11   3   0 1452.03 35.8164   4
  11   3   0 1445.54 44.7879   3
 -11   3  -1 113.618 21.0016   0
  11   3   1 154.227 29.1871   3
 -11   3  -1 120.239 18.2281   4
  11   3   2 4087.54 69.9162   3
 -11   3  -2 4026.64 61.0999   0
  11   3   3 573.853 36.9256   3
  11  -3   3 617.297 26.5844   3
  11   3   4 1171.70 46.4895   3
  11  -3   4 1133.27 34.1984   3
  11   3   5 2096.85 58.0422   3
  11   3   6 97.0834 34.9575   3
  11   3   7 6037.05 94.8836   3
  11   3   8 16594.0 153.006   3
  11   3   9 1934.51 65.4860   3
  11   3  10 25.3585 37.4087   3
  11   3  11 1631.72 63.0295   3
  11   3  12 11.1451 37.8574   3
  11   3  13-13.9765 38.2140   3
  11   3  14 101.614 40.5803   3
  11   3  15 63.2803 41.2516   3
  11   3  16 198.615 46.6568   3
  11   3  17 828.855 62.3517   3
  11   3  18 211.376 50.7880   3
  11   3  19 435.866 58.8687   3
  11   3  20 33.0790 47.9894   3
 -11   4  21 120.932 41.8536   4
 -11   4  20-29.5760 31.5616   4
 -11   4  19 43.4333 38.8113   4
 -11   4  18-30.8896 36.2020   4
 -11   4  17 0.55680 37.1843   4
 -11   4  16-18.8485 39.0908   4
 -11   4  15-2.47249 37.5363   4
 -11   4  14 4.05450 33.9701   4
 -11   4  13-11.3932 35.7484   4
 -11   4  12-27.9064 36.7336   4
 -11   4  11 6.06703 37.1307   4
 -11   4  10 5.61832 36.0116   4
  11  -4  -9 2.63851 22.8185   5
 -11   4   9-10.0289 33.9729   4
  11  -4  -8-6.74617 22.4279   5
 -11  -4   8-11.9085 35.1829   2
 -11   4   8 9.04860 32.2282   4
  11   4  -8 9.97056 23.0387   3
  11  -4  -7-5.63644 23.7128   5
 -11  -4   7 7.53319 34.6439   2
 -11   4   7 21.8815 31.0623   4
  11   4  -7 6.57953 21.5281   3
  11  -4  -6-19.6289 22.4595   5
 -11  -4   6 7.64182 34.4186   2
 -11   4   6 12.7776 28.4006   4
  11   4  -6-17.6878 21.5543   3
  11  -4  -5-16.2486 23.9157   5
 -11  -4   5 10.1448 31.5006   2
 -11   4   5-4.99803 25.8188   4
  11   4  -5-11.5821 21.6428   3
  11  -4  -4 6.60868 23.8843   5
 -11  -4   4-10.1132 32.4208   2
  11   4  -4 33.1159 22.4746   3
 -11   4   4 13.1544 25.6083   4
 -11  -4   3-17.5257 33.0335   2
  11   4  -3 25.3186 23.5381   3
 -11   4   3 20.2100 22.9632   4
 -11  -4   2 28.5197 33.7475   2
  11   4  -2-18.3016 23.8574   3
 -11   4   2 6.38320 21.9616   4
 -11  -4   1 14.0154 30.6313   2
  11   4  -1-18.5200 24.9404   3
 -11   4   1 8.69335 20.5280   4
 -11  -4   0 12.3129 31.2013   2
  11   4   0 10.7029 24.3855   3
 -11   4   0 18.9256 19.9069   4
  11   4   1-2.13501 26.2541   3
  11   4   2-6.01495 27.6527   3
  11   4   3 23.3011 28.8900   3
  11   4   4 4.90150 32.9211   3
  11   4   5 5.49702 35.0471   3
  11   4   6 39.6861 37.6341   3
  11   4   7 40.2914 38.0736   3
  11   4   8-17.0256 39.0384   3
  11   4   9-5.26521 37.1594   3
  11   4  10-12.9987 36.9428   3
  11   4  11-29.4068 38.2174   3
  11   4  12-7.17145 42.3541   3
  11   4  13 6.09239 38.8292   3
  11   4  14 17.0204 42.6703   3
  11   4  15 10.1893 39.6787   3
  11   4  16 26.2394 43.8347   3
  11   4  17 56.4714 47.3112   3
  11   4  18 26.0630 52.3977   3
 -11   5  19 57.4548 38.4241   4
 -11   5  18-12.6752 42.5818   4
 -11   5  17 1.20950 35.7208   4
 -11   5  16-57.8330 41.5391   4
 -11   5  15 48.6710 39.6340   4
 -11   5  14 20.8062 36.0415   4
 -11   5  13-18.4763 39.8040   4
 -11   5  12 1407.81 61.1533   4
 -11   5  11-3.10600 35.8317   4
 -11   5  10 628.144 46.2934   4
 -11   5   9 475.760 43.4959   4
  11  -5  -8 12.7544 28.2185   5
 -11  -5   8 40.8380 38.6399   2
 -11   5   8 29.4490 35.0662   4
  11  -5  -7 95.3219 29.0601   5
 -11  -5   7 115.519 37.1171   2
 -11   5   7 127.446 36.4203   4
  11   5  -7 117.164 25.1025   3
  11  -5  -6-5.87981 27.5350   5
 -11  -5   6-12.0192 33.0665   2
 -11   5   6 36.9689 33.8344   4
  11   5  -6 7.68257 21.8626   3
  11  -5  -5 54.0416 28.3142   5
 -11  -5   5 61.9429 35.3637   2
  11   5  -5 52.5205 23.4238   3
 -11   5   5 62.0360 32.5739   4
  11  -5  -4 56.5158 28.0620   5
 -11  -5   4 110.169 36.3622   2
  11   5  -4 79.9642 24.6623   3
 -11   5   4 109.128 31.8572   4
  11  -5  -3 6.83285 27.8749   5
 -11  -5   3-17.7905 31.6236   2
  11   5  -3 47.1543 24.9529   3
 -11   5   3 48.4778 29.3318   4
 -11  -5   2 336.712 39.4923   2
 -11   5   2 326.809 31.9943   4
  11   5  -2 344.389 31.6093   3
 -11  -5   1 1244.67 55.2582   2
  11   5  -1 1147.04 44.5976   3
 -11   5   1 1152.71 43.6034   4
 -11  -5   0 28.4499 33.4611   2
  11   5   0-4.54467 26.2819   3
 -11  -5  -1 1463.34 60.1380   2
  11   5   1 1498.53 50.1687   3
  11   5   2 2151.98 59.6706   3
 -11  -5  -2 2042.02 66.1851   2
  11   5   3 1812.07 58.3521   3
  11   5   4 551.491 43.1543   3
  11   5   5 347.762 42.6490   3
  11   5   6 5997.32 101.094   3
  11   5   7 663.898 49.1537   3
  11   5   7 632.315 49.7579   4
  11   5   8 1.92567 32.5509   3
  11   5   9 37.8099 41.4294   3
  11   5  10 54.3956 43.6926   3
  11   5  11-10.1231 38.9573   3
  11   5  12-7.18591 36.4131   3
  11   5  13 218.484 49.6295   3
  11   5  14 33.4537 42.5028   3
  11   5  15 8.19882 46.9018   3
  11   5  16 105.821 54.6136   3
  11   5  17 12.5679 52.4059   3
 -11   6  18-99.4632 45.3566   4
 -11   6  17-31.0341 38.4090   4
 -11   6  16 58.6457 45.7407   4
 -11   6  14 4.43193 42.7429   4
 -11   6  13-68.1205 41.7104   4
 -11   6  12 51.1168 36.5310   4
 -11   6  11 53.4411 41.1328   4
 -11   6  10 10.5824 40.6237   4
 -11   6   9 49.8265 41.3957   4
  11  -6  -8 11.0600 31.9719   5
 -11   6   8 11.4363 36.0321   4
  11  -6  -7-1.37426 31.1369   5
 -11  -6   7 9.76553 39.2607   2
 -11   6   7 48.7841 36.3169   4
  11  -6  -6-4.69691 31.4234   5
 -11  -6   6 8.27274 36.2966   2
 -11   6   6 16.4900 34.7387   4
  11  -6  -5-18.1461 32.2886   5
 -11  -6   5 26.3968 36.8638   2
 -11   6   5 10.2836 35.0313   4
  11  -6  -4 1.37481 32.9133   5
 -11  -6   4 19.7554 36.2179   2
  11   6  -4 4.29457 24.8783   3
 -11   6   4 61.9290 35.4099   4
  11  -6  -3-13.5162 32.4108   5
 -11  -6   3 42.0865 35.1075   2
  11   6  -3 1.89982 24.9967   3
 -11   6   3 7.83217 35.4863   4
  11  -6  -2-3.79389 33.3370   5
 -11  -6   2 8.90020 31.5886   2
  11   6  -2-30.9359 26.5618   3
 -11   6   2 10.5808 32.7510   4
 -11  -6   1 36.8374 33.9974   2
  11  -6  -1-28.9628 35.1188   5
  11   6  -1 11.2064 28.2853   3
 -11  -6   0 0.76980 34.6178   2
  11   6   0 6.45265 28.9815   3
 -11  -6  -1 40.0212 35.0650   2
  11   6   1-6.46427 31.3535   3
 -11  -6  -2 69.3271 35.5852   2
  11   6   2 1.70050 31.8686   3
 -11  -6  -3 15.0447 33.9803   2
  11   6   3 19.0659 36.8511   3
  11   6   4 9.51510 34.7972   3
  11   6   5 33.8041 37.5527   3
  11   6   6 20.1259 36.7844   3
  11   6   7-2.26711 44.5044   4
  11   6   7 66.2810 38.1711   3
  11   6   8-31.8444 45.1717   4
  11   6   8-25.1161 36.1772   3
  11   6   9 15.1744 41.1030   3
  11   6  10 8.98573 40.3450   3
  11   6  11-17.9286 38.2224   3
  11   6  12-75.3708 45.5287   3
  11   6  13-25.7967 44.2617   3
  11   6  14 79.4295 51.2635   3
  11   6  15 6.84204 44.7816   3
 -11   7  15 27.7885 45.0324   4
 -11   7  14 115.425 46.5952   4
 -11   7  13 35.9297 39.6979   4
 -11   7  12 112.434 46.7159   4
 -11   7  11 316.075 49.2565   4
 -11   7  10 27.3370 39.1788   4
 -11   7   9 108.725 43.0970   4
 -11   7   8 287.923 49.1592   4
  11  -7  -7 769.007 50.7682   5
 -11   7   7 742.086 54.1824   4
  11  -7  -6 590.174 46.7006   5
 -11   7   6 543.596 50.0044   4
  11  -7  -5-45.7064 34.6267   5
 -11  -7   5-7.23487 36.0086   2
 -11   7   5-5.50325 39.2014   4
 -11  -7   4 922.579 53.8033   2
  11  -7  -4 967.459 52.0607   5
 -11   7   4 1059.56 55.9151   4
  11  -7  -3 250.774 41.2935   5
 -11   7   3 308.797 41.6846   4
 -11  -7   3 270.298 39.9305   2
  11  -7  -2 215.915 41.4384   5
 -11  -7   2 153.946 34.6958   2
 -11   7   2 212.425 42.1583   4
  11  -7  -1 0.00000 34.8204   5
 -11  -7   1-7.85869 33.9939   2
  11   7  -1 22.7720 29.1440   3
 -11  -7   0 638.056 45.4422   2
  11   7   0 686.319 42.6520   3
  11  -7   0 633.124 48.4588   5
  11   7   1 1436.19 57.0756   3
  11  -7   1 1416.33 61.7826   5
  11   7   2 893.691 48.7815   3
  11   7   3-28.7609 36.7220   3
  11   7   4 4.42269 37.4427   3
  11   7   5 421.024 42.2190   3
  11   7   6 138.919 47.8042   4
  11   7   6 116.324 39.5117   3
  11   7   7 49.5509 45.1535   4
  11   7   7 73.5493 40.4110   3
  11   7   8 136.074 49.6801   4
  11   7   8 282.371 48.6858   3
  11   7   9 44.0134 48.9198   4
  11   7   9 73.8588 43.4597   3
  11   7  10 94.3353 46.5530   3
  11   7  11 368.158 52.8135   3
  11   7  12 18.7388 42.2532   3
  11   7  13 47.0860 49.7895   3
 -11   8  13 126.201 43.6909   4
 -11   8  12 119.751 46.5236   4
 -11   8  11 211.757 50.5910   4
 -11   8  10 7.48970 47.2558   4
 -11   8   9-46.0194 37.2936   4
 -11   8   8 82.2698 47.0485   4
 -11   8   7 53.1176 45.7306   4
  11  -8  -6 94.2837 40.1964   5
 -11   8   6 55.7981 48.3429   4
  11  -8  -5-6.67489 32.2444   5
 -11   8   5 75.6699 47.8998   4
  11  -8  -4-72.7216 38.7553   5
 -11   8   4 74.2024 48.1543   4
  11  -8  -3 1.55376 33.5976   5
 -11   8   3 7.83164 46.6110   4
  11  -8  -2 22.5235 37.2904   5
  11  -8  -1-23.4114 39.7989   5
  11  -8   0-13.8094 39.0382   5
  11  -8   1-13.8525 36.3696   5
  11  -8   2-11.2022 38.7092   5
  11   8   2 18.9186 34.3534   3
  11  -8   3 46.7719 35.9908   5
  11   8   3 2.73747 39.2397   3
  11   8   4 5.59669 40.2174   3
  11   8   5 10.5043 50.5551   4
  11   8   5 16.5719 35.4821   3
  11   8   6-53.1227 56.9928   4
  11   8   6-34.0867 39.6389   3
  11   8   7 70.6761 52.6310   4
  11   8   7 40.6698 42.2222   3
  11   8   8 105.091 54.9013   4
  11   8   8 97.0430 47.3335   3
  11   8   9 4.67224 58.2360   4
  11   8   9 16.8388 48.3803   3
  11   8  10-10.1204 51.5872   3
  11   8  11 30.9807 44.1985   3
 -11   9  10-23.5556 44.8943   4
 -11   9   9 105.451 46.3801   4
 -11   9   8 30.9580 45.6289   4
 -11   9   7-108.631 50.8268   4
 -11   9   6 462.888 60.5266   4
  11  -9  -5 17.2505 34.6453   5
 -11   9   5 110.081 48.2910   4
  11  -9  -4 517.379 51.8065   5
 -11   9   4 481.892 57.5868   4
  11  -9  -3 93.4995 42.0578   5
  11  -9  -2 331.182 47.4637   5
  11  -9  -1-37.1103 42.4867   5
  11  -9   0 368.201 49.4914   5
  11  -9   1-111.786 39.4685   5
  11  -9   2 37.0075 35.9739   5
  11   9   3 53.9764 59.3454   4
  11  -9   3-126.522 34.8254   5
  11   9   4-38.9246 63.4893   4
  11  -9   4 67.6023 42.8004   5
  11   9   5-83.1778 63.7152   4
  11  -9   5-65.4901 36.0211   5
  11   9   6 68.4094 52.4248   4
  11  -9   6-4.64530 35.7688   5
  11   9   6-14.0456 40.0903   3
  11   9   7 41.4161 64.3046   4
  11   9   7 19.2292 42.8688   3
  11   9   8-80.9874 54.2253   4
  11   9   8-48.7055 38.7904   3
  11   9   9-11.0452 69.5076   4
 -12   0  23 53.6593 32.0153   4
 -12   0  22-44.1872 31.0731   4
 -12   0  21-3.61369 33.5343   4
 -12   0  20 126.683 37.2123   4
 -12   0  19-30.7883 32.4687   4
 -12   0  18 41.1203 31.7214   4
 -12   0  17-21.5627 31.3160   4
 -12   0  16 171.710 34.0544   4
 -12   0  15-1.92898 29.1198   4
 -12   0  14 67.6613 28.6456   4
 -12   0  13-11.9059 29.4997   4
 -12   0  12 454.880 34.8111   4
 -12   0  11-15.4454 26.6739   4
 -12   0  10 1036.41 46.4660   2
 -12   0  10 1141.02 42.5806   4
 -12   0   9 6.43636 23.6558   4
 -12   0   9 21.0649 26.1600   2
 -12   0   8 5.83130 24.8439   2
 -12   0   8 26.2602 23.0315   4
 -12   0   7 8.58348 25.2425   2
 -12   0   7-33.4688 22.2377   4
 -12   0   6 9.21140 25.8294   2
 -12   0   6 65.6554 21.3808   4
 -12   0   5 25.8558 28.3438   2
 -12   0   5 9.96891 17.5495   4
 -12   0   4 5460.89 85.6224   2
  12   0  -4 5304.86 74.9274   3
 -12   0   4 5439.27 67.7672   4
 -12   0   3 14.9798 15.8880   4
  12   0  -3 76.9873 26.2769   3
  12   0  -2 1716.39 47.0874   3
 -12   0   2 1731.78 38.4289   4
  12   0  -1-8.21710 18.1478   6
 -12   0   1 5.24167 15.0487   4
  12   0  -1 0.56831 25.6213   3
  12   0   0 345.500 24.5827   6
  12   0   0 375.452 29.2763   3
  12   0   1 4.83778 25.7549   3
  12   0   1 4.77547 19.8527   6
  12   0   2 15030.5 115.848   6
  12   0   2 15138.4 118.689   3
  12   0   3 3.52717 22.7737   6
  12   0   3-17.9600 25.4128   3
  12   0   4 559.274 34.4441   3
  12   0   4 560.644 33.9635   6
  12   0   5-4.88188 23.5311   6
  12   0   5-15.4534 24.1420   3
  12   0   6 699.600 37.4644   6
  12   0   6 691.796 36.1816   3
  12   0   7 15.0787 28.1839   6
  12   0   7 12.6336 25.0531   3
  12   0   8 63.1061 31.7651   6
  12   0   8 34.6034 28.1352   3
  12   0   9 14.7937 27.8433   3
  12   0   9-10.8674 32.1465   6
  12   0  10 67.2039 30.1827   3
  12   0  10 52.4166 35.3208   6
  12   0  11 5.90445 35.9291   6
  12   0  11 7.06853 30.9343   3
  12   0  12 2594.12 71.6892   6
  12   0  12 2700.14 66.7845   3
  12   0  13 53.7649 37.9836   6
  12   0  13 26.9797 30.8222   3
  12   0  14 112.685 37.9306   6
  12   0  15 33.8757 35.4398   6
  12   0  16 14.7343 35.3363   6
  12   0  17-30.3341 31.0311   6
  12   0  18 51.1870 33.9007   6
  12   0  19 3.84513 36.5483   6
 -12  -1  23-75.4267 33.2045   4
 -12  -1  22-41.7289 31.0461   4
 -12   1  22 37.6239 40.0287   4
 -12  -1  21-24.9243 32.0770   4
 -12  -1  20 45.1556 34.7566   4
 -12   1  20-36.4040 34.2672   4
 -12  -1  19 22.1369 29.1198   4
 -12   1  19 16.9978 33.7798   4
 -12  -1  18-47.5941 31.9388   4
 -12   1  18 0.41078 32.4916   4
 -12  -1  17-18.8506 29.4573   4
 -12   1  17-38.2120 28.0397   4
 -12  -1  16-25.0561 29.5156   4
 -12   1  16 0.09372 29.3357   4
 -12  -1  15-26.2034 30.8176   4
 -12   1  15-14.6251 33.8954   4
 -12  -1  14-7.43293 28.9056   4
 -12   1  14 16.4983 27.7897   4
 -12  -1  13-9.72159 29.0215   4
 -12   1  13 12.0772 28.6049   4
 -12  -1  12 21.8345 30.2400   4
 -12   1  12-23.8124 26.7422   4
 -12  -1  11-0.75310 25.2145   4
 -12   1  11-7.10589 24.3484   4
 -12  -1  10 18.0271 26.5150   4
 -12   1  10-8.91246 25.7364   4
 -12  -1  10-32.8719 32.2357   2
 -12   1  10 16.4520 24.2356   2
 -12  -1   9 5.59630 23.3549   4
 -12   1   9-20.7760 23.6055   4
 -12  -1   9 2.37592 29.2158   2
 -12   1   9-10.4899 24.0424   2
 -12  -1   8 13.6183 20.9162   4
 -12   1   8-9.75519 22.5947   2
 -12  -1   8-9.94883 28.7613   2
 -12   1   8-10.4333 22.0856   4
 -12   1   7 12.3299 24.1267   2
 -12  -1   7-19.9662 29.3631   2
 -12  -1   7-17.1951 20.8921   4
 -12   1   7-12.5296 20.4840   4
 -12   1   6-13.3504 23.7869   2
 -12  -1   6-8.29835 27.4694   2
 -12  -1   6 10.6970 20.9150   4
 -12   1   6-9.82123 19.6195   4
  12   1  -6 0.61884 23.9447   3
 -12   1   5 5.36310 23.0012   2
 -12  -1   5-16.7597 28.9855   2
 -12  -1   5-1.50545 19.0347   4
 -12   1   5 26.3198 19.1140   4
  12   1  -5-7.94368 22.8835   3
 -12  -1   4 1.35387 28.8167   2
 -12   1   4 12.2410 24.6777   2
 -12   1   4-3.25206 17.6218   4
  12   1  -4 9.99134 22.8753   3
 -12  -1   3 8.68343 27.8540   2
  12   1  -3 3.69348 12.8508   6
 -12   1   3-1.97034 16.9373   4
  12   1  -3-1.77425 23.4387   3
  12   1  -2 13.8850 13.3526   6
 -12   1   2-3.66899 14.8393   4
  12   1  -2 6.11949 23.9446   3
  12  -1  -2 13.4781 25.3653   3
  12   1  -1 14.5862 16.0582   6
 -12   1   1-2.45975 14.9387   4
  12   1  -1-2.09909 26.5400   3
  12  -1  -1 22.6536 23.9336   3
 -12   1   0 8.48401 13.8016   4
  12   1   0-5.62305 16.1833   6
  12   1   0 19.1532 26.0255   3
  12  -1   0 5.42642 24.3123   3
  12   1   1 12.2857 20.8262   6
 -12   1  -1 8.15811 13.3479   4
  12   1   1-3.76289 24.7900   3
  12  -1   1 17.9851 23.3512   3
  12  -1   2 0.00000 22.8817   6
  12   1   2 12.9017 21.9014   6
  12   1   2-2.89340 25.0150   3
  12  -1   2-16.5177 23.1341   3
  12  -1   3-3.11957 23.4384   6
  12   1   3-20.0984 22.2572   6
  12   1   3-22.0261 25.9317   3
  12  -1   3-9.51057 22.0513   3
  12  -1   4 17.6923 23.5208   6
  12   1   4 10.6018 25.8096   3
  12  -1   4-6.09011 21.8934   3
  12  -1   5-15.3240 24.4980   6
  12   1   5-11.4559 26.1041   3
  12  -1   5 0.80413 21.4908   3
  12  -1   6-1.24018 26.8330   6
  12   1   6 6.39054 26.6390   3
  12  -1   6 16.6562 21.5578   3
  12   1   7-23.3453 28.9920   3
  12  -1   7-5.49159 29.2793   6
  12  -1   7 1.42960 23.6116   3
  12  -1   8 7.11527 31.5411   6
  12   1   8 12.3091 30.1352   3
  12  -1   8-23.8070 25.1256   3
  12   1   9 37.3184 30.3967   3
  12  -1   9 0.46874 27.0927   3
  12  -1   9 9.89578 35.9975   6
  12  -1  10 38.6689 37.0834   6
  12   1  10 98.7241 35.3162   3
  12  -1  10 12.7592 29.7595   3
  12  -1  11 24.7063 40.1025   6
  12   1  11 51.5952 36.0686   3
  12  -1  12 28.7338 39.3617   6
  12   1  12 33.3043 37.8500   3
  12  -1  13 36.7618 38.6320   6
  12   1  13 73.8921 38.6043   3
  12  -1  14 10.3559 36.2696   6
  12   1  14-33.4028 38.3293   3
  12  -1  15 37.8275 39.9416   6
  12   1  15 58.3860 35.0335   6
  12   1  15 2.57416 34.1430   3
  12   1  16-5.34793 33.1784   6
  12  -1  16 9.79257 35.8782   6
  12   1  16 4.27783 35.0167   3
  12   1  17 37.8653 34.6016   6
  12  -1  17 10.0804 34.8055   6
  12  -1  18-24.8306 37.8337   6
  12   1  18 46.1871 37.8473   6
  12  -1  19-111.518 33.8548   6
  12   1  19 42.0938 36.8678   6
 -12   2  22 52.0457 39.2524   4
 -12   2  21 45.2996 37.3425   4
 -12  -2  20 39.2506 31.8447   4
 -12   2  20-2.79946 37.5773   4
 -12  -2  19 69.3966 39.7065   4
 -12   2  19 115.112 37.3230   4
 -12  -2  18 1.68452 30.4899   4
 -12   2  18 50.4963 32.5931   4
 -12  -2  17-51.1652 28.8727   4
 -12   2  17 18.2213 30.5800   4
 -12  -2  16 127.909 34.5168   4
 -12   2  16 99.4804 35.6878   4
 -12  -2  15 15.8290 31.1611   4
 -12   2  15 24.0763 31.9783   4
 -12  -2  14 82.8111 31.1451   4
 -12   2  14 107.375 34.4998   4
 -12  -2  13 20.8502 28.5501   4
 -12   2  13 55.9541 28.0339   4
 -12  -2  12 34.2065 30.8705   4
 -12   2  12 22.5558 28.9764   4
 -12   2  11 301.264 33.6635   4
 -12   2  10 102.522 28.1911   4
 -12  -2  10 72.6465 34.1902   2
 -12  -2   9 1632.66 59.7023   2
 -12   2   9 1600.60 46.1829   2
 -12   2   9 1666.46 49.9187   4
 -12   2   8 27.6142 19.5898   2
 -12  -2   8 22.5017 31.9668   2
 -12   2   8 38.2347 25.6004   4
 -12   2   7 1433.39 43.1089   2
 -12  -2   7 1462.49 54.9614   2
  12   2  -7 1486.35 45.3616   3
  12  -2  -7 1402.73 35.9128   5
 -12   2   7 1551.46 45.5129   4
 -12   2   6 380.758 28.4665   2
 -12  -2   6 359.222 37.6574   2
  12   2  -6 424.637 31.6648   3
  12  -2  -6 419.228 23.6553   5
 -12   2   6 500.138 30.2647   4
 -12   2   5 1729.67 47.9491   2
 -12  -2   5 1667.36 58.9604   2
  12   2  -5 1734.65 47.7429   3
 -12   2   5 1767.56 44.8217   4
 -12   2   4 22.1943 21.4346   2
 -12  -2   4 34.7313 31.0179   2
 -12   2   4 6.38217 18.3737   4
  12   2  -4-11.1214 22.7173   3
 -12  -2   3 16.9230 31.1777   2
 -12   2   3-3.33412 17.5839   4
  12   2  -3 1.75675 22.7773   3
 -12  -2   2 1017.75 47.6911   2
  12   2  -2 1034.30 39.3332   3
 -12   2   2 1147.24 34.2342   4
  12   2  -1 218.646 28.4387   3
 -12   2   1 248.850 20.3311   0
 -12   2   1 192.841 20.4491   4
  12   2   0 1309.84 44.7543   3
  12  -2   0 1297.82 39.5916   3
 -12   2   0 1282.56 31.9471   4
  12   2   1 312.639 32.6590   3
  12  -2   1 308.975 26.9084   3
  12   2   2 21.5901 26.9119   3
  12  -2   2 20.4018 20.9600   3
  12  -2   3 1523.24 41.5298   3
  12   2   3 1558.87 49.8230   3
  12   2   4 587.409 38.6421   3
  12  -2   4 586.958 30.3459   3
  12   2   5 68.3946 29.7487   3
  12  -2   5 81.7514 22.6325   3
  12  -2   6 1078.34 36.7168   3
  12   2   6 1096.30 45.8718   3
  12  -2   7 2330.67 50.6631   3
  12  -2   7 2500.63 65.1406   6
  12   2   7 2309.84 61.6830   3
  12   2   8 58.5978 36.0254   3
  12  -2   8 94.4408 37.1371   6
  12  -2   9-20.9054 36.6996   6
  12   2   9 10.8967 36.4099   3
  12  -2  10 2462.40 72.2355   6
  12   2  10 2645.53 71.8806   3
  12  -2  11 60.5751 39.1883   6
  12   2  11 41.4489 35.4692   3
  12  -2  12 929.818 54.4623   6
  12   2  12 789.896 51.3058   3
  12  -2  13 292.033 44.7893   6
  12   2  13 334.405 44.9870   3
  12   2  14 85.1693 36.2462   3
  12  -2  14 89.0437 41.4365   6
  12  -2  15 377.807 45.6346   6
  12   2  15 389.555 48.3153   3
  12  -2  16 68.8941 36.2674   6
  12   2  16 6.74487 38.7475   3
  12  -2  17 72.6302 34.2147   6
  12   2  17-32.1854 32.8352   3
  12  -2  18 71.0203 37.1354   6
  12   2  18-12.0728 29.9714   3
  12  -2  19 132.364 39.6607   6
 -12   3  21-22.1037 35.3385   4
 -12   3  20 25.6227 37.9105   4
 -12   3  19 45.2845 37.0250   4
 -12   3  18-57.7129 32.9996   4
 -12   3  17 53.2071 33.2244   4
 -12   3  16 18.6517 30.7013   4
 -12   3  15-16.0323 28.9549   4
 -12   3  14 23.8827 29.0084   4
 -12   3  13 18.4411 30.1630   4
 -12   3  12-24.1325 31.8574   4
 -12   3  11-42.9779 34.1383   4
 -12   3  10-44.9231 34.0222   4
 -12  -3   9-14.6763 37.2102   2
 -12   3   9 8.76600 29.8367   4
  12  -3  -8 10.0556 19.5756   5
 -12  -3   8 11.3153 35.6293   2
 -12   3   8-30.9875 29.7979   4
  12   3  -8 10.1662 22.9108   3
  12  -3  -7-10.4136 19.1785   5
 -12  -3   7-6.81696 36.5806   2
 -12   3   7-14.0472 26.0610   4
  12   3  -7 0.26067 21.8721   3
  12  -3  -6-5.72550 19.4119   5
 -12  -3   6 0.90479 34.5537   2
 -12   3   6-24.9369 26.3998   4
  12   3  -6 18.8128 23.2951   3
 -12  -3   5 1.38457 32.1101   2
 -12   3   5-11.9953 23.3047   4
  12   3  -5-3.05894 22.4259   3
 -12  -3   4 3.53222 32.2617   2
 -12   3   4-10.1929 23.2671   4
  12   3  -4-7.46667 24.6266   3
 -12  -3   3 12.7413 33.0792   2
 -12   3   3-2.46015 21.5017   4
  12   3  -3-0.89001 23.8824   3
 -12  -3   2 2.32512 33.9296   2
 -12   3   2-6.28857 15.5162   0
 -12   3   2-6.02565 20.1808   4
  12   3  -2-6.88758 23.0237   3
 -12  -3   1 23.0304 31.3390   2
 -12   3   1 7.76767 17.8379   0
  12   3  -1 6.21183 25.4230   3
 -12   3   1 4.72562 18.7401   4
 -12   3   0 28.0042 18.9793   0
  12   3   0-8.05113 25.1094   3
 -12   3   0-19.2459 17.3294   4
  12   3   1 11.1239 27.4478   3
  12   3   2 2.75895 28.7944   3
  12   3   3 16.2905 28.6293   3
  12  -3   3-13.7770 19.1364   3
  12   3   4 21.6326 32.3491   3
  12  -3   4-6.68204 19.9880   3
  12   3   5 1.26379 32.5789   3
  12   3   6 20.9120 35.4876   3
  12   3   7 95.3279 41.6668   3
  12   3   8 62.7884 39.2395   3
  12   3   9 12.8741 39.9242   3
  12   3  10-8.16521 38.2144   3
  12   3  11 21.0125 40.1894   3
  12   3  12-26.7279 40.4337   3
  12   3  13-66.8326 40.2100   3
  12   3  14 9.48704 37.6926   3
  12   3  15 40.1749 39.9030   3
  12   3  16 1.95044 44.8445   3
  12   3  17 66.1662 47.6976   3
  12   3  18 57.3059 48.5492   3
  12   3  19 49.8508 46.9394   3
 -12   4  20 247.655 41.8647   4
 -12   4  19-9.01246 33.9186   4
 -12   4  18 17.9411 37.3973   4
 -12   4  17 25.2088 37.5727   4
 -12   4  16 305.721 46.6965   4
 -12   4  15 72.2121 37.2288   4
 -12   4  14 119.337 37.7860   4
 -12   4  13-19.2669 34.9165   4
 -12   4  12 216.283 38.9446   4
 -12   4  11 137.350 35.2631   4
 -12   4  10 13.6170 31.9133   4
  12  -4  -9 168.493 26.7176   5
 -12  -4   9 147.161 41.6458   2
 -12   4   9 73.4982 32.7738   4
  12   4  -9 122.447 26.8020   3
  12   4  -8 340.610 30.1148   3
  12  -4  -8 329.120 30.1873   5
 -12   4   8 341.405 38.4502   4
 -12  -4   8 325.404 43.1122   2
  12  -4  -7 10.5862 23.6139   5
 -12  -4   7 37.0354 36.0136   2
 -12   4   7 5.13586 30.3930   4
  12   4  -7 21.4143 24.8039   3
 -12  -4   6 544.505 46.4473   2
  12   4  -6 519.683 34.0818   3
  12  -4  -6 540.434 33.3194   5
 -12   4   6 482.819 36.4512   4
  12  -4  -5 44.2615 24.2422   5
 -12  -4   5 14.9205 33.8097   2
 -12   4   5 7.41277 28.1777   4
  12   4  -5 6.77601 22.9436   3
 -12  -4   4-1.89874 33.6175   2
 -12   4   4-20.5347 24.4462   4
  12   4  -4 15.6408 24.4183   3
 -12  -4   3 216.323 39.5005   2
  12   4  -3 150.053 28.6501   3
 -12   4   3 112.611 25.9627   4
 -12  -4   2 477.944 44.3787   2
 -12   4   2 399.092 29.4153   4
  12   4  -2 476.719 32.9202   3
 -12  -4   1 232.888 39.0106   2
 -12   4   1 184.013 24.5824   4
  12   4  -1 211.117 31.4429   3
 -12  -4   0 432.239 43.3280   2
  12   4   0 444.879 35.2733   3
  12   4   1 23.5340 28.1339   3
  12   4   2 49.7970 32.3287   3
  12   4   3 241.165 35.2953   3
  12   4   4 1735.64 58.3176   3
  12   4   5 727.170 48.0507   3
  12   4   6 471.438 47.2107   3
  12   4   7 255.357 41.3260   3
  12   4   8 443.026 46.8678   3
  12   4   9 85.9784 38.3806   3
  12   4  10 570.241 47.5894   3
  12   4  11 327.134 43.8453   3
  12   4  12 19.4059 40.6046   3
  12   4  13 24.2505 37.4904   3
  12   4  14 83.0114 43.5812   3
  12   4  15 2.30189 40.9385   3
  12   4  16 125.882 49.6101   3
  12   4  17 139.952 57.0020   3
  12   4  18 6.72053 52.5560   3
 -12   5  19-80.7982 45.2819   4
 -12   5  18-20.9736 36.7270   4
 -12   5  17-29.1417 40.2128   4
 -12   5  16-26.7277 41.9876   4
 -12   5  15 43.4918 39.2961   4
 -12   5  14-33.8606 35.5899   4
 -12   5  13-48.7393 35.2679   4
 -12   5  12-11.8558 37.7678   4
 -12   5  11-31.6124 38.4139   4
 -12   5  10-2.19200 37.9802   4
  12  -5  -9-14.6942 26.5208   5
 -12   5   9 21.3956 37.5938   4
  12  -5  -8-14.0379 25.3711   5
 -12  -5   8 8.74454 39.7436   2
 -12   5   8 7.47270 34.6574   4
  12  -5  -7 7.40430 26.9554   5
 -12  -5   7-16.5522 36.1946   2
 -12   5   7 32.8019 34.2733   4
  12   5  -7-11.1136 24.7306   3
  12  -5  -6-2.11182 26.4452   5
 -12  -5   6-13.8970 37.1417   2
 -12   5   6 62.0296 31.4602   4
  12   5  -6 8.98314 23.3086   3
  12  -5  -5-16.5452 29.1312   5
 -12  -5   5 4.32873 35.4199   2
 -12   5   5 9.35329 29.6411   4
  12   5  -5 1.68188 23.3561   3
  12  -5  -4-0.90016 28.1184   5
 -12  -5   4-13.3700 35.6985   2
  12   5  -4-4.44609 24.3356   3
 -12   5   4 17.6967 29.8260   4
 -12  -5   3 9.41684 35.2011   2
  12  -5  -3 26.1776 28.4799   5
  12   5  -3-20.6820 27.5099   3
 -12   5   3-6.29163 28.1943   4
 -12  -5   2 13.7549 36.0257   2
  12   5  -2-29.6128 27.2059   3
 -12   5   2 43.5308 28.0328   4
 -12  -5   1 7.56723 35.9119   2
  12   5  -1-24.8456 29.8835   3
 -12  -5   0 32.6015 35.4782   2
  12   5   0-2.97255 31.5833   3
  12   5   1 5.87734 34.5938   3
 -12  -5  -1 89.2070 36.8541   2
  12   5   2-2.88947 32.5989   3
  12   5   3 22.6552 40.1789   3
  12   5   4-29.9188 40.7279   3
  12   5   5-11.5854 40.5173   3
  12   5   6 31.3599 39.5072   3
  12   5   7 20.9844 34.8737   3
  12   5   8-6.33052 40.4993   3
  12   5   9 54.5338 42.6274   3
  12   5  10 47.0110 41.8315   3
  12   5  11 58.6089 41.9679   3
  12   5  12 81.3996 40.5049   3
  12   5  13 18.8898 45.7802   3
  12   5  14 19.3607 42.9109   3
  12   5  15 7.70188 50.4304   3
  12   5  16-37.2139 47.0218   3
 -12   6  17 64.2659 46.8395   4
 -12   6  16-74.8129 43.5622   4
 -12   6  15 15.8456 33.3257   4
 -12   6  14 3.29165 38.9548   4
 -12   6  13-72.8457 42.1181   4
 -12   6  12 40.8914 40.8572   4
 -12   6  11 116.451 41.2053   4
 -12   6  10 162.223 38.6938   4
 -12   6   9 586.525 46.5512   4
  12  -6  -8 63.8576 29.7207   5
 -12   6   8 46.1773 35.6234   4
 -12  -6   7 392.609 45.8406   2
  12  -6  -7 418.795 40.0434   5
 -12   6   7 480.927 43.3251   4
  12  -6  -6 281.092 39.2726   5
 -12   6   6 334.737 39.5010   4
 -12  -6   6 248.442 40.8448   2
  12  -6  -5 117.597 33.5283   5
 -12  -6   5 84.5650 36.4493   2
 -12   6   5 119.587 36.1882   4
  12  -6  -4 0.94865 30.6130   5
 -12  -6   4-19.2293 33.7724   2
  12   6  -4 17.6698 26.9307   3
 -12   6   4 99.0204 36.6485   4
  12  -6  -3 2.67465 30.8210   5
 -12  -6   3 7.67438 33.7936   2
  12   6  -3 13.3421 26.3633   3
 -12   6   3 73.8640 34.1389   4
  12  -6  -2 11.5092 32.2316   5
 -12  -6   2-4.28609 34.5064   2
  12   6  -2-6.52442 29.8914   3
 -12  -6   1 261.612 41.1143   2
  12   6  -1 214.382 35.7063   3
 -12  -6   0 107.757 36.6351   2
  12   6   0 135.523 36.0244   3
  12   6   1 342.233 40.0163   3
 -12  -6  -1 322.205 43.9867   2
  12   6   2 390.133 43.1952   3
 -12  -6  -2 296.392 44.7778   2
 -12  -6  -3 582.903 49.4434   2
  12   6   3 608.284 45.8600   3
  12   6   4 17.9213 38.0019   3
  12   6   5 229.404 40.3451   3
  12   6   6 239.700 43.5574   3
  12   6   7-34.3888 44.2832   4
  12   6   7 17.2023 37.8354   3
  12   6   8-20.0767 43.7738   3
  12   6   9 132.863 48.0769   3
  12   6  10-55.7264 46.3762   3
  12   6  11-58.8388 44.6965   3
  12   6  12 52.8237 43.2383   3
  12   6  13 70.3420 52.9498   3
  12   6  14 256.817 48.1456   3
 -12   7  15-73.6593 47.2875   4
 -12   7  14-18.2723 42.3042   4
 -12   7  13 45.7819 38.9311   4
 -12   7  12 122.768 42.5492   4
 -12   7  11 57.2511 44.2268   4
 -12   7  10 110.843 44.6575   4
 -12   7   9 60.0404 43.0119   4
  12  -7  -8-13.1391 31.1512   5
 -12   7   8 30.4569 39.7378   4
  12  -7  -7-0.65070 35.8404   5
 -12   7   7 47.2357 39.4390   4
  12  -7  -6 4.82992 35.4227   5
 -12  -7   6-15.0481 39.5870   2
 -12   7   6 39.8687 39.6759   4
  12  -7  -5 5.80259 35.9008   5
 -12  -7   5-12.5284 38.0611   2
 -12   7   5 36.0355 38.8178   4
  12  -7  -4 9.03350 36.9363   5
 -12  -7   4-0.77642 37.7348   2
 -12   7   4 104.369 38.5166   4
  12  -7  -3-15.7918 34.6966   5
 -12  -7   3 6.19726 38.7843   2
 -12   7   3 86.3615 41.2491   4
  12  -7  -2-9.82603 38.1115   5
 -12  -7   2 22.6915 34.5240   2
  12  -7  -1 29.6083 36.1347   5
 -12  -7   1 4.64040 33.6726   2
  12   7  -1 33.3960 32.5289   3
  12  -7   0 9.67867 35.4517   5
 -12  -7   0-18.7248 31.6923   2
  12   7   0 37.7744 36.1384   3
 -12  -7  -1-17.8901 36.7328   2
  12   7   1 36.1175 37.5706   3
  12   7   2 0.00000 37.1298   3
  12   7   3 6.09867 34.7519   3
  12   7   4-30.7138 37.7523   3
  12   7   5 1.86824 40.3477   3
  12   7   6-78.9872 45.4791   4
  12   7   6 15.6706 39.7028   3
  12   7   7 1.50644 48.7963   4
  12   7   7 30.0218 44.1221   3
  12   7   8 53.5376 50.5703   4
  12   7   8-20.4732 37.8598   3
  12   7   9 30.7867 42.5877   3
  12   7  10 14.9965 39.2794   3
  12   7  11-26.8744 45.5422   3
  12   7  12-76.2723 47.7951   3
 -12   8  12 17.9018 40.6695   4
 -12   8  11 261.812 47.8902   4
 -12   8  10 256.946 49.4738   4
 -12   8   9 179.858 48.5293   4
 -12   8   8 226.314 48.2400   4
  12  -8  -7 81.5780 35.9852   5
 -12   8   7 72.1013 45.2620   4
  12  -8  -6 151.099 42.9268   5
 -12   8   6 274.126 45.4637   4
  12  -8  -5 208.653 42.1723   5
 -12   8   5 314.982 50.0211   4
  12  -8  -4 40.1363 38.0807   5
 -12   8   4 103.605 46.3894   4
  12  -8  -3 19.4820 36.5744   5
  12  -8  -2 153.830 44.6558   5
  12  -8  -1 48.2374 42.7553   5
  12  -8   0 39.2613 39.3452   5
  12  -8   1 23.8360 41.6157   5
  12  -8   2 125.131 40.4064   5
  12   8   2 115.425 34.8696   3
  12   8   3 522.222 46.6590   3
  12  -8   3 570.828 50.4668   5
  12   8   4 191.611 39.8377   3
  12   8   5 74.1077 51.1084   4
  12   8   5 119.197 43.2561   3
  12   8   6 242.705 63.1412   4
  12   8   6 95.5598 44.5423   3
  12   8   7 169.282 64.6850   4
  12   8   7 207.964 43.9774   3
  12   8   8 172.170 58.6152   4
  12   8   8 245.029 43.4603   3
  12   8   9 96.9285 41.9690   3
  12   8  10 13.6841 40.9331   3
 -12   9   9 180.467 53.0409   4
 -12   9   8 29.1938 47.6112   4
 -12   9   7 163.087 50.5878   4
  12  -9  -6 32.6740 39.9733   5
 -12   9   6 90.0888 51.6349   4
  12  -9  -5 48.1232 34.4191   5
  12  -9  -4 72.3482 39.6171   5
  12  -9  -3 31.0501 42.7195   5
  12  -9  -2 46.7987 38.5620   5
  12  -9  -1-95.0737 40.2571   5
  12  -9   0-39.3797 41.4074   5
  12  -9   1 22.3336 36.0888   5
  12  -9   2 63.1639 33.6085   5
  12  -9   3 21.8273 41.6570   5
  12   9   4-83.0219 58.8246   4
  12  -9   4-44.2314 33.0603   5
  12   9   5-115.216 53.8395   4
  12   9   6 102.891 64.6071   4
  12   9   6-1.86484 33.9203   3
  12   9   7 33.3149 60.8874   4
  12   9   7-16.8208 42.3873   3
 -13   0  22 40.1524 28.5285   4
 -13   0  21-20.1662 30.4828   4
 -13   0  20 10.5195 33.5265   4
 -13   0  19 34.8391 35.7680   4
 -13   0  18-14.4182 28.2075   4
 -13   0  17-36.9548 32.8643   4
 -13   0  16-48.2060 29.5536   4
 -13   0  15-28.0964 30.3384   4
 -13   0  14-27.4868 28.1515   4
 -13   0  13 1.66415 27.0976   4
 -13   0  12 15.4752 26.5637   4
 -13   0  11 7.26791 25.7291   4
 -13   0  10-17.9147 26.6641   4
 -13   0  10-8.89093 30.5785   2
 -13   0   9-0.41376 23.1776   4
 -13   0   9-11.8343 28.4540   2
 -13   0   8 24.6958 27.4809   2
 -13   0   8-9.99938 24.9231   4
 -13   0   7-8.99673 26.0496   2
 -13   0   7 7.81651 20.9921   4
 -13   0   6-6.82746 27.7045   2
 -13   0   6-6.73905 20.3327   4
 -13   0   5-8.57693 26.4460   2
 -13   0   5 6.02727 17.9514   4
 -13   0   4 8.19697 27.6846   2
 -13   0   4-4.57929 18.3479   4
  13   0  -4-12.4405 29.0771   3
 -13   0   3-7.47310 17.4439   4
  13   0  -3-8.72673 30.6916   3
 -13   0   2 20.5483 18.8048   4
  13   0  -2 22.9472 26.9996   3
  13   0  -1 0.23541 18.3051   6
 -13   0   1-28.2493 18.3638   4
  13   0  -1-4.30196 28.2619   3
  13   0   0-10.8922 19.6706   6
  13   0   0-11.5051 26.3864   3
  13   0   1-2.67607 20.8101   6
  13   0   1-13.9717 25.9625   3
  13   0   2 87.3964 24.6615   6
  13   0   2 147.260 30.9601   3
  13   0   3 3.26096 22.5530   6
  13   0   3-1.53478 26.2273   3
  13   0   4-3.19074 23.7500   6
  13   0   4 17.9892 25.9171   3
  13   0   5-10.5087 25.1167   6
  13   0   5 2.05364 24.2756   3
  13   0   6 10.7848 27.2710   6
  13   0   6-42.6720 25.8618   3
  13   0   7-8.87708 28.1850   6
  13   0   7-32.3707 28.3501   3
  13   0   8-20.6558 29.3590   6
  13   0   8 58.4070 30.6732   3
  13   0   9-5.95245 30.4822   3
  13   0   9 6.80019 31.0056   6
  13   0  10 19.7781 29.2397   3
  13   0  10 26.8112 34.7735   6
  13   0  11 48.7054 36.8112   6
  13   0  11 19.3000 31.7695   3
  13   0  12 21.9775 34.9007   6
  13   0  12 28.9276 31.4014   3
  13   0  13 27.0298 35.0784   6
  13   0  14-8.66243 36.1281   6
  13   0  15-25.1220 35.7333   6
  13   0  16-11.1046 35.0941   6
  13   0  17 66.6116 39.8329   6
  13   0  18 27.0966 31.4110   6
 -13  -1  22 153.119 42.7409   4
 -13   1  22 319.674 43.9965   4
 -13  -1  21-35.8100 32.2603   4
 -13   1  21 76.8122 38.3716   4
 -13  -1  20 300.895 38.9412   4
 -13   1  20 199.705 41.1916   4
 -13  -1  19 193.591 38.0501   4
 -13   1  19 96.2273 37.1012   4
 -13  -1  18 25.5842 31.2078   4
 -13   1  18 39.7098 30.4434   4
 -13  -1  17 125.020 32.7439   4
 -13   1  17 142.665 36.4786   4
 -13  -1  16 144.270 34.9805   4
 -13   1  16 112.949 34.9890   4
 -13  -1  15-23.8973 29.0358   4
 -13   1  15-22.0306 27.5826   4
 -13  -1  14 23.2763 30.5932   4
 -13   1  14 36.1699 30.8624   4
 -13  -1  13 12.0721 32.3714   4
 -13   1  13 52.1307 27.7181   4
 -13  -1  12 31.1701 27.7707   4
 -13   1  12 27.6216 26.4204   4
 -13  -1  11 227.132 30.4354   4
 -13   1  11 242.258 31.9859   4
 -13  -1  10 212.190 30.7781   4
 -13   1  10 204.231 30.4132   4
 -13  -1  10 168.555 36.1540   2
 -13   1  10 187.865 30.9836   2
 -13  -1   9 90.6506 26.3246   4
 -13  -1   9 67.3432 32.1477   2
 -13   1   9 99.6806 27.1007   4
 -13   1   9 103.928 28.6153   2
 -13  -1   8 51.7615 23.5117   4
 -13   1   8 61.8214 25.8108   2
 -13  -1   8 64.2830 32.5157   2
 -13   1   8 56.8430 23.0507   4
 -13   1   7 107.964 26.6691   2
 -13  -1   7 87.4773 30.7684   2
 -13  -1   7 69.2160 24.6998   4
 -13   1   7 57.5655 23.5772   4
 -13   1   6 37.9333 24.4087   2
 -13  -1   6 29.5625 28.6763   2
 -13  -1   6 57.6657 22.8371   4
 -13   1   6 29.6805 19.0095   4
  13   1  -6 47.2401 26.5484   3
 -13   1   5 293.173 30.5284   2
 -13  -1   5 283.648 35.7631   2
  13   1  -5 254.038 29.9597   3
 -13  -1   5 307.684 27.5025   4
 -13   1   5 280.544 24.1413   4
 -13   1   4 496.829 34.9477   2
 -13  -1   4 472.036 40.6603   2
  13   1  -4 418.299 35.1116   3
 -13   1   4 443.637 26.1909   4
 -13  -1   3 892.146 47.4888   2
  13   1  -3 832.123 40.1317   3
 -13   1   3 824.303 30.7604   4
  13   1  -2 3098.48 47.4019   6
  13  -1  -2 3256.17 62.5912   3
 -13   1   2 3192.57 52.0886   4
  13   1  -2 3125.36 62.8180   3
  13   1  -1 10777.3 89.0033   6
  13   1  -1 10674.1 107.937   3
  13  -1  -1 10815.4 105.652   3
 -13   1   1 10829.2 87.3283   4
  13   1   0 882.252 31.9488   6
  13   1   0 873.980 41.6313   3
  13  -1   0 831.750 38.8552   3
 -13   1   0 892.971 28.7366   4
  13   1   1 3236.42 55.2877   6
  13   1   1 3202.96 62.5852   3
  13  -1   1 3145.94 60.4091   3
  13  -1   2 2041.25 49.8455   6
  13   1   2 2023.09 52.4939   3
  13  -1   2 2124.28 51.1178   3
  13   1   2 2062.09 47.1552   6
  13  -1   3 125.744 26.1992   6
  13   1   3 161.861 25.5620   6
  13   1   3 116.916 27.7561   3
  13  -1   3 145.218 26.2116   3
  13  -1   4 515.111 35.0669   6
  13   1   4 483.192 32.2476   6
  13   1   4 437.082 35.0625   3
  13  -1   4 489.202 31.4962   3
  13  -1   5 285.860 33.3742   6
  13   1   5 340.951 30.8988   6
  13   1   5 249.206 32.0328   3
  13  -1   5 287.996 28.6202   3
  13   1   6 1670.54 50.6885   6
  13   1   6 1607.94 53.4552   3
  13  -1   6 1575.23 46.3370   3
  13  -1   6 1634.73 52.5931   6
  13   1   7 144.252 34.3258   3
  13  -1   7 199.328 29.3783   3
  13  -1   7 192.215 35.0498   6
  13   1   8 292.148 36.3167   3
  13  -1   8 235.280 36.5239   6
  13  -1   8 282.606 34.0314   3
  13  -1   9 1766.29 62.2695   6
  13   1   9 1776.71 57.5677   3
  13  -1   9 1722.69 53.4431   3
  13  -1  10 2249.67 69.3462   6
  13   1  10 2449.80 66.5603   3
  13  -1  10 2332.77 59.9693   3
  13  -1  11 331.550 42.3385   6
  13   1  11 432.461 42.8105   3
  13  -1  12 359.671 42.4638   6
  13   1  12 400.839 40.9095   3
  13   1  12 316.849 39.9436   6
  13   1  13 226.692 37.6881   6
  13   1  13 268.622 41.8005   3
  13  -1  13 220.701 40.2726   6
  13  -1  14 262.863 41.4368   6
  13   1  14 185.903 38.4933   6
  13   1  14 172.136 40.5085   3
  13   1  15 48.6333 32.5952   6
  13   1  15 87.4031 36.3983   3
  13  -1  15 26.1620 37.4354   6
  13  -1  16 72.6054 37.2368   6
  13   1  16 266.053 39.1604   6
  13  -1  17-32.7726 35.0250   6
  13   1  17 31.6014 30.7381   6
  13  -1  18-13.9024 35.0015   6
  13   1  18-29.3924 34.4210   6
 -13   2  21-59.3008 37.7417   4
 -13   2  20 19.6120 35.9890   4
 -13   2  19-74.3434 34.8547   4
 -13  -2  18-30.0378 35.0032   4
 -13   2  18-20.6962 34.3050   4
 -13  -2  17 12.6348 36.8655   4
 -13   2  17 11.4723 34.3635   4
 -13  -2  16-27.8355 34.3836   4
 -13   2  16 22.5693 29.1330   4
 -13  -2  15-24.9069 32.7687   4
 -13   2  15-3.86668 27.5910   4
 -13  -2  14-25.8108 31.8476   4
 -13   2  14-34.2509 29.5999   4
 -13  -2  13 9.42699 29.3355   4
 -13   2  13 27.5251 28.9982   4
 -13   2  12 37.9517 28.9198   4
 -13   2  11 5.23769 28.2558   4
 -13   2  10-0.92498 28.4635   4
 -13  -2  10-24.2972 35.9468   2
 -13  -2   9-24.7104 35.5927   2
 -13   2   9 3.58125 21.0716   2
 -13   2   9-1.32243 26.7384   4
 -13   2   8-9.13999 20.9486   2
 -13  -2   8-20.5293 34.2666   2
 -13   2   8-0.70008 23.4950   4
 -13   2   7-23.4362 20.8274   2
 -13  -2   7-16.9649 34.3405   2
 -13   2   7 13.2029 22.6063   4
  13   2  -7-16.4178 26.8605   3
 -13   2   6 13.0946 21.2233   2
 -13  -2   6-16.1559 33.1803   2
 -13   2   6 15.9299 22.5682   4
  13   2  -6 2.93645 25.5381   3
 -13   2   5 0.44848 23.5242   2
 -13  -2   5-7.06773 31.8794   2
 -13   2   5 1.32263 19.9107   4
  13   2  -5 36.2163 27.1753   3
 -13   2   4-14.7456 22.6641   2
 -13  -2   4-9.17392 32.9261   2
 -13   2   4 14.0626 19.5770   4
  13   2  -4 19.7710 25.2998   3
 -13  -2   3-24.6441 31.4628   2
 -13   2   3-9.99692 18.8760   4
  13   2  -3-0.85692 24.9065   3
 -13  -2   2-15.7367 34.2957   2
 -13   2   2 3.59874 18.2627   4
  13   2  -2-3.36555 25.9573   3
 -13   2   1-14.9379 16.4715   4
  13   2  -1-4.22930 25.8477   3
  13   2   0 6.61821 28.0945   3
  13  -2   0 9.01599 22.9774   3
  13   2   1 3.05707 28.3145   3
  13  -2   1 5.50896 21.1410   3
  13   2   2-4.71628 29.8151   3
  13  -2   2 4.67279 21.5038   3
  13   2   3 26.5466 27.9972   3
  13  -2   3-17.5473 21.4934   3
  13   2   4 8.79906 30.3334   3
  13  -2   4-7.04962 22.2448   3
  13   2   5-12.7005 29.4179   3
  13  -2   5 0.70680 22.6727   3
  13   2   6 49.6919 32.6395   3
  13  -2   6-1.25388 23.5859   3
  13  -2   7 0.86587 32.5752   6
  13   2   7 9.25308 33.3232   3
  13  -2   7-25.3232 25.6764   3
  13  -2   8 15.0964 37.2411   6
  13   2   8 6.97739 33.4856   3
  13  -2   9-32.8727 37.3638   6
  13   2   9 26.6964 33.7134   3
  13  -2  10-121.400 37.1142   6
  13   2  10 10.5073 35.8505   3
  13  -2  11-25.5722 37.8581   6
  13   2  11 10.4662 37.4173   3
  13  -2  12-19.9352 35.7311   6
  13   2  12 5.51986 38.1513   3
  13   2  13 6.27474 39.2887   3
  13  -2  13-14.6316 38.9489   6
  13   2  14 3.84507 34.7525   3
  13  -2  14-7.15086 38.3276   6
  13  -2  15-14.6359 38.9737   6
  13   2  15-13.5279 40.7395   3
  13   2  16-11.2479 34.8029   3
  13  -2  16-6.70061 37.9496   6
  13  -2  17-47.6244 38.1120   6
  13   2  17-25.4058 32.4772   3
  13  -2  18-26.2195 35.4344   6
  13   2  18-10.8176 37.4039   3
 -13   3  20 6.89899 33.3453   4
 -13   3  19 52.2174 35.7111   4
 -13   3  18 307.350 42.9961   4
 -13   3  17 172.419 41.9281   4
 -13   3  16 277.290 39.6907   4
 -13   3  15 496.451 43.3524   4
 -13   3  14 296.458 36.2850   4
 -13   3  13 115.152 31.7367   4
 -13   3  12 88.1469 32.4078   4
 -13   3  11 20.3872 30.8813   4
 -13   3  10 23.7938 28.6089   4
 -13  -3  10 1.18092 39.1691   2
 -13  -3   9-13.2030 36.9012   2
 -13   3   9 37.8375 31.4582   4
 -13  -3   8 2561.83 76.7350   2
  13   3  -8 2501.70 58.1181   3
 -13   3   8 2366.69 59.6243   4
  13  -3  -7 57.5606 22.4061   5
 -13  -3   7 46.6651 35.8813   2
 -13   3   7-1.20474 27.1772   4
  13   3  -7 39.2663 26.9491   3
  13  -3  -6 4.18235 20.1533   5
 -13  -3   6 9.37188 35.8681   2
 -13   3   6-14.0348 25.9897   4
  13   3  -6 56.4823 27.1970   3
 -13  -3   5 316.289 42.8439   2
  13   3  -5 389.695 33.0293   3
 -13   3   5 307.306 30.8209   4
 -13  -3   4 1532.74 62.9315   2
  13   3  -4 1613.59 50.6235   3
 -13   3   4 1467.55 44.5718   4
 -13  -3   3 736.630 49.5812   2
  13   3  -3 702.157 37.3427   3
 -13   3   3 792.182 34.0684   4
 -13  -3   2 65.0640 36.5840   2
 -13   3   2 60.7641 21.3637   4
  13   3  -2 13.9709 28.1557   3
 -13  -3   1 185.160 40.4935   2
  13   3  -1 214.346 31.2631   3
 -13   3   1 230.200 22.3178   4
  13   3   0 848.061 41.6858   3
  13   3   1 804.662 42.8287   3
  13   3   2 33.7487 29.8478   3
  13   3   3 869.140 46.8667   3
  13  -3   3 827.734 35.2484   3
  13   3   4 4967.22 85.8941   3
  13  -3   4 4872.18 69.7464   3
  13   3   5 1584.91 56.9570   3
  13   3   6 4432.06 85.1569   3
  13   3   7 5516.51 95.8044   3
  13   3   8 481.002 43.1005   3
  13   3   9 479.537 47.5980   3
  13   3  10-0.20657 37.0324   3
  13   3  11 46.5813 37.6498   3
  13   3  12 336.047 47.1688   3
  13   3  13-18.5399 41.0813   3
  13   3  14 132.598 40.9882   3
  13   3  15 178.103 44.6922   3
  13   3  16 86.0747 46.2865   3
  13   3  17 92.9226 43.5882   3
  13   3  18 119.623 41.7842   3
 -13   4  19 72.6593 41.7860   4
 -13   4  18 16.8159 34.8688   4
 -13   4  17 53.0718 35.7040   4
 -13   4  16 62.6231 34.4896   4
 -13   4  15-18.3285 34.8281   4
 -13   4  14-17.2769 33.8483   4
 -13   4  13-1.29983 34.8121   4
 -13   4  12-61.8022 35.6081   4
 -13   4  11-87.3398 36.6224   4
 -13   4  10-96.4453 34.8460   4
 -13  -4   9-9.48960 38.7816   2
 -13   4   9-18.0275 29.9419   4
  13   4  -9-11.1672 25.7806   3
  13  -4  -8 4.75532 24.2464   5
 -13  -4   8-2.73416 37.0458   2
 -13   4   8-5.28152 30.7692   4
  13   4  -8-16.6100 22.0824   3
  13  -4  -7 17.2254 24.7109   5
 -13  -4   7 24.3144 36.7260   2
 -13   4   7-13.0290 29.9586   4
  13   4  -7 21.5774 26.7477   3
  13  -4  -6-14.2709 25.4185   5
 -13  -4   6 21.8660 36.7922   2
 -13   4   6-31.9982 29.1698   4
  13   4  -6 7.70676 26.0951   3
  13  -4  -5-24.8029 25.8225   5
 -13  -4   5 3.53499 36.4638   2
 -13   4   5-8.86227 26.6607   4
  13   4  -5 12.4453 26.2001   3
 -13  -4   4-6.69432 37.1228   2
 -13   4   4-6.88145 26.2458   4
  13   4  -4-24.1759 26.9674   3
 -13  -4   3 14.5360 35.0154   2
 -13   4   3-19.6119 24.0730   4
  13   4  -3-24.5261 26.3253   3
 -13  -4   2-15.9854 38.0575   2
  13   4  -2-47.6026 30.1971   3
 -13   4   2-22.2342 24.1072   4
 -13  -4   1 6.17241 37.8361   2
  13   4  -1-28.3143 30.4895   3
 -13  -4   0-17.6404 38.3700   2
  13   4   0-31.2096 31.2460   3
  13   4   1 19.5161 33.0269   3
  13   4   2 18.4275 32.7217   3
  13   4   3 26.4863 36.3920   3
  13   4   4 47.6802 36.3091   3
  13   4   5 64.7181 37.9295   3
  13   4   6 19.4311 38.6365   3
  13   4   7 6.41384 38.3735   3
  13   4   8-7.96106 38.7419   3
  13   4   9 25.3919 35.9711   3
  13   4  10 33.2780 35.2224   3
  13   4  11-40.9908 34.3693   3
  13   4  12 16.8408 36.2298   3
  13   4  13 2.68511 44.3619   3
  13   4  14 41.0022 39.9088   3
  13   4  15 1.53486 49.2956   3
  13   4  16-64.2243 48.9455   3
  13   4  17-3.36809 44.2168   3
 -13   5  17-19.5779 41.3627   4
 -13   5  16 197.524 46.1770   4
 -13   5  15-65.4851 39.4041   4
 -13   5  14 121.968 37.0677   4
 -13   5  13 1.85490 35.1741   4
 -13   5  12 184.576 38.7356   4
 -13   5  11 222.911 38.6476   4
 -13   5  10 424.159 42.3060   4
  13  -5  -9 64.1652 27.7791   5
 -13  -5   9 91.2620 41.8708   2
 -13   5   9 24.3574 34.7702   4
  13  -5  -8 17.9650 26.9549   5
 -13  -5   8 32.1066 40.4505   2
 -13   5   8-25.3089 34.8637   4
  13   5  -8 17.3228 24.8546   3
  13  -5  -7 192.765 32.3309   5
 -13  -5   7 190.602 45.6253   2
 -13   5   7 139.697 36.3966   4
  13   5  -7 130.789 29.8813   3
  13  -5  -6 63.7166 28.8177   5
 -13  -5   6 60.6531 39.6095   2
 -13   5   6 85.5130 31.8857   4
  13   5  -6 71.0171 25.8279   3
  13  -5  -5 223.723 33.8246   5
 -13  -5   5 260.422 42.7248   2
 -13   5   5 232.248 36.2140   4
  13   5  -5 234.230 30.1629   3
 -13  -5   4 416.606 46.9161   2
  13   5  -4 493.379 37.1151   3
  13  -5  -4 379.131 36.2705   5
 -13   5   4 383.115 35.2851   4
 -13  -5   3 14.6608 37.8411   2
  13   5  -3 16.4312 27.7645   3
 -13   5   3 6.74597 27.6450   4
 -13  -5   2 576.002 50.0990   2
  13   5  -2 538.967 40.8850   3
 -13  -5   1 485.942 49.7534   2
  13   5  -1 508.723 41.7680   3
 -13  -5   0 136.499 41.0661   2
  13   5   0 65.5925 35.8189   3
 -13  -5  -1 702.459 52.0744   2
  13   5   1 704.649 46.9233   3
  13   5   2 6547.51 103.038   3
  13   5   3 4015.94 86.0202   3
  13   5   4 6620.48 106.027   3
  13   5   5 65.4980 38.6945   3
  13   5   6 520.000 50.5615   3
  13   5   7 57.4140 38.0251   3
  13   5   8 135.594 44.6731   3
  13   5   9 30.5786 41.5477   3
  13   5  10 168.233 42.1309   3
  13   5  11 42.9768 41.9801   3
  13   5  12 194.985 46.6589   3
  13   5  13 37.7575 41.7911   3
  13   5  14 56.5649 49.1618   3
  13   5  15 37.8460 44.7269   3
 -13   6  16-51.4488 44.4524   4
 -13   6  15-72.7223 36.0464   4
 -13   6  14-16.9487 37.2128   4
 -13   6  13 72.5793 40.5771   4
 -13   6  11-24.1369 37.1841   4
 -13   6  10 23.3971 38.6748   4
  13  -6  -9-4.14124 29.6697   5
 -13   6   9 16.7922 37.8881   4
  13  -6  -8 2.14694 30.4907   5
 -13  -6   8 43.1538 40.5954   2
 -13   6   8 41.0147 37.3639   4
  13  -6  -7-12.5602 33.0876   5
 -13  -6   7 43.2386 40.5845   2
 -13   6   7 61.8526 34.6681   4
  13  -6  -6-24.1400 31.1599   5
 -13  -6   6 4.36292 37.5591   2
 -13   6   6 27.4232 33.9308   4
  13  -6  -5-17.6092 32.5603   5
 -13  -6   5 22.2485 36.7293   2
  13   6  -5 32.0752 27.2715   3
 -13   6   5 16.3640 33.2103   4
  13  -6  -4-1.18224 31.8573   5
 -13  -6   4-20.7590 37.6617   2
  13   6  -4-17.0673 26.6410   3
 -13   6   4 26.9686 30.4939   4
  13  -6  -3 22.4502 32.8359   5
 -13  -6   3-4.61066 34.1462   2
  13   6  -3-39.3366 31.3265   3
 -13  -6   2-7.25630 37.6620   2
  13  -6  -2 45.7007 33.3962   5
 -13  -6   1 14.7690 35.3114   2
  13   6  -1-37.6051 35.1778   3
 -13  -6   0 42.1144 37.9030   2
  13   6   0-42.5333 36.0286   3
  13   6   1 28.7824 33.6991   3
 -13  -6  -1-19.5921 37.1331   2
 -13  -6  -2-9.53054 40.8478   2
  13   6   2 34.0735 39.8851   3
 -13  -6  -3 28.7636 38.1309   2
  13   6   3-22.3197 40.9804   3
  13   6   4 22.1755 43.9175   3
  13   6   5-30.2683 41.4957   3
  13   6   6 40.3451 37.6525   3
  13   6   7-22.4156 38.4698   3
  13   6   8 59.8694 41.9422   3
  13   6   9-41.8888 39.5612   3
  13   6  10-110.505 41.3008   3
  13   6  11 54.4220 46.4802   3
  13   6  12 65.4149 52.5235   3
  13   6  13 49.3039 41.9721   3
 -13   7  13 16.1755 40.1290   4
 -13   7  12-1.80121 37.1053   4
 -13   7  11 31.5549 36.3397   4
 -13   7  10 191.294 38.3760   4
 -13   7   9 47.9075 36.1524   4
  13  -7  -8 287.019 37.4171   5
 -13   7   8 270.520 42.9683   4
  13  -7  -7-13.4487 33.8673   5
 -13   7   7 143.261 38.5107   4
  13  -7  -6 192.674 38.7844   5
 -13   7   6 254.358 42.4256   4
 -13  -7   6 343.796 45.6475   2
  13  -7  -5-28.9275 34.9022   5
 -13  -7   5 54.8295 40.3801   2
 -13   7   5 111.021 40.3713   4
  13  -7  -4 164.321 40.0728   5
 -13  -7   4 116.568 39.3424   2
 -13  -7   3 1130.03 65.3549   2
  13  -7  -3 1206.49 58.7156   5
 -13  -7   2 2944.62 87.6466   2
  13   7  -2 3001.30 73.4931   3
  13  -7  -2 3183.78 84.2932   5
 -13  -7   1 603.728 52.0601   2
  13   7  -1 595.186 45.6670   3
  13  -7  -1 637.223 52.6565   5
 -13  -7   0 2142.43 76.6725   2
  13   7   0 2155.67 68.4692   3
  13  -7   0 2210.93 72.3770   5
 -13  -7  -1 1085.44 61.6797   2
  13   7   1 1169.20 55.9828   3
 -13  -7  -2-9.16799 35.3993   2
  13   7   2 71.1112 40.1974   3
  13   7   3 165.937 42.4912   3
  13   7   4 254.849 46.7400   3
  13   7   5 56.6075 40.9301   3
  13   7   6 35.6109 50.2458   4
  13   7   6 79.2640 41.6008   3
  13   7   7 211.236 59.9108   4
  13   7   7 186.846 43.8469   3
  13   7   8 75.9986 46.7503   3
  13   7   9 267.616 54.6342   3
  13   7  10-1.69680 47.2694   3
  13   7  11 19.7151 48.0400   3
 -13   8  12 193.825 44.5969   4
 -13   8  11 45.8111 39.1696   4
 -13   8  10 64.6958 39.5923   4
 -13   8   9 139.495 38.3440   4
 -13   8   8 44.2653 39.2269   4
  13  -8  -7 6.70557 31.4544   5
 -13   8   7 110.366 39.2772   4
  13  -8  -6-33.0538 37.4740   5
 -13   8   6 182.376 41.2580   4
  13  -8  -5-95.5812 32.9349   5
 -13  -8   5 72.0973 28.6948   2
  13  -8  -4-0.88628 40.0751   5
  13  -8  -3-13.5439 35.2657   5
  13  -8  -2-11.5555 36.1199   5
  13  -8  -1 72.9736 43.6889   5
  13  -8   0-125.136 41.3179   5
  13  -8   1-71.9939 41.9226   5
  13  -8   2-5.30460 38.3925   5
  13   8   2 5.27177 33.9890   3
  13   8   3 3.46155 33.3160   3
  13   8   4 34.7709 38.2749   3
  13   8   5-20.5480 60.1833   4
  13   8   5-52.5169 44.6051   3
  13   8   6-1.22459 55.2312   4
  13   8   6 12.9051 37.6705   3
  13   8   7-20.6752 56.1811   4
  13   8   7 84.2786 45.2946   3
  13   8   8-15.2734 48.3539   3
 -13   9   8 361.182 50.4021   4
 -13   9   7 302.672 47.2733   4
  13  -9  -6 147.820 42.8204   5
  13  -9  -5 269.353 44.6022   5
  13  -9  -4 844.065 55.2476   5
  13  -9  -3 241.758 41.2131   5
  13  -9  -2 223.434 42.6280   5
  13  -9  -1 54.8456 42.2587   5
  13  -9   0 15.4099 37.5725   5
  13   9   4-76.5460 60.4713   4
  13   9   5 208.760 65.7584   4
  13   9   5 135.065 42.5870   3
  13   9   6 10.8903 39.3059   3
 -14   0  21 30.9617 34.0842   4
 -14   0  20 16.1460 32.4921   4
 -14   0  19-27.5394 36.0900   4
 -14   0  18 242.597 34.7792   4
 -14   0  17 41.5940 38.4546   4
 -14   0  16 126.682 32.3519   4
 -14   0  15-44.8197 31.2310   4
 -14   0  14 149.334 33.0282   4
 -14   0  13-13.7116 30.2764   4
 -14   0  12 420.860 38.5149   4
 -14   0  11 8.60121 28.3931   4
 -14   0  11-35.2571 36.3755   2
 -14   0  10 3308.05 79.3951   2
 -14   0  10 3494.93 70.1988   4
 -14   0   9 52.7923 28.8226   4
 -14   0   9-0.19350 32.7178   2
 -14   0   8 5921.60 98.7004   2
 -14   0   8 5977.85 84.3227   4
 -14   0   7-18.1594 30.0695   2
 -14   0   7-5.64011 22.4079   4
 -14   0   6 1042.84 49.2524   2
 -14   0   6 1053.15 39.1035   4
 -14   0   5 28.3239 31.6667   2
 -14   0   5-4.30895 21.0073   4
 -14   0   4 4519.76 86.7710   2
  14   0  -4 4380.64 75.6767   3
 -14   0   4 4610.24 68.2666   4
 -14   0   3-0.45241 19.0429   4
  14   0  -3 6.86001 30.4467   3
  14   0  -2 4106.06 72.4599   3
 -14   0   2 4075.76 61.4462   4
  14   0  -1 11.4617 28.6456   3
  14   0   0 1703.87 43.6738   6
  14   0   0 1723.24 50.0162   3
  14   0   1-16.7043 20.1129   6
  14   0   1-2.10830 26.6336   3
  14   0   2 116.697 24.7052   6
  14   0   2 101.405 28.2795   3
  14   0   3-1.15135 24.2601   6
  14   0   3-34.6767 27.8886   3
  14   0   4 1634.22 50.4549   6
  14   0   4 1548.64 49.9712   3
  14   0   5-12.1561 25.9632   6
  14   0   5 14.5346 27.6306   3
  14   0   6-11.8335 28.2783   6
  14   0   6 0.22939 28.2621   3
  14   0   7 14.8974 29.7267   6
  14   0   7-27.9534 28.6219   3
  14   0   8 1125.95 50.4663   6
  14   0   8 1229.07 49.8560   3
  14   0   9 12.2393 34.0627   6
  14   0   9-2.54098 31.1819   3
  14   0  10 19.5989 33.8813   6
  14   0  10 45.3660 30.4239   3
  14   0  11 9.39809 34.9411   6
  14   0  11-5.26389 32.9941   3
  14   0  12 1383.37 59.3457   6
  14   0  12 1475.44 57.0344   3
  14   0  13-0.32741 35.9652   6
  14   0  14 283.510 43.4916   6
  14   0  15 59.8393 35.1218   6
  14   0  16 56.4680 35.2613   6
  14   0  17 64.7072 36.4673   6
 -14  -1  21-59.5407 37.6831   4
 -14   1  21 13.0065 37.6993   4
 -14  -1  20-57.1829 29.6979   4
 -14   1  20-7.13371 34.3909   4
 -14  -1  19-5.21071 35.4167   4
 -14   1  19 5.31981 32.3232   4
 -14  -1  18 32.0690 30.3747   4
 -14   1  18-42.9753 34.5569   4
 -14  -1  17 18.6435 32.5023   4
 -14   1  17-81.7861 33.0656   4
 -14  -1  16 18.2262 33.0134   4
 -14   1  16 30.6508 28.6378   4
 -14  -1  15 36.9483 31.8454   4
 -14   1  15 3.08536 32.2136   4
 -14  -1  14 7.29802 30.1270   4
 -14   1  14-21.4551 27.4206   4
 -14  -1  13 18.9615 31.9007   4
 -14   1  13-4.30993 28.0466   4
 -14  -1  12 42.0988 29.4577   4
 -14   1  12 2.52120 29.6247   4
 -14  -1  11 18.6687 27.9172   4
 -14   1  11-34.6743 28.7137   4
 -14  -1  11-15.0236 35.2243   2
 -14  -1  10-2.40353 29.3680   4
 -14   1  10-12.4388 27.6767   4
 -14  -1  10-20.9802 36.5445   2
 -14   1  10-15.2624 27.0300   2
 -14  -1   9-55.9209 28.4253   4
 -14   1   9 9.81474 28.7580   2
 -14  -1   9-2.29147 35.3132   2
 -14   1   9-21.3626 26.5359   4
 -14   1   8-15.5549 26.5555   2
 -14  -1   8 1.78364 28.5225   4
 -14  -1   8-13.8332 32.3916   2
 -14   1   8 0.14036 25.1221   4
 -14   1   7-8.52097 26.9401   2
 -14  -1   7-2.76281 32.5416   2
 -14  -1   7-6.07518 26.8817   4
 -14   1   7 10.0439 23.2377   4
 -14   1   6 41.3551 27.3187   2
 -14  -1   6-3.04573 30.8950   2
 -14  -1   6-10.6707 23.0189   4
 -14   1   6 17.8911 22.7933   4
  14   1  -6-16.0896 31.5196   3
 -14   1   5-0.35436 28.2883   2
 -14  -1   5 26.2676 33.9596   2
 -14   1   5-18.9148 21.3014   4
  14   1  -5-5.97268 30.1569   3
 -14   1   4 14.6617 28.4128   2
 -14  -1   4 18.5251 29.9533   2
 -14   1   4 6.69473 19.0058   4
  14   1  -4 5.13864 28.5890   3
 -14  -1   3 30.7112 34.2110   2
 -14   1   3-13.2846 18.3293   4
  14   1  -3 9.10026 29.5401   3
 -14   1   2 22.6307 18.6816   4
  14   1  -2-0.41656 29.9488   3
  14  -1  -2 17.7880 28.1007   3
  14  -1  -1 142.617 31.2825   3
 -14   1   1 30.3269 17.8117   4
  14   1  -1 79.2012 20.1993   6
  14   1  -1 88.8447 30.4893   3
  14   1   0-10.9384 19.7919   6
  14   1   0-24.4146 29.4501   3
  14  -1   0 34.9520 28.4446   3
  14   1   1 9.52386 22.3033   6
  14   1   1 9.89693 29.3934   3
  14  -1   1 38.3451 26.9333   3
  14   1   2 5.25353 21.9510   6
  14   1   2 5.59963 27.5556   3
  14  -1   2 1.78184 24.9792   3
  14  -1   3-11.4069 25.7724   6
  14   1   3-1.18704 28.8103   3
  14   1   3-0.91344 22.5191   6
  14  -1   3-2.79389 23.7750   3
  14   1   4 16.0199 31.4615   3
  14  -1   4-8.74643 23.5580   3
  14   1   4 10.9398 23.9956   6
  14  -1   4 3.37027 26.5609   6
  14  -1   5-0.55296 27.6112   6
  14   1   5 29.0584 26.5229   6
  14   1   5-31.5412 31.5280   3
  14  -1   5 26.4881 25.0296   3
  14  -1   6-26.4587 29.7692   6
  14   1   6 18.3323 26.2974   6
  14   1   6-8.10224 32.1420   3
  14  -1   6 19.4590 25.3379   3
  14  -1   7-8.71955 30.2416   6
  14   1   7 4.21421 29.1696   6
  14   1   7 5.51443 32.1289   3
  14  -1   7-37.0085 28.2718   3
  14  -1   8-2.47229 33.6669   6
  14   1   8 7.57395 30.1677   6
  14   1   8 2.73214 34.3765   3
  14  -1   8-17.9087 29.5166   3
  14  -1   9-15.1937 36.6793   6
  14   1   9 13.9249 32.4532   6
  14   1   9 22.9251 32.0786   3
  14  -1   9-15.2414 30.2602   3
  14  -1  10-12.9774 36.5016   6
  14   1  10 24.8861 33.4242   6
  14   1  10-0.46874 33.3671   3
  14   1  11 11.4672 34.9630   6
  14   1  11 33.1830 36.8298   3
  14  -1  11 9.35465 37.9569   6
  14   1  12 32.7435 33.2344   6
  14  -1  12-17.1787 37.3218   6
  14   1  12 22.1445 34.8736   3
  14  -1  13-35.0195 36.8158   6
  14   1  13 53.1899 34.9767   6
  14   1  13 20.8367 35.7084   3
  14  -1  14-54.4261 34.1706   6
  14   1  14 34.2237 35.1127   6
  14   1  14-21.6215 34.3383   3
  14  -1  15-29.4001 34.1427   6
  14   1  15 26.4826 34.3037   6
  14   1  15-20.7253 31.1266   3
  14  -1  16-81.4367 31.1790   6
  14   1  16-35.7942 34.7097   6
  14  -1  17-30.7291 38.6886   6
  14   1  17-1.80810 29.6422   6
 -14   2  20-66.6786 34.3181   4
 -14   2  19 268.204 37.4844   4
 -14   2  18-7.17158 31.4174   4
 -14   2  17-11.4517 36.5938   4
 -14   2  16 9.18608 34.0944   4
 -14   2  15 192.592 36.3900   4
 -14   2  14 153.436 35.0598   4
 -14   2  13 747.851 44.8758   4
 -14   2  12 537.717 40.0368   4
 -14  -2  11 490.631 48.2660   2
 -14   2  11 440.437 36.3989   4
 -14  -2  10 335.638 43.4150   2
 -14   2  10 362.564 35.7947   4
 -14  -2   9 68.4882 37.7876   2
 -14   2   9 101.514 29.8861   4
 -14   2   8 767.834 39.0607   2
 -14  -2   8 813.243 54.4999   2
 -14   2   8 834.872 41.4606   4
 -14   2   7 517.602 35.5171   2
 -14  -2   7 460.677 46.1345   2
  14   2  -7 465.527 36.1806   3
 -14   2   7 489.076 34.5925   4
 -14   2   6 815.954 41.1482   2
 -14  -2   6 776.566 51.4264   2
  14   2  -6 849.699 44.0651   3
 -14   2   6 766.002 36.7618   4
 -14   2   5 4624.99 81.7608   2
 -14  -2   5 4454.36 93.9456   2
  14   2  -5 4323.57 78.0259   3
 -14   2   5 4567.27 70.8262   4
 -14   2   4 5243.01 86.7996   2
 -14  -2   4 5315.36 101.355   2
  14   2  -4 5385.20 84.7061   3
 -14   2   4 5233.04 73.6869   4
 -14  -2   3 259.775 42.9803   2
  14   2  -3 272.449 34.3326   3
 -14   2   3 284.854 25.7649   4
 -14  -2   2 548.002 47.4598   2
  14   2  -2 581.918 40.4580   3
 -14   2   2 603.158 29.4185   4
  14   2  -1 6.42207 30.1526   3
  14   2   0-5.26964 18.6634   6
  14   2   0-31.0077 30.3429   3
  14  -2   0-14.5570 23.9306   3
  14   2   1-5.52155 30.8403   3
  14  -2   1-5.59295 23.6900   3
  14   2   2 117.642 33.1757   3
  14  -2   2 97.3712 26.3900   3
  14   2   3 509.643 40.2994   3
  14  -2   3 596.706 35.2849   3
  14  -2   4 1357.78 43.6561   3
  14   2   4 1325.39 52.9829   3
  14   2   5 4228.98 82.7879   3
  14  -2   5 3948.90 67.6084   3
  14   2   6 297.883 41.3530   3
  14  -2   6 243.781 30.6365   3
  14   2   7 81.4933 36.4663   3
  14  -2   8 384.395 43.4001   6
  14   2   8 431.459 41.3622   3
  14  -2   9 481.074 47.0691   6
  14   2   9 500.171 44.3728   3
  14  -2  10 119.115 39.0221   6
  14   2  10 151.901 40.9832   3
  14  -2  11 214.034 40.8544   6
  14   2  11 268.208 42.5439   3
  14  -2  12 11.5352 37.9796   6
  14   2  12 96.1412 38.4721   3
  14   2  13 44.6040 39.9169   3
  14  -2  13-45.6744 38.1916   6
  14  -2  14-3.87617 38.9641   6
  14   2  14 44.2231 37.2626   3
  14  -2  15 180.645 44.0016   6
  14   2  15 168.296 42.3650   3
  14  -2  16-21.3173 42.4250   6
  14   2  16-101.190 33.8917   3
  14  -2  17 140.663 37.7427   6
  14   2  17 252.823 45.3157   3
 -14   3  20 83.6760 38.6445   4
 -14   3  19 17.9875 34.7039   4
 -14   3  18-43.8930 35.9056   4
 -14   3  17 47.4711 36.2001   4
 -14   3  16 35.1198 35.0414   4
 -14   3  15 23.9052 34.6626   4
 -14   3  14-6.17429 30.6144   4
 -14   3  13 42.9664 30.3285   4
 -14   3  12 2.44938 32.3590   4
 -14   3  11 17.6527 27.6537   4
 -14   3  10-13.5503 31.3495   4
 -14  -3  10-1.74170 38.8014   2
 -14  -3   9 0.47997 38.1760   2
 -14   3   9-25.1650 26.6668   4
 -14  -3   8-19.1648 41.9538   2
 -14   3   8-10.4175 26.6971   4
  14   3  -8-7.65039 27.6791   3
 -14  -3   7 20.5620 38.9058   2
 -14   3   7-30.6775 28.3410   4
  14   3  -7-0.69116 29.7819   3
  14  -3  -6 3.49163 21.7074   5
 -14  -3   6-13.8540 39.2256   2
 -14   3   6-27.7890 27.0245   4
  14   3  -6 38.4294 28.5652   3
 -14  -3   5 17.6393 38.7201   2
 -14   3   5-9.74548 25.8794   4
  14   3  -5 17.3985 27.3517   3
 -14  -3   4-17.3010 38.7593   2
 -14   3   4-1.16860 26.1828   4
  14   3  -4 32.5574 29.9568   3
 -14  -3   3-3.97362 39.3986   2
 -14   3   3 37.1098 22.5582   4
  14   3  -3 8.18203 30.0987   3
[truncated: 484,160 more chars]
