# Supplementary material for: Crystal structure studies of 4-ethyl­piperazin-1-ium 3,5-di­nitro­benzoate, 4-methyl­piperazin-1-ium 3,5-di­nitro­benzoate and 4-methyl­piperazin-1-ium 4-iodo­benzoate
Source: Acta Crystallogr E Crystallogr Commun. 2021 Oct 21;77(Pt 11):1135–9. doi: 10.1107/S2056989021010689 (PMC8587970; doi:10.1107/S2056989021010689)
Supplement: Supplementary file 2 [file e-77-01135-Isup2.hkl]

data_I                                                                          
_shelx_title ' EP1 IN C2/C'                                                     
_shelx_refln_list_code          4                                               
_shelx_F_calc_maximum      341.96                                               
_exptl_crystal_F_000      1376.00                                               
_reflns_d_resolution_high  0.8301                                               
                                                                                
loop_                                                                           
 _space_group_symop_operation_xyz                                               
 'x, y, z'                                                                      
 '-x, y, -z+1/2'                                                                
 'x+1/2, y+1/2, z'                                                              
 '-x+1/2, y+1/2, -z+1/2'                                                        
 '-x, -y, -z'                                                                   
 'x, -y, z-1/2'                                                                 
 '-x+1/2, -y+1/2, -z'                                                           
 'x+1/2, -y+1/2, z-1/2'                                                         
                                                                                
_cell_length_a    19.3620                                                       
_cell_length_b     8.6279                                                       
_cell_length_c    19.3180                                                       
_cell_angle_alpha  90.000                                                       
_cell_angle_beta   97.261                                                       
_cell_angle_gamma  90.000                                                       
                                                                                
_shelx_F_squared_multiplier     1.000                                           
                                                                                
loop_                                                                           
 _refln_index_h                                                                 
 _refln_index_k                                                                 
 _refln_index_l                                                                 
 _refln_F_squared_calc                                                          
 _refln_F_squared_meas                                                          
 _refln_F_squared_sigma                                                         
 _refln_observed_status                                                         
   4   0   0      60129.50      59835.96       406.10 o                         
   6   0   0       2655.93       2186.32        35.95 o                         
   8   0   0      23494.44      24677.92       134.79 o                         
  10   0   0        147.41         73.50         4.82 o                         
  12   0   0        193.39        203.94        10.71 o                         
  14   0   0       1009.99        974.12        18.72 o                         
  16   0   0         23.30         30.99        18.70 o                         
  18   0   0        169.60        151.59        22.09 o                         
  20   0   0         51.56         55.98        20.11 o                         
  22   0   0        117.11        110.47        26.32 o                         
   1   1   0       4485.09       4427.36        55.98 o                         
   3   1   0       3639.72       3264.14        37.72 o                         
   5   1   0         12.88         45.88         2.84 o                         
   7   1   0       2174.08       2234.93        17.33 o                         
   9   1   0       9668.12      10293.22        40.79 o                         
  11   1   0        653.03        629.89         7.65 o                         
  13   1   0        437.18        498.04         9.71 o                         
  15   1   0         27.37         35.66         8.53 o                         
  17   1   0        170.53        168.66        14.85 o                         
  19   1   0         39.31         13.19        14.35 o                         
  21   1   0          4.63          2.67        23.24 o                         
  23   1   0         47.57         61.39        16.75 o                         
   0   2   0       1029.07        999.29         9.68 o                         
   2   2   0       1086.72       1017.02         6.72 o                         
   4   2   0       3446.82       3231.58        15.23 o                         
   6   2   0       1495.50       1462.12        10.13 o                         
   8   2   0       4042.18       4051.30        25.94 o                         
  10   2   0       1060.31       1139.53        11.30 o                         
  12   2   0        721.87        735.97        12.36 o                         
  14   2   0          0.04         -7.53         7.53 o                         
  16   2   0        212.11        193.72        30.95 o                         
  18   2   0        275.93        272.80        30.74 o                         
  20   2   0         47.33         36.66        22.28 o                         
  22   2   0         13.65         32.64        25.23 o                         
   1   3   0      12951.66      12844.06        29.99 o                         
   3   3   0        195.47        193.88         4.08 o                         
   5   3   0        760.31        641.87         7.80 o                         
   7   3   0        922.05        950.70        10.34 o                         
   9   3   0        153.30        125.28         7.39 o                         
  11   3   0        863.57        813.85        12.92 o                         
  13   3   0        525.20        482.46        23.71 o                         
  15   3   0        104.57         44.53        21.09 o                         
  17   3   0        619.46        586.71        30.00 o                         
  19   3   0         39.86         36.43        16.96 o                         
  21   3   0        134.80        159.27        45.50 o                         
   0   4   0       1852.74       1708.06        20.66 o                         
   2   4   0         17.74         32.17         3.35 o                         
   4   4   0         82.08         82.65         4.03 o                         
   6   4   0        749.63        814.30        10.10 o                         
   8   4   0         47.31         42.61         6.49 o                         
  10   4   0        203.44        205.55        10.13 o                         
  12   4   0        226.34        250.27        15.56 o                         
  14   4   0       1527.82       1490.43        30.04 o                         
  16   4   0       2553.21       2500.19        48.40 o                         
  18   4   0        694.03        732.82        26.27 o                         
  20   4   0          1.43        -11.71        14.76 o                         
   1   5   0        458.62        473.21        13.64 o                         
   3   5   0        751.98        803.94        10.44 o                         
   5   5   0       3732.82       3645.75        20.55 o                         
   7   5   0       1724.44       1826.77        20.34 o                         
   9   5   0        854.96        817.54        15.72 o                         
  11   5   0         11.86          5.67        11.76 o                         
  13   5   0         49.13         57.14        20.17 o                         
  15   5   0       1700.18       1708.32        33.75 o                         
  17   5   0        133.57        165.30        62.22 o                         
  19   5   0         40.64         16.87        16.81 o                         
   0   6   0       1176.41       1230.12        23.30 o                         
   2   6   0         69.62         51.92         8.05 o                         
   4   6   0        131.55        147.31         8.55 o                         
   6   6   0          4.93          5.44         7.61 o                         
   8   6   0        254.41        265.92        12.82 o                         
  10   6   0        168.60        184.00        14.15 o                         
  12   6   0         49.90         70.16        14.61 o                         
  14   6   0          0.17        -13.75        20.77 o                         
  16   6   0         36.87         26.36        57.98 o                         
  18   6   0         17.40          4.96        16.22 o                         
   1   7   0       1017.90       1128.37        21.89 o                         
   3   7   0          4.81         23.78        13.85 o                         
   5   7   0         64.11         43.40        14.75 o                         
   7   7   0        269.96        282.13        19.55 o                         
   9   7   0        409.57        402.99        14.81 o                         
  11   7   0        358.43        373.03        14.89 o                         
  13   7   0       1225.26       1234.79        23.74 o                         
  15   7   0         24.30         23.34        15.43 o                         
  17   7   0        303.30        351.59        21.89 o                         
   0   8   0        149.98        146.12        32.22 o                         
   2   8   0        113.43        126.97        12.96 o                         
   4   8   0        234.85        205.82        21.59 o                         
   6   8   0         59.08         16.81        25.51 o                         
   8   8   0        207.59        251.88        19.80 o                         
  10   8   0         27.20         36.94        22.50 o                         
  12   8   0         43.31         22.34        22.38 o                         
  14   8   0          3.66         23.91        22.68 o                         
   1   9   0         30.85          5.17        20.55 o                         
   3   9   0         31.90         24.44        14.21 o                         
   5   9   0         37.31         29.16        18.13 o                         
   7   9   0         32.83          0.80        16.24 o                         
   9   9   0         33.00          9.94        20.45 o                         
  11   9   0        187.69        209.47        28.16 o                         
   0  10   0        304.68        316.79        39.92 o                         
   2  10   0          3.53          3.05        19.66 o                         
   4  10   0          8.89        -23.34        23.34 o                         
   6  10   0         16.75         46.17        23.23 o                         
 -23   1   1          3.08         22.25        33.11 o                         
 -21   1   1         48.84         64.37        16.56 o                         
 -19   1   1         10.49          6.22        13.06 o                         
 -17   1   1         76.72         37.63        13.99 o                         
 -15   1   1       1692.95       1692.55        26.46 o                         
 -13   1   1       6308.05       6133.10        27.35 o                         
 -11   1   1       2435.84       2116.86        24.12 o                         
  -9   1   1       9837.74      10351.08        34.69 o                         
  -7   1   1         11.25          9.75         4.41 o                         
  -5   1   1        212.23        159.37        13.36 o                         
  -3   1   1       3335.80       3370.25        19.98 o                         
  -1   1   1        674.63        620.03         9.68 o                         
   1   1   1       7584.96       7493.50        69.52 o                         
   3   1   1       3038.06       2928.38        15.03 o                         
   5   1   1       3630.73       3322.26        21.67 o                         
   7   1   1         60.73         74.49         3.74 o                         
   9   1   1        188.41        239.63         5.61 o                         
  11   1   1       3145.32       3006.38        14.54 o                         
  13   1   1       1763.79       1819.29        19.44 o                         
  15   1   1         60.66         46.90         8.99 o                         
  17   1   1        488.98        431.73        45.42 o                         
  19   1   1         40.56         51.32        15.21 o                         
  21   1   1          5.07         11.79        19.15 o                         
 -22   2   1        403.64        517.67        26.62 o                         
 -20   2   1        438.68        428.77        22.46 o                         
 -18   2   1        689.73        611.89        30.26 o                         
 -16   2   1       1577.74       1611.39        39.66 o                         
 -14   2   1          7.19          3.65        17.15 o                         
 -12   2   1        170.31        127.07         8.14 o                         
 -10   2   1       1190.95       1331.50        20.01 o                         
  -8   2   1       4588.71       4753.24        27.17 o                         
  -6   2   1       4324.62       4250.82        26.12 o                         
  -4   2   1       6788.93       7015.21        21.12 o                         
  -2   2   1       1007.24        899.69         9.37 o                         
   0   2   1      21341.95      22071.80        65.87 o                         
   2   2   1       6654.58       6279.10        33.14 o                         
   4   2   1       1010.46       1073.77         7.85 o                         
   6   2   1         67.34         90.74         4.05 o                         
   8   2   1       1725.69       1633.73        11.97 o                         
  10   2   1        374.15        394.81        11.17 o                         
  12   2   1        165.60        176.62        11.81 o                         
  14   2   1          0.19         -3.16        10.69 o                         
  16   2   1        511.20        555.09        25.97 o                         
  18   2   1          9.56         -6.64        13.61 o                         
  20   2   1        543.40        479.89        20.99 o                         
  22   2   1        442.11        456.32        31.23 o                         
 -21   3   1          0.11          6.26        19.45 o                         
 -19   3   1          0.00         -7.05        16.47 o                         
 -17   3   1        445.17        388.19        21.29 o                         
 -15   3   1        606.06        551.05        21.83 o                         
 -13   3   1        109.06        124.83         9.43 o                         
 -11   3   1        158.10        136.26         7.23 o                         
  -9   3   1          9.78         13.75         4.40 o                         
  -7   3   1       2653.12       2648.64        15.13 o                         
  -5   3   1         14.14          9.79         4.21 o                         
  -3   3   1         57.51         52.94         3.82 o                         
  -1   3   1       1125.32       1015.87         7.20 o                         
   1   3   1         42.62         53.15         4.00 o                         
   3   3   1       3346.08       3281.98        19.01 o                         
   5   3   1        468.61        461.34         7.70 o                         
   7   3   1          0.64          5.11         4.62 o                         
   9   3   1          3.86          4.28         5.88 o                         
  11   3   1         71.06         71.56         7.08 o                         
  13   3   1        548.97        457.77        24.36 o                         
  15   3   1         20.90         15.33        19.89 o                         
  17   3   1         18.16         23.52        21.19 o                         
  19   3   1          0.48         -8.13        21.43 o                         
  21   3   1         61.70         41.71        24.02 o                         
 -20   4   1         66.25         65.02        16.93 o                         
 -18   4   1          6.48         17.21        16.15 o                         
 -16   4   1         28.49         39.94        32.04 o                         
 -14   4   1       1731.19       1715.39        31.09 o                         
 -12   4   1        120.07        115.93         9.87 o                         
 -10   4   1        146.34        191.04         9.87 o                         
  -8   4   1        134.37        123.38         6.13 o                         
  -6   4   1          2.75         -2.52         5.04 o                         
  -4   4   1        586.99        653.84         7.55 o                         
  -2   4   1        275.70        310.87         5.70 o                         
   0   4   1          0.92          5.87         8.31 o                         
   2   4   1          4.66          1.25         3.60 o                         
   4   4   1       3646.25       3853.94        25.67 o                         
   6   4   1        577.08        537.86         8.77 o                         
   8   4   1       1035.94       1005.63        17.42 o                         
  10   4   1        121.45        124.93         7.96 o                         
  12   4   1          0.32         13.39        16.01 o                         
  14   4   1        940.88        897.84        33.79 o                         
  16   4   1          5.47         18.96        23.02 o                         
  18   4   1         98.13        132.31        19.38 o                         
  20   4   1          9.13         22.71        18.76 o                         
 -19   5   1          0.42         -1.63        15.95 o                         
 -17   5   1         27.89         17.96        17.90 o                         
 -15   5   1        232.13        232.46        18.55 o                         
 -13   5   1        296.80        284.20        18.20 o                         
 -11   5   1        656.87        668.01        15.98 o                         
  -9   5   1         85.84         75.29         9.45 o                         
  -7   5   1        157.96        174.96         8.43 o                         
  -5   5   1         42.94         44.20         5.46 o                         
  -3   5   1        848.98        902.06        10.04 o                         
  -1   5   1        172.99        122.43         5.81 o                         
   1   5   1         10.65         14.16         8.30 o                         
   3   5   1       5349.37       5265.87        25.32 o                         
   5   5   1         84.59         65.07         6.74 o                         
   7   5   1       1214.01       1275.92        25.39 o                         
   9   5   1         27.68         16.62         8.68 o                         
  11   5   1        812.44        844.40        21.92 o                         
  13   5   1        443.34        400.31        19.83 o                         
  15   5   1        219.14        236.80        45.86 o                         
  17   5   1         16.61          5.24        15.48 o                         
  19   5   1          0.25         -2.20        17.99 o                         
 -18   6   1         11.36          5.52        15.52 o                         
 -16   6   1          9.60          6.50        16.99 o                         
 -14   6   1         66.18         29.71        14.84 o                         
 -12   6   1        136.37        134.84        15.34 o                         
 -10   6   1         54.88         47.17         9.45 o                         
  -8   6   1          1.68         -0.68         8.03 o                         
  -6   6   1        195.49        184.08        14.16 o                         
  -4   6   1        443.00        455.48        15.61 o                         
  -2   6   1          8.64          1.18        12.41 o                         
   0   6   1         29.17         24.97        12.14 o                         
   2   6   1        316.94        289.13        11.28 o                         
   4   6   1       5475.74       5611.87        44.10 o                         
   6   6   1          5.52          4.04         7.54 o                         
   8   6   1          5.52          6.82         9.46 o                         
  10   6   1        356.38        383.15        16.90 o                         
  12   6   1        167.50        189.70        16.84 o                         
  14   6   1        343.27        319.71        19.92 o                         
  16   6   1        359.86        288.57        21.71 o                         
  18   6   1          0.97        -12.48        19.41 o                         
 -17   7   1         11.96         43.87        12.93 o                         
 -15   7   1        204.16        180.56        14.69 o                         
 -13   7   1        349.87        347.51        16.36 o                         
 -11   7   1          2.35          3.39        10.62 o                         
  -9   7   1         44.97         43.76        15.59 o                         
  -7   7   1          4.10         24.99        15.43 o                         
  -5   7   1        113.59        122.39        15.77 o                         
  -3   7   1        962.50        977.60        24.79 o                         
  -1   7   1        159.05        176.54        27.78 o                         
   1   7   1         34.66         22.34        12.69 o                         
   3   7   1         17.50          6.75        13.30 o                         
   5   7   1         73.35         55.01        10.19 o                         
   7   7   1        528.62        469.36        26.89 o                         
   9   7   1          9.07         19.10        27.81 o                         
  11   7   1        771.03        811.88        23.85 o                         
  13   7   1        599.67        644.50        23.83 o                         
  15   7   1        227.86        247.86        19.07 o                         
 -14   8   1        183.29        233.06        26.53 o                         
 -12   8   1          3.28         27.44        24.32 o                         
 -10   8   1        255.45        292.59        27.75 o                         
  -8   8   1          7.41         14.90        18.87 o                         
  -6   8   1        257.96        303.38        26.12 o                         
  -4   8   1          4.05          8.29        15.08 o                         
  -2   8   1         37.22         13.19        19.95 o                         
   0   8   1         56.33         86.41        21.58 o                         
   2   8   1        457.26        450.26        22.09 o                         
   4   8   1         29.36         14.40        16.09 o                         
   6   8   1          8.66         16.84        19.46 o                         
   8   8   1         20.68         14.72        20.72 o                         
  10   8   1         99.53         54.34        21.01 o                         
  12   8   1          3.17         13.56        23.67 o                         
  14   8   1         68.65         39.05        28.35 o                         
 -11   9   1          7.94        -21.11        24.17 o                         
  -9   9   1          0.73        -18.03        19.98 o                         
  -7   9   1          1.76          1.32        15.44 o                         
  -5   9   1          0.04          6.64        15.08 o                         
  -3   9   1        224.13        235.71        23.81 o                         
  -1   9   1          3.20         -7.13        20.01 o                         
   1   9   1          0.12         -5.09        20.97 o                         
   3   9   1        107.18        125.75        16.09 o                         
   5   9   1         52.09         54.07        19.01 o                         
   7   9   1         15.51         28.93        21.73 o                         
   9   9   1         16.30         27.46        20.41 o                         
  11   9   1          0.67        -22.45        22.45 o                         
  -6  10   1          0.05        -21.47        21.47 o                         
  -4  10   1         79.22        103.11        21.83 o                         
  -2  10   1         25.83         41.92        23.73 o                         
   0  10   1         16.68         -7.09        22.71 o                         
   2  10   1         73.26         66.73        31.43 o                         
   4  10   1         21.67         32.55        19.97 o                         
   6  10   1         20.78         16.04        17.44 o                         
 -22   0   2        327.62        357.24        22.04 o                         
 -20   0   2        171.76        182.98        24.96 o                         
 -18   0   2        333.32        348.09        27.19 o                         
 -16   0   2        656.66        676.08        28.22 o                         
 -14   0   2       2572.04       2325.92        26.66 o                         
 -12   0   2       1015.64        981.72        16.94 o                         
 -10   0   2         96.07        125.35         8.19 o                         
  -8   0   2      22683.58      21959.71        57.72 o                         
  -6   0   2         67.19         36.84         5.35 o                         
  -4   0   2      30911.04      28575.76       249.02 o                         
  -2   0   2       6704.78       6445.57        26.78 o                         
   2   0   2       4700.68       4490.52        23.98 o                         
   4   0   2      40934.80      40442.40        84.69 o                         
   6   0   2       1081.72       1014.30        12.60 o                         
   8   0   2      20538.88      20866.45        59.55 o                         
  10   0   2      43839.37      44695.94        96.88 o                         
  12   0   2       8673.55       8580.82        47.16 o                         
  14   0   2        103.81         62.92        10.58 o                         
  16   0   2        358.95        389.27        15.89 o                         
  18   0   2       1581.38       1362.86        27.63 o                         
  20   0   2        715.00        786.51        34.09 o                         
  22   0   2        466.02        601.75        32.26 o                         
 -23   1   2          3.47         -0.23        16.02 o                         
 -21   1   2          0.22          4.08        15.68 o                         
 -19   1   2         10.38         21.29        12.77 o                         
 -17   1   2          7.56         12.30        13.37 o                         
 -15   1   2       1458.58       1490.40        19.07 o                         
 -13   1   2       1977.20       1798.52        18.47 o                         
 -11   1   2          1.06          3.54         4.61 o                         
  -9   1   2       1703.32       1925.43        12.85 o                         
  -7   1   2        831.75        696.92         9.87 o                         
  -5   1   2       1217.92       1038.68        14.16 o                         
  -3   1   2        328.13        219.38         5.03 o                         
  -1   1   2       1295.17       1250.45        15.76 o                         
   1   1   2       6808.65       5926.27        69.32 o                         
   3   1   2         41.00         45.90         3.64 o                         
   5   1   2       1639.04       1762.76        11.58 o                         
   7   1   2         16.99          6.38         3.01 o                         
   9   1   2       1241.53       1349.75        15.16 o                         
  11   1   2        373.50        408.84         7.89 o                         
  13   1   2       1079.71       1173.94        14.23 o                         
  15   1   2         92.00         78.69         9.37 o                         
  17   1   2        458.79        455.77        14.20 o                         
  19   1   2         13.00         15.58        14.99 o                         
  21   1   2         14.35         14.70        15.81 o                         
 -22   2   2         12.52         41.14        19.42 o                         
 -20   2   2        103.48        120.26        17.43 o                         
 -18   2   2         31.23         23.81        16.06 o                         
 -16   2   2        306.99        254.58        25.94 o                         
 -14   2   2        319.96        333.93        12.10 o                         
 -12   2   2        598.85        616.42        23.97 o                         
 -10   2   2       1928.60       2154.02        26.42 o                         
  -8   2   2        247.94        303.93         9.77 o                         
  -6   2   2       2856.08       2666.81        18.00 o                         
  -4   2   2       6109.88       5995.27        21.97 o                         
  -2   2   2       4801.80       4952.67        16.52 o                         
   0   2   2      52307.06      52949.89        84.16 o                         
   2   2   2      21824.66      21622.51        40.15 o                         
   4   2   2       1345.22       1293.13         7.61 o                         
   6   2   2        995.63       1204.23         7.35 o                         
   8   2   2        485.09        512.04         8.51 o                         
  10   2   2        329.97        294.17         8.96 o                         
  12   2   2         12.89         11.90         9.41 o                         
  14   2   2         60.57         60.39        11.75 o                         
  16   2   2          8.12         -6.36        10.18 o                         
  18   2   2        198.09        167.62        17.44 o                         
  20   2   2          7.83          7.94        14.11 o                         
  22   2   2         48.97         53.36        15.87 o                         
 -21   3   2         12.26         31.75        17.73 o                         
 -19   3   2        181.38        173.58        18.25 o                         
 -17   3   2         73.64         85.41        16.79 o                         
 -15   3   2        841.38        790.72        54.70 o                         
 -13   3   2         37.60         26.56         8.78 o                         
 -11   3   2        327.82        311.54         8.84 o                         
  -9   3   2          1.69          7.47         5.04 o                         
  -7   3   2        617.73        619.24         9.49 o                         
  -5   3   2        320.93        332.26         6.46 o                         
  -3   3   2        922.45       1003.26         8.78 o                         
  -1   3   2        458.59        489.40         5.59 o                         
   1   3   2       1107.95       1214.17        18.16 o                         
   3   3   2       8606.68       8662.24        33.32 o                         
   5   3   2       1344.32       1373.53         9.40 o                         
   7   3   2        529.18        536.75         8.17 o                         
   9   3   2       1674.66       1609.66        30.39 o                         
  11   3   2       2302.20       2305.86        26.17 o                         
  13   3   2         18.76         19.20        16.98 o                         
  15   3   2         89.54         55.26        22.72 o                         
  17   3   2        211.70        224.98        25.31 o                         
  19   3   2        265.14        208.29        26.15 o                         
  21   3   2        155.62        102.24        24.32 o                         
 -20   4   2        115.11        113.48        18.33 o                         
 -18   4   2          6.39         11.03        15.85 o                         
 -16   4   2        303.58        287.20        22.90 o                         
 -14   4   2       2114.97       2068.78        32.87 o                         
 -12   4   2        303.69        253.54        14.74 o                         
 -10   4   2        330.58        276.01        10.75 o                         
  -8   4   2        151.47        143.42         6.38 o                         
  -6   4   2       1272.86       1269.41        11.29 o                         
  -4   4   2         56.26         60.19         4.98 o                         
  -2   4   2       1614.61       1613.04        10.19 o                         
   0   4   2       7096.88       7128.73        42.82 o                         
   2   4   2       3657.86       3773.75        20.13 o                         
   4   4   2        827.24        793.02         8.32 o                         
   6   4   2        377.76        356.90         7.03 o                         
   8   4   2        781.52        756.13        10.81 o                         
  10   4   2        200.81        193.83        12.09 o                         
  12   4   2         10.64         28.33        18.39 o                         
  14   4   2        672.80        619.29        29.89 o                         
  16   4   2        403.73        451.16        30.79 o                         
  18   4   2        226.05        171.93        26.23 o                         
  20   4   2         43.37         31.32        20.29 o                         
 -19   5   2         35.45         26.01        15.86 o                         
 -17   5   2        187.67        229.54        18.65 o                         
 -15   5   2         71.11         88.22        33.08 o                         
 -13   5   2        327.90        315.38        18.02 o                         
 -11   5   2        175.21        191.22        11.12 o                         
  -9   5   2        412.52        402.91         9.29 o                         
  -7   5   2       2763.22       2821.27        24.70 o                         
  -5   5   2       2075.32       2166.07        20.07 o                         
  -3   5   2       1500.09       1409.11        16.97 o                         
  -1   5   2        929.05        965.08        10.48 o                         
   1   5   2        300.12        308.63         9.75 o                         
   3   5   2        699.84        806.23         8.78 o                         
   5   5   2        741.59        825.56        12.07 o                         
   7   5   2         19.50         20.02         6.51 o                         
   9   5   2        419.61        412.10        16.13 o                         
  11   5   2       1273.66       1197.01        31.28 o                         
  13   5   2       3494.88       3724.84        58.62 o                         
  15   5   2         12.95         18.70        16.74 o                         
  17   5   2          0.05        -13.12        16.46 o                         
  19   5   2          0.13         -5.75        34.63 o                         
 -18   6   2         67.73        110.21        30.99 o                         
 -16   6   2         38.22         41.28        16.73 o                         
 -14   6   2        627.53        669.84        18.54 o                         
 -12   6   2         18.32          0.09        10.52 o                         
 -10   6   2         53.38         47.77         9.07 o                         
  -8   6   2         32.29         28.49         8.30 o                         
  -6   6   2          0.54          3.52         7.27 o                         
  -4   6   2        843.06        911.18        27.36 o                         
  -2   6   2        120.03         86.64        13.86 o                         
   0   6   2       1749.97       1675.66        28.88 o                         
   2   6   2         32.63         13.06        10.13 o                         
   4   6   2          0.00          3.16         9.07 o                         
   6   6   2        493.17        518.26        13.62 o                         
   8   6   2         15.03         32.65        11.72 o                         
  10   6   2        622.34        629.05        24.50 o                         
  12   6   2        184.38        199.86        26.66 o                         
  14   6   2        383.85        364.61        21.15 o                         
  16   6   2          7.29         14.31        16.80 o                         
  18   6   2          6.75        -20.03        20.03 o                         
 -17   7   2         16.32          6.82        18.18 o                         
 -15   7   2         44.55         35.33        18.86 o                         
 -13   7   2       1764.33       1732.05        37.87 o                         
 -11   7   2        116.00        110.11        12.80 o                         
  -9   7   2          7.20         -2.00        11.26 o                         
  -7   7   2        435.06        432.47        21.18 o                         
  -5   7   2       1387.73       1411.24        36.75 o                         
  -3   7   2        892.04        856.64        24.23 o                         
  -1   7   2          7.90          6.24        12.92 o                         
   1   7   2        209.29        183.41        13.84 o                         
   3   7   2        443.09        425.49        18.64 o                         
   5   7   2        240.94        225.32        12.39 o                         
   7   7   2         83.49         65.19        11.51 o                         
   9   7   2          5.26        -12.79        13.12 o                         
  11   7   2        556.53        508.42        27.75 o                         
  13   7   2         22.12         16.17        22.84 o                         
  15   7   2         85.48        113.14        35.11 o                         
 -14   8   2         74.24         93.12        22.98 o                         
 -12   8   2         44.74         87.51        25.40 o                         
 -10   8   2        133.39         92.44        17.67 o                         
  -8   8   2         81.67         66.87        16.63 o                         
  -6   8   2         10.67          5.33        15.22 o                         
  -4   8   2          1.45         -2.75        14.93 o                         
  -2   8   2         11.63         32.88        29.91 o                         
   0   8   2        902.50       1030.50        25.17 o                         
   2   8   2         12.62         27.35        12.98 o                         
   4   8   2        371.06        361.76        28.40 o                         
   6   8   2        112.44         91.05        14.08 o                         
   8   8   2         15.98          6.65        20.93 o                         
  10   8   2          6.80          9.18        20.97 o                         
  12   8   2         69.89         68.13        15.02 o                         
  14   8   2          4.26         39.65        14.70 o                         
 -11   9   2        222.91        188.41        27.00 o                         
  -9   9   2        263.17        283.32        20.57 o                         
  -7   9   2         98.31        103.17        31.09 o                         
  -5   9   2         24.49         33.07        29.57 o                         
  -3   9   2        465.34        525.06        45.45 o                         
  -1   9   2        314.17        362.75        26.38 o                         
   1   9   2         37.33          7.31        20.01 o                         
   3   9   2         27.33          2.65        13.71 o                         
   5   9   2        104.08         93.63        28.23 o                         
   7   9   2          0.41        -16.13        18.74 o                         
   9   9   2         31.84         10.73        20.80 o                         
  11   9   2         12.10         21.05        20.47 o                         
  -6  10   2          2.80         24.31        32.00 o                         
  -4  10   2        157.35        151.20        25.91 o                         
  -2  10   2         51.88         66.44        21.65 o                         
   0  10   2          1.80         48.33        25.33 o                         
   2  10   2         21.26         26.38        38.77 o                         
   4  10   2          2.09         27.50        25.60 o                         
 -23   1   3         44.23         52.77        14.25 o                         
 -21   1   3        113.86         79.69        14.08 o                         
 -19   1   3         24.20         13.59        13.27 o                         
 -17   1   3         54.26         79.89        24.03 o                         
 -15   1   3       1845.69       1756.96        22.04 o                         
 -13   1   3        497.98        478.79        12.35 o                         
 -11   1   3         10.48         10.62         4.66 o                         
  -9   1   3        691.14        573.98         8.55 o                         
  -7   1   3        456.87        626.42         7.51 o                         
  -5   1   3       6458.86       6434.39        31.43 o                         
  -3   1   3     116936.78     108276.55       460.01 o                         
  -1   1   3        236.68        251.55        10.44 o                         
   1   1   3      36928.31      35973.36        54.44 o                         
   3   1   3       4352.90       4096.09        18.46 o                         
   5   1   3        100.60         87.75         4.19 o                         
   7   1   3        988.73       1245.70        10.17 o                         
   9   1   3       5008.56       5030.36        25.01 o                         
  11   1   3         16.28         11.94         8.22 o                         
  13   1   3         59.87         79.93         7.51 o                         
  15   1   3          0.86         -2.34         7.55 o                         
  17   1   3         43.25         45.78        10.01 o                         
  19   1   3          1.91         -6.72        14.83 o                         
  21   1   3         79.31         79.32        16.72 o                         
 -22   2   3          0.17         -3.35        17.43 o                         
 -20   2   3        171.70        190.71        19.52 o                         
 -18   2   3        505.67        438.32        21.47 o                         
 -16   2   3       2756.83       2881.30        28.91 o                         
 -14   2   3        180.42        157.51        10.57 o                         
 -12   2   3          3.34          1.84         7.23 o                         
 -10   2   3       1801.84       1793.95        18.62 o                         
  -8   2   3       9758.15       9395.72        36.28 o                         
  -6   2   3        165.52        173.55         5.63 o                         
  -4   2   3      13360.05      13312.57        85.42 o                         
  -2   2   3       1829.84       2113.09        28.78 o                         
   0   2   3      61738.76      62021.56       132.26 o                         
   2   2   3        701.40        644.88         9.01 o                         
   4   2   3       6563.09       6244.01        35.20 o                         
   6   2   3        155.58        188.52         4.80 o                         
   8   2   3       1327.43       1242.97         9.28 o                         
  10   2   3       1094.48       1203.96        18.20 o                         
  12   2   3        907.74        874.99        18.15 o                         
  14   2   3        332.55        319.86        24.76 o                         
  16   2   3        274.30        254.13        12.38 o                         
  18   2   3         36.52         39.26        20.64 o                         
  20   2   3          9.05         -0.49        15.74 o                         
  22   2   3         29.89         20.57        18.06 o                         
 -21   3   3          1.51        -23.73        30.12 o                         
 -19   3   3         11.15        -14.49        16.70 o                         
 -17   3   3        516.39        492.90        21.89 o                         
 -15   3   3        682.02        697.31        25.18 o                         
 -13   3   3        410.98        426.94        13.93 o                         
 -11   3   3        279.01        290.82        14.08 o                         
  -9   3   3       1410.05       1397.33        17.42 o                         
  -7   3   3       5502.50       5432.80        35.73 o                         
  -5   3   3        245.41        292.72         6.41 o                         
  -3   3   3       2035.54       2007.02        18.77 o                         
  -1   3   3        359.04        326.04         8.29 o                         
   1   3   3       2957.22       2766.88        25.20 o                         
   3   3   3        787.23        826.85        14.61 o                         
   5   3   3        942.35        952.06         8.24 o                         
   7   3   3        529.50        569.65         7.59 o                         
   9   3   3          2.39         -6.31         8.08 o                         
  11   3   3        372.57        343.14        12.36 o                         
  13   3   3        474.78        479.67        16.03 o                         
  15   3   3        492.43        445.08        28.80 o                         
  17   3   3          1.11          3.68        22.41 o                         
  19   3   3         18.62         22.52        23.34 o                         
  21   3   3          2.82         13.65        23.53 o                         
 -20   4   3        210.81        202.31        40.13 o                         
 -18   4   3        194.39        214.26        19.06 o                         
 -16   4   3        624.70        610.64        22.33 o                         
 -14   4   3        480.49        493.29        20.18 o                         
 -12   4   3        103.04         88.78        14.71 o                         
 -10   4   3         23.98         13.48         8.16 o                         
  -8   4   3          7.24          9.11         5.40 o                         
  -6   4   3        400.74        475.68         8.58 o                         
  -4   4   3       6829.65       6680.49        43.41 o                         
  -2   4   3        553.23        539.76         8.87 o                         
   0   4   3       3172.86       3538.47        21.13 o                         
   2   4   3        253.27        244.49         7.03 o                         
   4   4   3       4920.25       5089.94        28.24 o                         
   6   4   3        529.30        538.98         7.59 o                         
   8   4   3        297.84        273.52         7.82 o                         
  10   4   3        175.35        152.03        11.91 o                         
  12   4   3        127.24        137.20        20.08 o                         
  14   4   3        419.80        450.27        28.37 o                         
  16   4   3        713.82        669.33        32.97 o                         
  18   4   3         62.17         44.78        24.90 o                         
  20   4   3          4.03        -24.38        24.38 o                         
 -19   5   3          4.94        -15.65        15.65 o                         
 -17   5   3         11.71         13.88        14.40 o                         
 -15   5   3         59.88         58.02        14.32 o                         
 -13   5   3          4.56          7.06         9.90 o                         
 -11   5   3          9.83         12.95         8.75 o                         
  -9   5   3        116.49        155.06         7.54 o                         
  -7   5   3         33.19         24.35         6.12 o                         
  -5   5   3        361.01        383.50         9.15 o                         
  -3   5   3        810.15        803.43        10.77 o                         
  -1   5   3        336.39        296.76        20.78 o                         
   1   5   3         45.94         50.00         9.49 o                         
   3   5   3        471.02        466.18         8.34 o                         
   5   5   3         34.59         16.50         5.09 o                         
   7   5   3       1359.55       1336.58        21.67 o                         
   9   5   3         34.10         18.52        15.67 o                         
  11   5   3        977.89       1030.88        33.20 o                         
  13   5   3       2240.32       2284.64        48.94 o                         
  15   5   3        634.46        618.79        33.37 o                         
  17   5   3        196.74        183.92        24.79 o                         
  19   5   3         81.45         53.55        18.13 o                         
 -18   6   3        172.78        173.06        15.05 o                         
 -16   6   3        347.42        381.65        21.89 o                         
 -14   6   3          1.99          0.23        11.51 o                         
 -12   6   3          9.41         13.13         8.75 o                         
 -10   6   3        164.32        165.32         9.97 o                         
  -8   6   3         25.92         15.14         7.85 o                         
  -6   6   3        100.68        123.20        11.19 o                         
  -4   6   3         30.30         42.75        13.66 o                         
  -2   6   3        156.24        208.22        13.54 o                         
   0   6   3       2308.72       2334.00        30.61 o                         
   2   6   3         77.99         75.71        11.04 o                         
   4   6   3        297.63        316.54        15.28 o                         
   6   6   3         20.94         27.44        11.86 o                         
   8   6   3          0.71          7.22        11.01 o                         
  10   6   3        294.41        285.42        16.88 o                         
  12   6   3        345.41        339.52        19.13 o                         
  14   6   3       2330.91       2478.44        63.21 o                         
  16   6   3         26.32         29.72        17.57 o                         
  18   6   3         67.52         55.38        23.73 o                         
 -17   7   3         46.72         57.84        16.59 o                         
 -15   7   3         33.71          9.81        15.76 o                         
 -13   7   3        618.81        667.64        24.85 o                         
 -11   7   3        148.15        158.34        13.45 o                         
  -9   7   3        836.04        749.55        36.36 o                         
  -7   7   3        451.60        450.80        20.93 o                         
  -5   7   3        145.45        138.53        16.56 o                         
  -3   7   3        334.68        388.81        31.14 o                         
  -1   7   3         92.46         95.01        14.87 o                         
   1   7   3       1129.87       1107.18        21.22 o                         
   3   7   3         21.53         12.19         9.11 o                         
   5   7   3        151.87        117.12        11.02 o                         
   7   7   3          0.21          6.47        12.11 o                         
   9   7   3         16.01         24.16        19.22 o                         
  11   7   3          5.02        -16.36        20.89 o                         
  13   7   3        117.90         94.40        24.17 o                         
  15   7   3         52.71         62.87        29.76 o                         
 -14   8   3         23.08         18.05        24.81 o                         
 -12   8   3         32.46         11.08        20.81 o                         
 -10   8   3         56.23         55.58        17.00 o                         
  -8   8   3        150.66        161.74        18.13 o                         
  -6   8   3         24.64         30.34        15.68 o                         
  -4   8   3        196.03        157.38        30.64 o                         
  -2   8   3        690.55        859.54        43.26 o                         
   0   8   3         87.32         70.19        13.33 o                         
   2   8   3        160.31        171.16        16.78 o                         
   4   8   3         29.74         47.08        18.49 o                         
   6   8   3        446.00        421.14        22.89 o                         
   8   8   3          5.86         10.83        13.44 o                         
  10   8   3          1.28        -13.53        13.53 o                         
  12   8   3        266.78        310.45        19.49 o                         
  14   8   3          0.70        -21.68        21.68 o                         
 -11   9   3          1.43         53.19        23.93 o                         
  -9   9   3         10.48         -5.04        15.96 o                         
  -7   9   3          5.03         11.37        15.91 o                         
  -5   9   3         13.87         14.63        26.64 o                         
  -3   9   3         48.65         59.74        27.40 o                         
  -1   9   3         43.19         44.70        20.80 o                         
   1   9   3         33.84         43.15        23.90 o                         
   3   9   3         24.89         50.49        14.22 o                         
   5   9   3        136.22        129.94        18.09 o                         
   7   9   3          1.42          6.57        16.11 o                         
   9   9   3          0.18         -4.79        45.41 o                         
  -4  10   3         52.62         72.05        55.46 o                         
  -2  10   3          3.10        -25.40        37.09 o                         
   0  10   3        167.78        218.53        27.09 o                         
   2  10   3          7.80         49.95        15.88 o                         
   4  10   3         43.91         14.81        15.95 o                         
 -22   0   4        168.96        162.61        29.31 o                         
 -20   0   4        415.48        358.52        20.95 o                         
 -18   0   4       2016.47       2272.20        36.68 o                         
 -16   0   4        596.12        593.96        20.56 o                         
 -14   0   4       2609.23       2567.18        31.75 o                         
 -12   0   4       3156.33       3072.42        26.10 o                         
 -10   0   4       1061.56       1026.89        13.92 o                         
  -8   0   4       1192.94       1301.73        21.76 o                         
  -6   0   4         81.85         44.91         6.30 o                         
  -4   0   4      24516.06      22657.02        82.18 o                         
  -2   0   4      30199.81      29096.94        69.35 o                         
   0   0   4        534.59        752.93        11.36 o                         
   2   0   4      25467.77      25746.84        71.48 o                         
   4   0   4        949.73        971.22        16.71 o                         
   6   0   4      42089.20      43204.04       112.28 o                         
   8   0   4        425.83        525.74        11.26 o                         
  10   0   4        262.59        197.51        11.00 o                         
  12   0   4        328.15        318.56        13.76 o                         
  14   0   4        960.49        905.78        24.34 o                         
  16   0   4         71.99        103.93        13.38 o                         
  18   0   4       1660.79       1441.04        27.90 o                         
  20   0   4        134.23        118.27        15.16 o                         
  22   0   4        121.06        104.16        24.73 o                         
 -23   1   4         52.53         76.28        15.11 o                         
 -21   1   4          0.31          5.86        13.00 o                         
 -19   1   4         37.36         31.24        13.18 o                         
 -17   1   4        381.94        375.77        12.76 o                         
 -15   1   4          2.24          7.85         8.68 o                         
 -13   1   4        238.22        259.55         9.36 o                         
 -11   1   4        780.88        810.73        10.53 o                         
  -9   1   4        692.55        749.91         9.26 o                         
  -7   1   4         73.29         52.09         4.63 o                         
  -5   1   4       9975.72      10211.71        20.78 o                         
  -3   1   4      39416.70      36968.92        70.88 o                         
  -1   1   4       2405.34       2137.14        13.61 o                         
   1   1   4       4799.63       4858.54        37.96 o                         
   3   1   4         19.17         21.21         3.65 o                         
   5   1   4       6564.62       6989.65        22.13 o                         
   7   1   4        974.29       1217.76        11.65 o                         
   9   1   4       1987.98       2069.49        29.56 o                         
  11   1   4        241.50        253.20         9.74 o                         
  13   1   4        251.79        274.87         9.49 o                         
  15   1   4         30.21         29.89         8.19 o                         
  17   1   4        426.25        352.58        13.77 o                         
  19   1   4          0.71          1.38        10.41 o                         
  21   1   4         18.12         32.59        15.90 o                         
 -22   2   4         99.69        114.52        19.01 o                         
 -20   2   4         51.57         79.54        17.58 o                         
 -18   2   4         92.82        111.24        13.80 o                         
 -16   2   4        555.88        541.55        14.32 o                         
 -14   2   4       2961.47       3008.86        24.18 o                         
 -12   2   4          1.08          6.46         6.31 o                         
 -10   2   4       1555.53       1524.59        19.23 o                         
  -8   2   4        956.70        847.04        10.75 o                         
  -6   2   4       1503.27       1525.75        10.40 o                         
  -4   2   4       5183.40       5009.58        19.13 o                         
  -2   2   4      22739.01      21931.45        75.46 o                         
   0   2   4      50280.64      49152.34       126.64 o                         
   2   2   4       1680.71       1505.25        26.44 o                         
   4   2   4       8409.28       8249.35        41.45 o                         
   6   2   4         10.45          8.83         4.14 o                         
   8   2   4       5771.84       5824.89        26.60 o                         
  10   2   4       1132.13       1109.97        17.74 o                         
  12   2   4        332.85        334.01        13.58 o                         
  14   2   4        855.73        765.09        19.17 o                         
  16   2   4         29.88         11.86         9.13 o                         
  18   2   4          2.28         10.20        14.15 o                         
  20   2   4         52.91         47.05        15.22 o                         
 -21   3   4         95.09        132.55        20.02 o                         
 -19   3   4        332.60        340.70        21.04 o                         
 -17   3   4         62.85         43.26        15.69 o                         
 -15   3   4        597.03        612.21        21.82 o                         
 -13   3   4        904.39        872.86        19.79 o                         
 -11   3   4        130.31        165.50         7.83 o                         
  -9   3   4          3.46          3.41         5.36 o                         
  -7   3   4       5462.01       5954.67        21.32 o                         
  -5   3   4       3660.59       3881.65        19.67 o                         
  -3   3   4       8079.58       7951.76        31.07 o                         
  -1   3   4       5569.19       6174.44        52.79 o                         
   1   3   4       7730.18       7965.24       146.12 o                         
   3   3   4        187.06        194.07        18.38 o                         
   5   3   4       5676.66       5907.13        32.16 o                         
   7   3   4         26.48         29.92         3.66 o                         
   9   3   4        235.85        210.67         7.87 o                         
  11   3   4        721.52        652.55        15.67 o                         
  13   3   4       2871.78       2793.49        30.80 o                         
  15   3   4        708.33        715.86        31.52 o                         
  17   3   4          9.00         21.50        22.47 o                         
  19   3   4         30.60        -11.91        22.60 o                         
  21   3   4        181.31        194.97        28.62 o                         
 -20   4   4         95.88        110.27        21.79 o                         
 -18   4   4        204.37        166.29        18.88 o                         
 -16   4   4          1.36          5.64        13.63 o                         
 -14   4   4        574.78        600.16        19.71 o                         
 -12   4   4          0.25         -1.30         8.74 o                         
 -10   4   4        433.27        462.03        12.40 o                         
  -8   4   4          4.32          4.55         5.53 o                         
  -6   4   4         18.41         11.30         5.27 o                         
  -4   4   4        566.63        604.82         9.52 o                         
  -2   4   4       3672.30       3641.75        17.46 o                         
   0   4   4       1015.33        969.77        27.29 o                         
   2   4   4         77.50        106.04         8.28 o                         
   4   4   4       7919.49       8252.45        29.75 o                         
   6   4   4        984.62        901.87        11.03 o                         
   8   4   4        149.03        170.18        11.72 o                         
  10   4   4         85.52         99.41        19.11 o                         
  12   4   4        907.79        987.40        33.18 o                         
  14   4   4        424.87        410.28        28.86 o                         
  16   4   4          0.65         -7.06        22.95 o                         
  18   4   4          1.04        -23.17        23.17 o                         
  20   4   4         25.50         -5.39        25.44 o                         
 -19   5   4         31.86          6.92        20.74 o                         
 -17   5   4        163.24        148.54        15.00 o                         
 -15   5   4         47.58         49.14        10.89 o                         
 -13   5   4        216.38        240.18        13.05 o                         
 -11   5   4         51.73         49.66         8.34 o                         
  -9   5   4          0.69          2.90         7.21 o                         
  -7   5   4         72.24         66.47         7.27 o                         
  -5   5   4         15.23         13.49         7.01 o                         
  -3   5   4        161.29        139.29        10.92 o                         
  -1   5   4       1207.11       1222.59        62.10 o                         
   1   5   4       2753.80       2870.90        31.19 o                         
   3   5   4        456.06        460.06         9.95 o                         
   5   5   4        287.93        285.38         8.31 o                         
   7   5   4         47.02         64.45         9.31 o                         
   9   5   4         66.40         79.99        18.42 o                         
  11   5   4        275.80        313.74        24.55 o                         
  13   5   4       3891.14       3766.35        60.32 o                         
  15   5   4          9.99         -6.53        21.23 o                         
  17   5   4         55.10         56.74        22.79 o                         
  19   5   4         77.17         52.79        25.04 o                         
 -18   6   4        102.16        113.05        13.24 o                         
 -16   6   4         44.46         59.04        12.15 o                         
 -14   6   4          8.06         20.50        10.71 o                         
 -12   6   4          1.95         12.66        11.84 o                         
 -10   6   4        194.49        198.44        11.97 o                         
  -8   6   4         41.78         31.49        10.52 o                         
  -6   6   4        194.30        237.16        16.59 o                         
  -4   6   4        214.21        211.55        16.35 o                         
  -2   6   4        103.63        111.63        12.24 o                         
   0   6   4         40.61         30.85        12.15 o                         
   2   6   4          1.70        -27.09        27.09 o                         
   4   6   4         65.66         57.24        10.53 o                         
   6   6   4          0.14          2.96        15.37 o                         
   8   6   4          8.56         10.34        11.57 o                         
  10   6   4         62.91         56.09        14.19 o                         
  12   6   4         11.27         10.20        21.62 o                         
  14   6   4        320.72        355.07        22.51 o                         
  16   6   4         27.60         36.41        33.81 o                         
 -17   7   4         28.29         30.20        15.36 o                         
 -15   7   4          0.18          3.81        21.73 o                         
 -13   7   4        107.58         81.88        15.97 o                         
 -11   7   4        568.33        559.86        20.60 o                         
  -9   7   4          0.59         -2.04        11.92 o                         
  -7   7   4         65.30         43.28        16.45 o                         
  -5   7   4         57.67         44.90        15.77 o                         
  -3   7   4       2289.78       2489.36        56.65 o                         
  -1   7   4       1050.71        923.19        37.32 o                         
   1   7   4        132.50        150.43        16.19 o                         
   3   7   4         67.63         61.79         9.91 o                         
   5   7   4          8.27          8.41        10.13 o                         
   7   7   4        205.58        188.62        18.34 o                         
   9   7   4          5.05         12.77        20.44 o                         
  11   7   4         21.27          2.52        21.30 o                         
  13   7   4        163.59        144.98        26.59 o                         
  15   7   4        106.63        117.02        22.84 o                         
 -14   8   4          1.57        -15.78        15.78 o                         
 -12   8   4         25.33         39.11        18.05 o                         
 -10   8   4         15.20         24.13        16.86 o                         
  -8   8   4         83.71        100.06        18.15 o                         
  -6   8   4        316.72        317.44        20.11 o                         
  -4   8   4        158.32        186.70        33.97 o                         
  -2   8   4        162.07        194.35        34.29 o                         
   0   8   4         24.78          9.06        13.97 o                         
   2   8   4          5.53         -1.24        13.12 o                         
   4   8   4        668.80        639.79        20.02 o                         
   6   8   4          4.74          5.09        14.69 o                         
   8   8   4         50.91         26.30        12.31 o                         
  10   8   4         68.05         85.06        13.50 o                         
  12   8   4        145.37        109.01        22.66 o                         
 -11   9   4        326.34        285.66        21.91 o                         
  -9   9   4         22.82         18.28        16.85 o                         
  -7   9   4         26.72         41.19        30.92 o                         
  -5   9   4         57.15         -4.71        30.24 o                         
  -3   9   4        841.98        899.59        45.75 o                         
  -1   9   4        402.14        451.19        27.48 o                         
   1   9   4         17.21         20.19        16.19 o                         
   3   9   4         67.33         44.65        16.13 o                         
   5   9   4          2.49         -7.25        14.51 o                         
   7   9   4         38.74         38.37        16.57 o                         
   9   9   4         18.55         18.75        18.28 o                         
  -4  10   4          1.88          2.33        32.12 o                         
  -2  10   4        160.06        202.49        23.91 o                         
   0  10   4         16.48         63.68        22.06 o                         
   2  10   4          3.87         -1.46        13.19 o                         
   4  10   4         12.24         24.36        28.59 o                         
 -23   1   5         35.65         55.84        18.67 o                         
 -21   1   5          1.44         -6.14        13.36 o                         
 -19   1   5          4.74         15.05        12.97 o                         
 -17   1   5          3.62         10.82         9.30 o                         
 -15   1   5        517.14        513.33        13.07 o                         
 -13   1   5        159.63        162.33         7.34 o                         
 -11   1   5          4.12          7.72         5.92 o                         
  -9   1   5         34.27         71.79         5.31 o                         
  -7   1   5      17261.82      16662.65        30.35 o                         
  -5   1   5         19.07         47.83         6.38 o                         
  -3   1   5      45619.02      45001.62       125.90 o                         
  -1   1   5        516.67        542.71         5.73 o                         
   1   1   5        611.70        789.97         6.66 o                         
   3   1   5        878.58        879.64         7.90 o                         
   5   1   5       2217.09       2243.04        15.14 o                         
   7   1   5       6354.09       6723.81        24.22 o                         
   9   1   5        614.81        665.76        11.77 o                         
  11   1   5       1159.24       1180.54        16.35 o                         
  13   1   5        166.06        168.05         8.92 o                         
  15   1   5         55.70         25.88        10.36 o                         
  17   1   5        467.06        486.91        13.36 o                         
  19   1   5        348.80        358.43        15.13 o                         
  21   1   5          9.79          4.65        15.13 o                         
 -22   2   5          0.97         11.99        15.46 o                         
 -20   2   5         35.10         41.19        21.55 o                         
 -18   2   5        961.87       1008.70        27.11 o                         
 -16   2   5       3060.11       3105.34        29.12 o                         
 -14   2   5       2578.49       2559.90        34.02 o                         
 -12   2   5        936.78        985.43        13.97 o                         
 -10   2   5         10.99          6.80         6.36 o                         
  -8   2   5       2817.17       3145.00        29.47 o                         
  -6   2   5        189.43        215.53         5.45 o                         
  -4   2   5         19.62         18.08         5.99 o                         
  -2   2   5      12131.27      11456.95        32.40 o                         
   0   2   5      74720.45      73585.02       438.05 o                         
   2   2   5        306.41        317.43        10.28 o                         
   4   2   5       3699.72       3875.65        25.80 o                         
   6   2   5         38.64         71.65         4.97 o                         
   8   2   5        336.09        354.31         7.81 o                         
  10   2   5        170.85        204.00         7.76 o                         
  12   2   5         32.24         43.57        10.25 o                         
  14   2   5       2241.50       2312.89        79.67 o                         
  16   2   5         76.87         79.15        10.79 o                         
  18   2   5        171.24        175.28        12.89 o                         
  20   2   5         23.50         44.50        24.10 o                         
 -21   3   5         89.18         77.71        31.26 o                         
 -19   3   5         18.95          0.30        15.89 o                         
 -17   3   5         58.35         58.39        10.93 o                         
 -15   3   5       1095.62       1066.04        19.80 o                         
 -13   3   5        172.68        195.48        14.71 o                         
 -11   3   5        568.70        572.83        11.05 o                         
  -9   3   5       1435.93       1382.03        12.33 o                         
  -7   3   5       4167.48       4293.10        47.35 o                         
  -5   3   5        383.39        450.57         9.79 o                         
  -3   3   5       1130.25       1098.54        14.08 o                         
  -1   3   5        242.02        231.56        19.56 o                         
   1   3   5       2858.23       2900.66        49.34 o                         
   3   3   5      11025.81      11691.50        41.00 o                         
   5   3   5        115.76         94.28         3.73 o                         
   7   3   5        466.64        465.16         7.96 o                         
   9   3   5        665.05        620.89        15.60 o                         
  11   3   5       1206.19       1192.89        33.02 o                         
  13   3   5        887.83        901.65        32.40 o                         
  15   3   5         38.61         61.33        22.05 o                         
  17   3   5         95.25         85.54        23.04 o                         
  19   3   5          0.01        -12.98        19.91 o                         
 -20   4   5         45.15         44.13        28.61 o                         
 -18   4   5          0.62         -0.54        15.36 o                         
 -16   4   5        136.39        126.15        11.78 o                         
 -14   4   5         42.69         40.67         8.85 o                         
 -12   4   5         28.15         10.72         7.51 o                         
 -10   4   5       1809.35       1739.11        15.73 o                         
  -8   4   5       2232.75       2231.28        21.01 o                         
  -6   4   5         39.61         41.76         5.37 o                         
  -4   4   5         46.46         27.59         4.24 o                         
  -2   4   5       1927.27       2064.98        32.72 o                         
   0   4   5         50.86         39.88        11.31 o                         
   2   4   5         76.95        100.76         9.10 o                         
   4   4   5        231.37        269.97         8.46 o                         
   6   4   5       1242.20       1096.84        12.68 o                         
   8   4   5        554.06        565.18        24.89 o                         
  10   4   5       1858.52       1931.32        40.67 o                         
  12   4   5        427.70        413.68        27.34 o                         
  14   4   5       1915.85       2033.05        46.69 o                         
  16   4   5         62.65        126.10        26.12 o                         
  18   4   5        102.26        117.98        23.50 o                         
  20   4   5         16.68         26.87        24.11 o                         
 -19   5   5        103.34        111.64        18.21 o                         
 -17   5   5         46.47         62.16        12.12 o                         
 -15   5   5          0.30          1.67         8.86 o                         
 -13   5   5        140.01        134.23         9.93 o                         
 -11   5   5         42.03         32.42         8.20 o                         
  -9   5   5        121.51         96.27         8.50 o                         
  -7   5   5        387.47        379.12         9.93 o                         
  -5   5   5         39.16         27.12        12.39 o                         
  -3   5   5        190.72        194.44        12.16 o                         
  -1   5   5        672.16        730.74        17.67 o                         
   1   5   5         13.60         47.95        21.78 o                         
   3   5   5        148.40        132.14        11.08 o                         
   5   5   5          2.35         12.21         5.85 o                         
   7   5   5         26.18         29.51         9.61 o                         
   9   5   5        762.07        760.58        29.62 o                         
  11   5   5        153.71        197.84        24.26 o                         
  13   5   5         81.08         37.26        22.01 o                         
  15   5   5        102.45        127.12        24.02 o                         
  17   5   5         75.89         59.36        25.38 o                         
  19   5   5        117.33        128.01        25.79 o                         
 -18   6   5          0.01         -2.98        12.45 o                         
 -16   6   5        207.19        229.14        15.25 o                         
 -14   6   5         98.38        100.43         9.92 o                         
 -12   6   5         47.82         61.71        11.60 o                         
 -10   6   5          6.94          6.09        11.12 o                         
  -8   6   5        111.33        110.91        12.00 o                         
  -6   6   5         60.63         81.00        15.54 o                         
  -4   6   5        115.32         85.35        25.05 o                         
  -2   6   5         33.64         46.58        11.10 o                         
   0   6   5        189.06        243.02        15.24 o                         
   2   6   5          8.20         10.20        12.47 o                         
   4   6   5        198.92        210.85        16.27 o                         
   6   6   5        547.13        550.37        20.21 o                         
   8   6   5        229.93        220.57        23.27 o                         
  10   6   5        460.96        475.58        28.67 o                         
  12   6   5        121.80        130.51        22.95 o                         
  14   6   5        306.52        263.85        25.95 o                         
  16   6   5         55.40         56.63        23.78 o                         
 -17   7   5          6.72         10.06        15.29 o                         
 -15   7   5        189.60        200.73        18.06 o                         
 -13   7   5         24.02         23.86        20.49 o                         
 -11   7   5         13.56        -11.50        11.98 o                         
  -9   7   5         62.11        106.49        34.26 o                         
  -7   7   5          4.05         14.10        17.10 o                         
  -5   7   5         33.68         39.02        26.58 o                         
  -3   7   5         51.68         85.90        15.85 o                         
  -1   7   5         11.42         11.72        16.96 o                         
   1   7   5         88.83         51.83        15.27 o                         
   3   7   5         18.83         10.58        11.91 o                         
   5   7   5        635.13        635.06        22.90 o                         
   7   7   5        453.12        483.94        27.59 o                         
   9   7   5        132.77        110.99        17.96 o                         
  11   7   5        189.13        239.52        24.02 o                         
  13   7   5         95.75         32.20        23.28 o                         
  15   7   5         13.62         16.49        23.88 o                         
 -14   8   5          0.55        -14.41        14.41 o                         
 -12   8   5        100.92        150.01        30.24 o                         
 -10   8   5         12.94          6.55        16.23 o                         
  -8   8   5         53.89         53.49        15.04 o                         
  -6   8   5          0.43         27.45        29.48 o                         
  -4   8   5        267.99        298.88        34.42 o                         
  -2   8   5          0.02         19.41        14.66 o                         
   0   8   5         27.28        -11.54        14.64 o                         
   2   8   5         12.06         -7.53        12.29 o                         
   4   8   5        172.15        206.15        14.90 o                         
   6   8   5         70.91         80.39        13.41 o                         
   8   8   5         73.33         99.14        13.45 o                         
  10   8   5        100.52        110.01        19.64 o                         
  12   8   5         63.66         56.05        18.78 o                         
 -11   9   5         19.86         31.87        26.41 o                         
  -9   9   5          2.02         30.50        27.39 o                         
  -7   9   5          2.63         -3.53        28.37 o                         
  -5   9   5          4.17         18.79        29.35 o                         
  -3   9   5        167.43        161.03        36.37 o                         
  -1   9   5        165.91        198.19        18.38 o                         
   1   9   5         45.74         30.50        13.86 o                         
   3   9   5          5.66          9.09        15.07 o                         
   5   9   5         53.78         16.52        26.99 o                         
   7   9   5        130.86        116.33        21.07 o                         
   9   9   5         12.15         12.42        16.50 o                         
  -4  10   5          1.56          9.24        33.85 o                         
  -2  10   5         11.42         -8.45        23.08 o                         
   0  10   5         15.98         -5.48        20.01 o                         
   2  10   5          6.36         38.40        51.87 o                         
 -22   0   6        168.57        195.04        29.34 o                         
 -20   0   6         52.67         76.55        24.86 o                         
 -18   0   6       2329.77       2407.18        79.71 o                         
 -16   0   6       9008.65       9194.67        61.99 o                         
 -14   0   6        554.04        596.88        17.42 o                         
 -12   0   6         21.96         22.99        16.06 o                         
 -10   0   6        916.49        877.79        19.81 o                         
  -8   0   6      15394.02      15410.37       124.79 o                         
  -6   0   6       1036.29        765.48        31.20 o                         
  -4   0   6       1308.67       1191.90        19.87 o                         
  -2   0   6       2043.92       1852.76        21.62 o                         
   0   0   6      15409.21      14536.25        72.85 o                         
   2   0   6       1346.33       1150.93        12.51 o                         
   4   0   6      16524.08      17690.83       109.28 o                         
   6   0   6       2172.13       2228.18        29.60 o                         
   8   0   6       5291.03       6044.73        51.15 o                         
  10   0   6       2171.25       2038.17        24.65 o                         
  12   0   6        359.98        395.71        14.81 o                         
  14   0   6          1.35         -3.30        11.37 o                         
  16   0   6          5.47         13.51        13.37 o                         
  18   0   6        635.00        712.72        22.35 o                         
  20   0   6         57.13         13.77        14.55 o                         
 -23   1   6        114.26        125.60        27.94 o                         
 -21   1   6          4.73         -0.53        16.19 o                         
 -19   1   6         70.35         54.51        11.79 o                         
 -17   1   6        120.37        110.49        10.56 o                         
 -15   1   6       1107.03       1127.06        17.02 o                         
 -13   1   6         27.19         22.90         6.00 o                         
 -11   1   6         85.26         73.52         6.16 o                         
  -9   1   6        262.63        228.74         6.02 o                         
  -7   1   6       2480.31       2931.07        21.11 o                         
  -5   1   6        721.36        678.68        26.00 o                         
  -3   1   6       2808.66       2742.88        20.23 o                         
  -1   1   6       1258.37       1312.02        13.70 o                         
   1   1   6        694.17        673.62         6.22 o                         
   3   1   6        547.80        608.80        11.13 o                         
   5   1   6        358.22        487.95         7.40 o                         
   7   1   6       1133.21       1251.90        13.45 o                         
   9   1   6       2944.32       2877.96        23.57 o                         
  11   1   6        748.11        718.20        22.29 o                         
  13   1   6        922.73        922.04        14.37 o                         
  15   1   6         43.12         18.99         8.59 o                         
  17   1   6         17.23          3.52         8.97 o                         
  19   1   6         83.00         89.81        16.67 o                         
  21   1   6          9.76          4.81        13.68 o                         
 -22   2   6         11.58         13.64        15.35 o                         
 -20   2   6         21.76          0.52        17.06 o                         
 -18   2   6        155.24        165.95        21.30 o                         
 -16   2   6        732.90        723.33        15.34 o                         
 -14   2   6        479.39        456.17        12.06 o                         
 -12   2   6        241.45        241.57        10.82 o                         
 -10   2   6        597.92        647.53         9.38 o                         
  -8   2   6       2138.34       2164.94        14.09 o                         
  -6   2   6       2533.67       2560.60        30.40 o                         
  -4   2   6       1429.62       1389.37        26.23 o                         
  -2   2   6       3193.53       2977.95        52.81 o                         
   0   2   6       5211.92       5438.14        73.23 o                         
   2   2   6         32.75         16.81         8.14 o                         
   4   2   6         57.43         81.05         4.76 o                         
   6   2   6         40.26         59.52         4.34 o                         
   8   2   6       2532.23       2575.51        17.27 o                         
  10   2   6        595.53        610.92        18.29 o                         
  12   2   6        578.60        617.49        16.31 o                         
  14   2   6        199.91        151.04        15.39 o                         
  16   2   6         26.59         31.43        13.64 o                         
  18   2   6        108.75        104.12        15.10 o                         
  20   2   6         41.47         62.87        15.22 o                         
 -21   3   6          2.88          7.96        15.67 o                         
 -19   3   6          6.00          6.73        15.90 o                         
 -17   3   6        300.00        271.38        14.19 o                         
 -15   3   6        486.65        450.39        15.38 o                         
 -13   3   6          5.03          7.47         7.30 o                         
 -11   3   6        112.60         85.04         7.59 o                         
  -9   3   6        604.68        614.04        10.98 o                         
  -7   3   6       2171.57       2253.26        27.12 o                         
  -5   3   6        286.57        360.04         6.87 o                         
  -3   3   6       6817.45       6413.60        58.69 o                         
  -1   3   6       4421.01       4235.23        49.17 o                         
   1   3   6       8170.83       8413.72        66.33 o                         
   3   3   6       1375.11       1430.41        16.47 o                         
   5   3   6        181.12        185.98         6.79 o                         
   7   3   6        213.55        183.70         8.10 o                         
   9   3   6        616.37        615.92        20.01 o                         
  11   3   6         33.21         55.23        19.89 o                         
  13   3   6       2682.97       2521.37        48.45 o                         
  15   3   6          4.45          2.93        21.72 o                         
  17   3   6        384.41        324.67        27.57 o                         
  19   3   6        109.64        175.47        16.86 o                         
 -20   4   6         88.75        105.04        17.84 o                         
 -18   4   6         48.98         49.21        15.57 o                         
 -16   4   6          1.08        -10.62        10.62 o                         
 -14   4   6        141.74        108.81         9.49 o                         
 -12   4   6        280.18        296.74        10.43 o                         
 -10   4   6        241.84        267.38         8.27 o                         
  -8   4   6        238.81        192.22         7.44 o                         
  -6   4   6         26.91         28.22         5.37 o                         
  -4   4   6        210.72        193.12         6.08 o                         
  -2   4   6          1.08         12.69        10.81 o                         
   0   4   6      13877.45      14507.27        80.10 o                         
   2   4   6         45.88         66.55         8.82 o                         
   4   4   6       2445.30       2843.65        28.84 o                         
   6   4   6        736.42        764.23        14.79 o                         
   8   4   6       1244.90       1249.15        35.23 o                         
  10   4   6        312.23        318.19        24.94 o                         
  12   4   6        225.66        268.20        26.86 o                         
  14   4   6        144.14        179.24        23.64 o                         
  16   4   6        130.34         68.14        22.56 o                         
  18   4   6         12.52          5.56        24.13 o                         
 -19   5   6         34.08         42.96        17.37 o                         
 -17   5   6        154.02        179.89        24.10 o                         
 -15   5   6         39.92         24.47         9.42 o                         
 -13   5   6         53.90         40.14         8.65 o                         
 -11   5   6          3.77          3.48         7.89 o                         
  -9   5   6          9.84         10.31         7.04 o                         
  -7   5   6        121.66        117.32        19.74 o                         
  -5   5   6       1785.10       1930.26        44.02 o                         
  -3   5   6       1355.55       1432.65        27.07 o                         
  -1   5   6         12.33         17.77         9.78 o                         
   1   5   6        564.38        538.49        29.24 o                         
   3   5   6         27.99         21.96        10.44 o                         
   5   5   6       1549.74       1712.27        34.43 o                         
   7   5   6        629.54        626.53        14.82 o                         
   9   5   6          4.56         -0.67        19.52 o                         
  11   5   6       3359.22       3411.84        57.51 o                         
  13   5   6        290.39        295.82        28.76 o                         
  15   5   6        120.05        123.46        25.60 o                         
  17   5   6         22.53         62.01        22.12 o                         
 -18   6   6         77.77        110.25        27.23 o                         
 -16   6   6         60.07         58.62        15.38 o                         
 -14   6   6         40.32         31.54        14.06 o                         
 -12   6   6        173.37        166.84        13.20 o                         
 -10   6   6        327.99        302.95        14.59 o                         
  -8   6   6        142.62        198.69        16.74 o                         
  -6   6   6          1.35         16.98        24.95 o                         
  -4   6   6        817.44        903.92        20.32 o                         
  -2   6   6         12.99          4.02        11.04 o                         
   0   6   6        587.87        600.56        18.95 o                         
   2   6   6        107.72        137.92        15.32 o                         
   4   6   6         31.41         40.89        24.59 o                         
   6   6   6        133.35        132.95        16.89 o                         
   8   6   6         73.60         38.94        15.51 o                         
  10   6   6        192.02        174.37        18.08 o                         
  12   6   6        108.34        136.36        24.78 o                         
  14   6   6        182.89        242.01        29.67 o                         
  16   6   6          6.20         38.92        23.72 o                         
 -15   7   6         78.57         89.17        21.71 o                         
 -13   7   6        150.90        153.68        22.38 o                         
 -11   7   6        312.91        323.94        19.42 o                         
  -9   7   6         86.70        118.55        17.65 o                         
  -7   7   6         55.11         36.94        28.72 o                         
  -5   7   6          7.52          9.98        26.19 o                         
  -3   7   6        924.91        885.70        39.04 o                         
  -1   7   6        775.37        778.00        22.81 o                         
   1   7   6        159.83        167.23        16.45 o                         
   3   7   6         33.10         28.41        12.53 o                         
   5   7   6          1.34        -12.37        15.83 o                         
   7   7   6          0.23          0.39        15.76 o                         
   9   7   6        264.50        248.10        19.25 o                         
  11   7   6         87.51         71.99        17.33 o                         
  13   7   6         26.95         33.84        18.23 o                         
  15   7   6        197.26        185.96        25.19 o                         
 -14   8   6         72.08         86.83        24.13 o                         
 -12   8   6         91.18        129.21        34.99 o                         
 -10   8   6         45.27         25.81        22.56 o                         
  -8   8   6         10.53         18.45        29.60 o                         
  -6   8   6         15.30        -11.10        25.04 o                         
  -4   8   6        100.52         99.47        30.15 o                         
  -2   8   6         75.14         65.14        33.28 o                         
   0   8   6         71.68         90.70        24.22 o                         
   2   8   6        130.82        101.91        13.78 o                         
   4   8   6          5.59         13.88        12.43 o                         
   6   8   6          3.48         10.05        14.76 o                         
   8   8   6         22.33         16.04        16.93 o                         
  10   8   6          6.69          9.50        31.38 o                         
  12   8   6        101.87         94.11        41.86 o                         
  -9   9   6          0.31        -30.35        30.35 o                         
  -7   9   6          2.76         -3.35        32.84 o                         
  -5   9   6        197.57        126.80        33.14 o                         
  -3   9   6        880.51        910.88        49.02 o                         
  -1   9   6        113.88        164.58        35.31 o                         
   1   9   6         84.84        120.96        16.60 o                         
   3   9   6          1.46         17.91        34.94 o                         
   5   9   6         17.21         41.60        17.30 o                         
   7   9   6          2.63        -15.99        15.99 o                         
   9   9   6         13.53          1.59        13.64 o                         
  -2  10   6          4.71         38.48        24.80 o                         
   0  10   6         45.54         54.09        22.90 o                         
 -21   1   7          8.24          7.18        15.51 o                         
 -19   1   7        320.83        331.86        15.38 o                         
 -17   1   7       1006.95       1079.77        21.20 o                         
 -15   1   7        433.62        441.19        12.44 o                         
 -13   1   7         60.11         46.44         7.41 o                         
 -11   1   7       1651.56       1611.86        20.61 o                         
  -9   1   7        272.29        215.95         5.96 o                         
  -7   1   7        618.91        679.22        12.20 o                         
  -5   1   7       1468.74       1663.46        22.95 o                         
  -3   1   7      17459.60      16802.97        49.99 o                         
  -1   1   7       9316.95       8723.24        48.61 o                         
   1   1   7       2470.38       2313.52        13.26 o                         
   3   1   7        104.29        149.16         5.69 o                         
   5   1   7       7884.09       8336.87        37.47 o                         
   7   1   7       1471.73       1492.88        21.58 o                         
   9   1   7          5.46          3.70         5.38 o                         
  11   1   7         53.14         53.40         9.03 o                         
  13   1   7         81.29        104.63        10.71 o                         
  15   1   7        291.08        262.24        11.22 o                         
  17   1   7         19.11          6.29         9.38 o                         
  19   1   7          7.44          1.92         9.77 o                         
  21   1   7         24.49         24.85        14.22 o                         
 -22   2   7         13.48         23.56        21.56 o                         
 -20   2   7          0.13        -11.63        25.50 o                         
 -18   2   7          4.00         -3.28        11.23 o                         
 -16   2   7        436.83        373.63        14.77 o                         
 -14   2   7        241.94        277.08        10.63 o                         
 -12   2   7        848.00        831.47        11.53 o                         
 -10   2   7        870.08        792.84        11.76 o                         
  -8   2   7          2.14          0.02         5.08 o                         
  -6   2   7       2948.43       3164.52        39.60 o                         
  -4   2   7       2982.94       3050.16        37.68 o                         
  -2   2   7        305.53        349.99         9.20 o                         
   0   2   7       2330.55       2472.96        76.29 o                         
   2   2   7         22.66         18.62         6.68 o                         
   4   2   7       9083.83       9718.61        36.62 o                         
   6   2   7       4685.09       4317.57        37.04 o                         
   8   2   7       2689.29       2688.11        23.50 o                         
  10   2   7       1595.86       1648.04        21.47 o                         
  12   2   7       1394.84       1349.56        31.16 o                         
  14   2   7         74.69         46.36        20.75 o                         
  16   2   7         74.38         81.92        20.75 o                         
  18   2   7        253.13        224.92        18.59 o                         
  20   2   7         44.32         51.58        15.26 o                         
 -21   3   7        123.19        154.46        28.89 o                         
 -19   3   7         62.82         96.75        15.58 o                         
 -17   3   7        100.20        102.47        11.98 o                         
 -15   3   7        491.29        450.76        15.36 o                         
 -13   3   7         28.95         20.53         7.67 o                         
 -11   3   7        105.40        107.82         7.66 o                         
  -9   3   7        167.25        122.84         7.38 o                         
  -7   3   7       1155.82       1241.43        14.65 o                         
  -5   3   7        420.19        456.52         9.17 o                         
  -3   3   7        772.92        817.06        11.00 o                         
  -1   3   7          1.68         13.03         5.84 o                         
   1   3   7       3078.22       3002.41        28.74 o                         
   3   3   7        307.01        371.82        10.79 o                         
   5   3   7        353.42        405.30        11.73 o                         
   7   3   7       2371.86       2427.71        19.51 o                         
   9   3   7          0.00         -3.85         7.81 o                         
  11   3   7       3636.74       3434.44        53.98 o                         
  13   3   7       3255.66       3138.31        54.50 o                         
  15   3   7        515.44        546.79        31.37 o                         
  17   3   7         28.46         24.39        24.69 o                         
  19   3   7         45.30         62.12        15.44 o                         
 -20   4   7         92.66        102.54        17.12 o                         
 -18   4   7          0.64          4.60        16.35 o                         
 -16   4   7          0.23          5.41        10.01 o                         
 -14   4   7        232.49        208.40        10.61 o                         
 -12   4   7          5.09          9.96         7.83 o                         
 -10   4   7        471.44        498.99        11.37 o                         
  -8   4   7       1886.19       1850.22        27.94 o                         
  -6   4   7        907.86        881.40        20.89 o                         
  -4   4   7       5575.26       5811.08       138.64 o                         
  -2   4   7      10128.54       9909.62        82.64 o                         
   0   4   7      13682.57      13440.69        96.28 o                         
   2   4   7         75.69         99.96        11.99 o                         
   4   4   7        397.68        371.04        14.60 o                         
   6   4   7        334.95        376.49        12.38 o                         
   8   4   7         19.87         16.47         9.86 o                         
  10   4   7        194.95        205.33        16.99 o                         
  12   4   7        122.23        145.27        23.51 o                         
  14   4   7         50.21         14.44        23.08 o                         
  16   4   7          3.63         23.27        23.14 o                         
  18   4   7          1.08          9.61        22.80 o                         
 -19   5   7        148.27        157.32        17.98 o                         
 -17   5   7         36.86         57.92        11.85 o                         
 -15   5   7         94.49        124.76        10.29 o                         
 -13   5   7        111.89         93.64         9.89 o                         
 -11   5   7         64.60         64.73         8.73 o                         
  -9   5   7         29.40         36.01        15.45 o                         
  -7   5   7         13.28          8.12        20.56 o                         
  -5   5   7        352.94        312.31        26.68 o                         
  -3   5   7       1043.85       1025.88        19.57 o                         
  -1   5   7        306.10        280.59        28.53 o                         
   1   5   7        167.34        222.04        24.39 o                         
   3   5   7        429.71        486.81        16.92 o                         
   5   5   7         18.45         17.38        12.53 o                         
   7   5   7        144.83        130.31        11.53 o                         
   9   5   7        109.25        125.88        16.30 o                         
  11   5   7        400.80        369.03        19.89 o                         
  13   5   7         34.38         32.66        21.63 o                         
  15   5   7         34.42         51.37        22.94 o                         
  17   5   7          2.44         19.70        24.78 o                         
 -18   6   7         29.66         35.21        26.46 o                         
 -16   6   7          4.46          1.57        10.91 o                         
 -14   6   7        138.37        147.86        13.53 o                         
 -12   6   7        231.53        247.16        14.08 o                         
 -10   6   7         89.53        106.13        17.51 o                         
  -8   6   7         19.86         11.46        23.09 o                         
  -6   6   7         17.36          8.59        24.18 o                         
  -4   6   7        825.34        885.91        39.68 o                         
  -2   6   7        510.94        452.03        17.05 o                         
   0   6   7        201.56        158.68        19.81 o                         
   2   6   7         73.34         85.70        13.59 o                         
   4   6   7         50.08         65.60        12.99 o                         
   6   6   7        405.73        405.06        20.32 o                         
   8   6   7        261.80        219.21        27.63 o                         
  10   6   7         25.72         25.66        17.05 o                         
  12   6   7          2.32         -3.74        16.36 o                         
  14   6   7         32.19         47.64        22.03 o                         
  16   6   7         99.42         93.75        24.88 o                         
 -15   7   7          2.05         16.69        11.99 o                         
 -13   7   7          4.95         38.85        44.58 o                         
 -11   7   7        417.70        430.46        21.08 o                         
  -9   7   7         35.01         45.62        26.07 o                         
  -7   7   7        654.78        717.80        39.21 o                         
  -5   7   7          1.44         -9.87        28.28 o                         
  -3   7   7       2176.76       2255.06        57.36 o                         
  -1   7   7         49.00         90.22        14.51 o                         
   1   7   7          6.62          7.69        17.82 o                         
   3   7   7         84.34         87.01        30.83 o                         
   5   7   7        358.55        378.64        21.37 o                         
   7   7   7         33.07         32.48        17.30 o                         
   9   7   7          1.87         -6.21        17.38 o                         
  11   7   7         28.73         35.39        17.13 o                         
  13   7   7        122.53        111.53        20.13 o                         
 -12   8   7         58.04         44.02        16.02 o                         
 -10   8   7          5.35         27.86        24.72 o                         
  -8   8   7         60.83         38.00        27.10 o                         
  -6   8   7         34.39         31.25        29.62 o                         
  -4   8   7        245.78        247.83        32.73 o                         
  -2   8   7        162.79        237.67        37.04 o                         
   0   8   7        175.82        171.44        43.35 o                         
   2   8   7         29.01          8.76        16.04 o                         
   4   8   7        328.72        336.24        16.14 o                         
   6   8   7        130.15         91.98        14.08 o                         
   8   8   7         42.42         73.46        18.37 o                         
  10   8   7          1.85        -18.42        18.42 o                         
  12   8   7         45.33        111.68        20.69 o                         
  -9   9   7         26.83         94.66        30.81 o                         
  -7   9   7          0.03        -24.18        26.20 o                         
  -5   9   7          5.20         41.01        32.56 o                         
  -3   9   7          0.82         11.42        29.54 o                         
  -1   9   7         18.17          1.57        33.73 o                         
   1   9   7         24.93         27.78        19.23 o                         
   3   9   7         76.40         97.81        17.60 o                         
   5   9   7         99.73         68.42        17.77 o                         
   7   9   7        115.77        148.57        15.90 o                         
 -22   0   8         31.73         41.99        23.56 o                         
 -20   0   8         29.53         19.65        15.36 o                         
 -18   0   8         51.28         48.07        17.45 o                         
 -16   0   8       4594.01       4909.76       124.85 o                         
 -14   0   8       3160.53       3387.34        36.47 o                         
 -12   0   8          6.98          9.35         9.61 o                         
 -10   0   8        747.63        705.62        16.37 o                         
  -8   0   8       2297.44       2237.44        32.88 o                         
  -6   0   8      31865.27      29963.88       107.00 o                         
  -4   0   8        275.80        239.76        12.85 o                         
  -2   0   8       3251.00       3274.28        31.33 o                         
   0   0   8        173.02        173.47        11.16 o                         
   2   0   8       4827.80       4312.66        23.60 o                         
   4   0   8         18.55         70.39        33.06 o                         
   6   0   8         19.89         35.22        11.94 o                         
   8   0   8         47.72         22.66        11.82 o                         
  10   0   8         73.54         49.72        10.38 o                         
  12   0   8         23.52         27.30        11.98 o                         
  14   0   8        534.57        671.52        29.33 o                         
  16   0   8         47.23         62.06        13.31 o                         
  18   0   8         70.57         94.74        15.43 o                         
  20   0   8         10.49         33.45        15.59 o                         
 -21   1   8         43.94         40.40        13.49 o                         
 -19   1   8          3.79         15.35        12.85 o                         
 -17   1   8       1323.93       1373.84        23.28 o                         
 -15   1   8        620.61        625.78        14.16 o                         
 -13   1   8         46.05         33.09         7.26 o                         
 -11   1   8        217.18        234.90         8.89 o                         
  -9   1   8        526.04        579.09        10.82 o                         
  -7   1   8       2104.71       2313.05        23.70 o                         
  -5   1   8       1372.36       1433.98        26.52 o                         
  -3   1   8        295.73        268.46         6.08 o                         
  -1   1   8         10.29         16.91         4.59 o                         
   1   1   8       5948.63       5857.72        18.49 o                         
   3   1   8       1827.53       1974.12        15.23 o                         
   5   1   8        222.91        221.05         6.68 o                         
   7   1   8         23.12         18.25         4.86 o                         
   9   1   8         15.22         19.72         7.92 o                         
  11   1   8        284.84        271.76        11.33 o                         
  13   1   8        127.35        155.25        11.68 o                         
  15   1   8        110.17        108.50        10.12 o                         
  17   1   8          4.00         -6.60         9.24 o                         
  19   1   8          4.12         15.06        11.52 o                         
 -22   2   8          1.51        -25.90        25.90 o                         
 -20   2   8          1.30        -12.91        12.91 o                         
 -18   2   8         65.86         40.53        13.02 o                         
 -16   2   8        326.53        304.98        17.51 o                         
 -14   2   8        483.06        457.09        14.34 o                         
 -12   2   8          4.09         16.90         7.96 o                         
 -10   2   8         37.60         33.95         6.00 o                         
  -8   2   8        194.94        223.96        17.80 o                         
  -6   2   8         18.85         27.13        14.54 o                         
  -4   2   8         84.72         97.18        15.56 o                         
  -2   2   8        224.07        261.88        16.21 o                         
   0   2   8        870.89        878.06        11.80 o                         
   2   2   8       4771.06       4954.76        72.53 o                         
   4   2   8       1113.50       1273.26        11.61 o                         
   6   2   8       1018.06       1021.73        10.52 o                         
   8   2   8         89.33         97.19         5.59 o                         
  10   2   8          7.12         11.69         7.90 o                         
  12   2   8         43.50         43.38        14.71 o                         
  14   2   8        216.61        233.48        17.03 o                         
  16   2   8          0.08         13.42        22.42 o                         
  18   2   8        133.20         80.17        15.85 o                         
  20   2   8          2.84         18.80        14.61 o                         
 -21   3   8          0.11         -9.66        22.48 o                         
 -19   3   8         22.30         23.81        11.57 o                         
 -17   3   8        192.23        213.92        13.74 o                         
 -15   3   8         32.44         15.86        10.68 o                         
 -13   3   8       1365.34       1403.52        30.81 o                         
 -11   3   8        202.96        211.01         8.78 o                         
  -9   3   8         75.83         85.07         8.75 o                         
  -7   3   8       1795.61       1713.54        34.58 o                         
  -5   3   8        826.16        878.24        27.02 o                         
  -3   3   8       1249.96       1256.04        14.89 o                         
  -1   3   8         10.54         22.30         6.45 o                         
   1   3   8       2441.59       2316.68        26.35 o                         
   3   3   8        311.59        382.48        14.01 o                         
   5   3   8          9.16         -0.55         7.32 o                         
   7   3   8        369.46        360.65        10.18 o                         
   9   3   8         17.26          7.29         8.31 o                         
  11   3   8       9337.78       9440.23        87.04 o                         
  13   3   8        267.34        273.64        24.52 o                         
  15   3   8       1053.53       1081.84        38.43 o                         
  17   3   8        335.56        380.00        29.38 o                         
  19   3   8        269.43        320.42        19.58 o                         
 -20   4   8          2.22        -12.24        14.22 o                         
 -18   4   8        117.32        135.95        13.03 o                         
 -16   4   8        238.26        235.84        13.13 o                         
 -14   4   8        366.59        305.58        13.83 o                         
 -12   4   8        221.27        190.47         9.74 o                         
 -10   4   8        515.94        478.02        11.41 o                         
  -8   4   8        277.74        240.58        11.77 o                         
  -6   4   8        822.95        785.24        30.39 o                         
  -4   4   8        254.81        243.70        10.77 o                         
  -2   4   8       3777.05       3428.13        52.47 o                         
   0   4   8       7020.57       7372.81        73.69 o                         
   2   4   8        116.20        169.61        13.32 o                         
   4   4   8        340.75        342.59        34.14 o                         
   6   4   8          8.45         19.81         9.46 o                         
   8   4   8        254.12        290.94        13.47 o                         
  10   4   8       2771.65       2845.70        36.50 o                         
  12   4   8        295.95        252.03        26.66 o                         
  14   4   8        114.73         99.82        22.28 o                         
  16   4   8         23.76         40.44        22.87 o                         
  18   4   8         72.99        116.49        25.41 o                         
 -19   5   8         35.05         36.68        15.93 o                         
 -17   5   8          0.79          1.61        11.69 o                         
 -15   5   8         63.61         54.92        11.55 o                         
 -13   5   8          0.25          6.23         8.55 o                         
 -11   5   8         16.38         14.87        10.87 o                         
  -9   5   8        275.09        214.42        23.60 o                         
  -7   5   8          3.97         20.07        22.30 o                         
  -5   5   8        487.94        542.08        30.51 o                         
  -3   5   8         47.80         43.49        14.76 o                         
  -1   5   8        488.74        445.56        30.53 o                         
   1   5   8        575.12        589.01        18.57 o                         
   3   5   8         41.75         35.71        12.39 o                         
   5   5   8          0.31          7.73        11.81 o                         
   7   5   8        980.58        932.01        18.78 o                         
   9   5   8        500.30        546.61        16.55 o                         
  11   5   8          5.92          1.10        18.52 o                         
  13   5   8         81.03         77.14        25.41 o                         
  15   5   8         17.44         34.64        23.41 o                         
  17   5   8        110.74        110.72        29.06 o                         
 -18   6   8          2.22          6.13        23.07 o                         
 -16   6   8         45.16         29.15        15.07 o                         
 -14   6   8          4.34         11.34        10.93 o                         
 -12   6   8         12.42         31.75        12.98 o                         
 -10   6   8        387.54        424.45        30.05 o                         
  -8   6   8        322.87        345.14        30.63 o                         
  -6   6   8        129.36        153.49        27.85 o                         
  -4   6   8        239.74        281.41        32.58 o                         
  -2   6   8       1551.66       1511.45        26.64 o                         
   0   6   8        112.23         60.12        28.45 o                         
   2   6   8         35.80         39.81        13.69 o                         
   4   6   8          7.49          8.88        13.29 o                         
   6   6   8        124.00         81.90        17.70 o                         
   8   6   8         69.16         88.75        17.31 o                         
  10   6   8        261.96        309.94        20.19 o                         
  12   6   8         23.12        -11.42        24.90 o                         
  14   6   8         85.24        111.15        26.05 o                         
  16   6   8         34.29          3.55        25.18 o                         
 -15   7   8         37.33         21.51        22.52 o                         
 -13   7   8        204.22        159.37        16.05 o                         
 -11   7   8        131.51        163.80        27.97 o                         
  -9   7   8          8.53         33.03        24.58 o                         
  -7   7   8        189.25        148.13        29.80 o                         
  -5   7   8        688.03        673.44        38.61 o                         
  -3   7   8        606.79        576.74        39.29 o                         
  -1   7   8        267.12        268.14        18.22 o                         
   1   7   8        192.29        176.47        16.31 o                         
   3   7   8          1.96        -10.92        29.94 o                         
   5   7   8          1.69         -1.49        16.46 o                         
   7   7   8        128.05        100.27        19.03 o                         
   9   7   8          3.02         10.40        16.63 o                         
  11   7   8        116.84        132.64        41.61 o                         
  13   7   8          3.67         43.24        26.60 o                         
 -12   8   8         62.73        128.75        27.44 o                         
 -10   8   8          1.06          8.16        27.29 o                         
  -8   8   8          1.43         10.01        29.16 o                         
  -6   8   8          0.63          6.81        30.89 o                         
  -4   8   8        345.05        356.69        36.34 o                         
  -2   8   8         15.06         -2.04        34.05 o                         
   0   8   8        114.54        123.97        35.24 o                         
   2   8   8          2.26        -27.20        27.20 o                         
   4   8   8         18.60         -4.07        12.31 o                         
   6   8   8         42.83         77.09        19.94 o                         
   8   8   8          2.54         27.60        29.11 o                         
  10   8   8         18.54         -6.80        26.61 o                         
  -9   9   8          0.07        -12.24        25.53 o                         
  -7   9   8         45.87         47.19        33.33 o                         
  -5   9   8         59.20         14.16        28.80 o                         
  -3   9   8         52.72         14.17        29.79 o                         
  -1   9   8         47.23         28.89        32.56 o                         
   1   9   8         24.69         70.48        35.64 o                         
   3   9   8          1.90        -14.50        17.45 o                         
   5   9   8          1.64         12.19        19.15 o                         
   7   9   8          0.01         -6.33        34.46 o                         
 -21   1   9        614.03        747.14        46.74 o                         
 -19   1   9        303.30        340.11        15.85 o                         
 -17   1   9        436.29        468.75        18.24 o                         
 -15   1   9         62.93         60.41         9.40 o                         
 -13   1   9         75.39         52.43         8.05 o                         
 -11   1   9       2128.42       2096.12        19.48 o                         
  -9   1   9        143.46        163.42        10.88 o                         
  -7   1   9       3165.21       3039.91        27.54 o                         
  -5   1   9        444.15        381.08         8.62 o                         
  -3   1   9        844.10        909.96        17.14 o                         
  -1   1   9        179.40        159.31         5.31 o                         
   1   1   9       2899.28       2930.90        14.14 o                         
   3   1   9       2696.88       2715.12        17.72 o                         
   5   1   9         91.98        104.13         6.02 o                         
   7   1   9        118.91        139.75         7.57 o                         
   9   1   9       1951.42       2072.24        26.64 o                         
  11   1   9       2516.09       2402.12        27.36 o                         
  13   1   9       1103.28        997.44        18.86 o                         
  15   1   9        322.38        261.24        11.91 o                         
  17   1   9          6.58          8.44        11.55 o                         
  19   1   9        192.25        217.22        14.83 o                         
 -22   2   9         11.76        -19.24        24.13 o                         
 -20   2   9          0.00        -13.42        13.42 o                         
 -18   2   9         34.33         23.62        13.78 o                         
 -16   2   9         87.26         69.43        14.05 o                         
 -14   2   9         65.95         50.02        13.34 o                         
 -12   2   9        910.23        928.37        16.77 o                         
 -10   2   9       1478.27       1554.43        25.41 o                         
  -8   2   9        585.91        545.86        16.47 o                         
  -6   2   9        556.36        505.15        14.70 o                         
  -4   2   9       2707.69       2617.31        37.45 o                         
  -2   2   9       5069.29       5217.28        71.38 o                         
   0   2   9       2451.49       2241.08        16.86 o                         
   2   2   9       1671.42       1691.83        14.75 o                         
   4   2   9       1111.51       1246.65        12.07 o                         
   6   2   9       4175.07       4250.56        20.64 o                         
   8   2   9        283.35        267.59         9.60 o                         
  10   2   9         11.17          9.82        12.92 o                         
  12   2   9         10.92         -2.81        14.70 o                         
  14   2   9        268.90        279.54        18.37 o                         
  16   2   9         51.73         79.27        22.16 o                         
  18   2   9         57.13         16.43        13.84 o                         
 -21   3   9          1.45         -9.14        24.43 o                         
 -19   3   9         59.24         48.16        14.36 o                         
 -17   3   9         14.33         17.99        13.40 o                         
 -15   3   9         54.81         71.41        16.41 o                         
 -13   3   9          5.52          8.16        14.52 o                         
 -11   3   9        354.40        301.71        19.93 o                         
  -9   3   9          2.65        -13.81        16.24 o                         
  -7   3   9        225.32        207.41        19.62 o                         
  -5   3   9        557.00        597.01        25.29 o                         
  -3   3   9       5220.75       5135.81        30.13 o                         
  -1   3   9       1729.98       1644.13        18.70 o                         
   1   3   9         86.98         38.47        10.99 o                         
   3   3   9        451.45        416.96        15.12 o                         
   5   3   9       1442.11       1476.35        22.80 o                         
   7   3   9        498.11        537.96        13.93 o                         
   9   3   9        110.95         90.85        14.17 o                         
  11   3   9       1010.95       1100.53        37.25 o                         
  13   3   9        301.52        272.81        27.08 o                         
  15   3   9          0.78         25.22        20.25 o                         
  17   3   9         28.89         11.72        22.38 o                         
  19   3   9         84.10         88.76        19.55 o                         
 -20   4   9        165.43        164.82        30.51 o                         
 -18   4   9          0.07          9.15        10.73 o                         
 -16   4   9         57.59         58.81        11.39 o                         
 -14   4   9         56.53         46.81        11.30 o                         
 -12   4   9         52.91         77.94         9.83 o                         
 -10   4   9         83.47         79.47        20.38 o                         
  -8   4   9         11.12         21.37        18.42 o                         
  -6   4   9          4.32         15.76        20.66 o                         
  -4   4   9       2345.09       2279.35        45.54 o                         
  -2   4   9        277.39        300.25        25.92 o                         
   0   4   9         37.24         58.31        21.58 o                         
   2   4   9         86.77        100.96        13.24 o                         
   4   4   9        264.75        316.23        15.81 o                         
   6   4   9        228.79        253.72        19.11 o                         
   8   4   9       2653.69       2681.32        27.72 o                         
  10   4   9          5.39         15.19        20.85 o                         
  12   4   9         62.87         48.91        21.83 o                         
  14   4   9         32.88         16.23        21.97 o                         
  16   4   9         63.05         57.98        21.81 o                         
  18   4   9        305.23        407.06        32.91 o                         
 -19   5   9         17.96         11.52        11.72 o                         
 -17   5   9         14.43         36.43        14.34 o                         
 -15   5   9         29.83         15.72        15.38 o                         
 -13   5   9         38.32         33.31        10.96 o                         
 -11   5   9        278.80        270.66        24.74 o                         
  -9   5   9          7.43         34.18        22.19 o                         
  -7   5   9        191.16        211.03        26.27 o                         
  -5   5   9         62.23         84.22        25.20 o                         
  -3   5   9       4094.93       4077.33        62.31 o                         
  -1   5   9         86.00         68.29        26.08 o                         
   1   5   9        212.94        242.53        16.02 o                         
   3   5   9          4.38          7.52        20.17 o                         
   5   5   9       1468.59       1533.90        26.92 o                         
   7   5   9         64.94         64.27        12.10 o                         
   9   5   9        133.20        134.78        13.28 o                         
  11   5   9         11.85         21.51        23.57 o                         
  13   5   9          7.96         17.40        23.64 o                         
  15   5   9        189.87        184.72        28.49 o                         
  17   5   9          1.46         33.11        26.63 o                         
 -16   6   9          1.39         16.94        15.99 o                         
 -14   6   9         58.10         35.40        13.33 o                         
 -12   6   9        334.20        333.67        26.48 o                         
 -10   6   9         87.16        117.53        25.27 o                         
  -8   6   9        351.20        303.52        31.01 o                         
  -6   6   9        457.13        387.00        32.26 o                         
  -4   6   9        912.58        855.57        40.34 o                         
  -2   6   9        492.42        394.94        34.73 o                         
   0   6   9        828.60        769.92        41.70 o                         
   2   6   9        137.17        107.49        15.46 o                         
   4   6   9        124.23        146.24        16.02 o                         
   6   6   9         40.35         43.35        12.04 o                         
   8   6   9        116.45         87.16        17.73 o                         
  10   6   9        124.49        122.03        18.56 o                         
  12   6   9          7.08         75.58        27.35 o                         
  14   6   9         66.39         64.50        25.72 o                         
 -15   7   9         16.78        -21.23        45.46 o                         
 -13   7   9          6.77         27.25        20.57 o                         
 -11   7   9         34.15         61.85        24.52 o                         
  -9   7   9          1.36         -1.84        26.86 o                         
  -7   7   9          0.67         -2.03        28.41 o                         
  -5   7   9         11.87        -10.59        28.36 o                         
  -3   7   9       1689.37       1674.38        52.93 o                         
  -1   7   9        283.81        240.54        33.60 o                         
   1   7   9        292.20        293.66        18.64 o                         
   3   7   9          2.30         15.87        29.11 o                         
   5   7   9        393.45        360.34        21.69 o                         
   7   7   9        100.29         69.25        18.97 o                         
   9   7   9          1.01         -2.29        16.10 o                         
  11   7   9         58.94         34.03        18.48 o                         
  13   7   9         98.26        152.25        31.08 o                         
 -12   8   9          4.27        102.32        27.61 o                         
 -10   8   9         36.53         17.99        29.21 o                         
  -8   8   9          6.10         36.99        29.80 o                         
  -6   8   9         14.30         18.69        29.06 o                         
  -4   8   9        109.82         82.79        30.11 o                         
  -2   8   9         23.35         -6.88        33.80 o                         
   0   8   9          9.73         10.72        31.12 o                         
   2   8   9         13.13         31.85        15.28 o                         
   4   8   9          5.59         12.46        14.55 o                         
   6   8   9        375.24        339.79        40.63 o                         
   8   8   9         22.91         11.63        21.99 o                         
  10   8   9         23.13         51.86        32.89 o                         
  -7   9   9          4.30        -23.74        27.99 o                         
  -5   9   9          5.21         37.11        34.14 o                         
  -3   9   9         10.07         72.51        36.52 o                         
  -1   9   9         63.04         70.78        33.99 o                         
   1   9   9          4.11         16.24        34.49 o                         
   3   9   9          4.86         39.45        15.04 o                         
   5   9   9         63.17         81.04        21.81 o                         
 -22   0  10         67.69         84.37        25.64 o                         
 -20   0  10        620.22        666.71        27.98 o                         
 -18   0  10        258.94        280.47        17.91 o                         
 -16   0  10       2437.63       2316.06        53.66 o                         
 -14   0  10       1921.59       1943.03        53.16 o                         
 -12   0  10        614.21        623.37        29.76 o                         
 -10   0  10       1578.00       1526.83        31.70 o                         
  -8   0  10        310.12        342.15        18.27 o                         
  -6   0  10       3831.36       4004.16        43.85 o                         
  -4   0  10        114.86        177.74        12.69 o                         
  -2   0  10        134.39        174.74        11.84 o                         
   0   0  10       4320.15       4612.31        50.34 o                         
   2   0  10        332.07        381.58        14.34 o                         
   4   0  10        476.34        481.82        11.07 o                         
   6   0  10         91.38         84.31        10.81 o                         
   8   0  10        278.64        260.56        17.86 o                         
  10   0  10        258.99        237.25        13.78 o                         
  12   0  10         25.82         34.36        13.05 o                         
  14   0  10          6.66         18.87        12.88 o                         
  16   0  10         31.23         25.23        15.02 o                         
  18   0  10         46.34         27.77        14.40 o                         
 -21   1  10        116.22        154.87        20.36 o                         
 -19   1  10        286.46        345.13        19.94 o                         
 -17   1  10        429.27        449.81        13.83 o                         
 -15   1  10        682.03        676.81        14.78 o                         
 -13   1  10        107.54        111.73         9.06 o                         
 -11   1  10        967.29       1021.66        20.31 o                         
  -9   1  10        739.06        864.13        18.89 o                         
  -7   1  10       4895.00       4990.27        36.02 o                         
  -5   1  10        443.34        336.06        11.47 o                         
  -3   1  10       1128.69       1155.10        16.57 o                         
  -1   1  10        335.84        307.51         8.18 o                         
   1   1  10       4616.46       4799.37        36.23 o                         
   3   1  10       1301.14       1462.29        13.08 o                         
   5   1  10        432.02        399.58         7.78 o                         
   7   1  10        461.26        442.97        12.17 o                         
   9   1  10       1862.87       2024.23        21.73 o                         
  11   1  10       2082.79       2108.45        46.96 o                         
  13   1  10       1417.98       1335.90        28.91 o                         
  15   1  10          9.54          1.33        11.35 o                         
  17   1  10          0.26          1.07        12.04 o                         
  19   1  10         13.68          2.60        14.80 o                         
 -20   2  10         50.69         10.68        14.42 o                         
 -18   2  10        120.71        158.05        42.06 o                         
 -16   2  10        669.44        724.56        61.73 o                         
 -14   2  10        194.18        200.34        15.71 o                         
 -12   2  10         29.88         51.44        12.37 o                         
 -10   2  10          5.88          5.28        11.43 o                         
  -8   2  10        624.99        622.25        19.27 o                         
  -6   2  10          0.01          3.98         9.48 o                         
  -4   2  10       1347.25       1422.11        20.31 o                         
  -2   2  10        400.20        388.08         8.22 o                         
   0   2  10       2587.98       2684.66        18.73 o                         
   2   2  10          2.24         13.39         5.92 o                         
   4   2  10         41.21         14.66         5.59 o                         
   6   2  10        279.52        290.05        15.79 o                         
   8   2  10         58.05         61.00        10.48 o                         
  10   2  10        807.50        750.63        21.52 o                         
  12   2  10       1494.24       1455.06        52.09 o                         
  14   2  10         75.14         77.76        16.08 o                         
  16   2  10         17.99         29.63        15.07 o                         
  18   2  10         57.31        104.78        21.31 o                         
 -21   3  10         24.77        -13.09        23.88 o                         
 -19   3  10          0.30          9.24        12.67 o                         
 -17   3  10        164.28        193.67        16.75 o                         
 -15   3  10         69.90         68.18        14.45 o                         
 -13   3  10          8.63          8.11        13.14 o                         
 -11   3  10        157.04        104.75        18.88 o                         
  -9   3  10         60.44         52.58        17.18 o                         
  -7   3  10        940.55        896.22        29.28 o                         
  -5   3  10        455.86        472.98        24.52 o                         
  -3   3  10      10541.40      10631.29       111.79 o                         
  -1   3  10        745.44        707.93        20.02 o                         
   1   3  10         70.27         79.06         8.07 o                         
   3   3  10       1375.49       1422.13        23.21 o                         
   5   3  10         45.72         59.97        12.09 o                         
   7   3  10       1193.30       1186.44        18.84 o                         
   9   3  10         69.54         61.99        15.04 o                         
  11   3  10          4.32         14.43        21.28 o                         
  13   3  10         13.56         -0.12        21.07 o                         
  15   3  10         74.36         97.54        22.98 o                         
  17   3  10         88.60         79.09        22.24 o                         
 -20   4  10        103.03        125.16        39.68 o                         
 -18   4  10         57.54        103.01        15.41 o                         
 -16   4  10         24.82        -18.37        33.54 o                         
 -14   4  10          1.28         -1.27        13.56 o                         
 -12   4  10         26.51          7.75        18.16 o                         
 -10   4  10        824.26        813.14        30.57 o                         
  -8   4  10         11.65         34.23        20.83 o                         
  -6   4  10        271.42        236.26        23.76 o                         
  -4   4  10        525.89        412.58        26.11 o                         
  -2   4  10       5476.24       5551.22        66.77 o                         
   0   4  10        682.43        710.01        30.22 o                         
   2   4  10         11.89          7.86        12.55 o                         
   4   4  10        594.80        692.49        20.24 o                         
   6   4  10       2036.12       2049.83        29.64 o                         
   8   4  10        153.20        131.34        18.70 o                         
  10   4  10       1017.29        951.85        36.20 o                         
  12   4  10        258.25        324.41        27.07 o                         
  14   4  10         16.84         33.20        23.42 o                         
  16   4  10         11.10         18.54        21.71 o                         
 -17   5  10        172.69        229.23        42.83 o                         
 -15   5  10          8.17        -19.24        19.24 o                         
 -13   5  10        317.68        241.30        24.07 o                         
 -11   5  10        413.79        357.35        26.34 o                         
  -9   5  10         12.17         34.85        22.28 o                         
  -7   5  10        189.90        281.67        29.27 o                         
  -5   5  10        291.99        317.35        30.01 o                         
  -3   5  10        239.56        230.43        29.06 o                         
  -1   5  10         13.46         23.44        25.17 o                         
   1   5  10        382.01        370.15        18.43 o                         
   3   5  10          9.51         13.29        13.71 o                         
   5   5  10       1288.02       1207.50        26.04 o                         
   7   5  10         18.18         17.85        12.42 o                         
   9   5  10        352.00        289.58        23.68 o                         
  11   5  10          1.13         30.95        24.86 o                         
  13   5  10         70.86         95.71        23.97 o                         
  15   5  10         42.55         46.64        26.46 o                         
 -16   6  10          0.21         -7.88        20.67 o                         
 -14   6  10          0.09          4.26        19.84 o                         
 -12   6  10         47.63         92.29        22.01 o                         
 -10   6  10        161.74        142.19        23.78 o                         
  -8   6  10         14.58         19.38        23.62 o                         
  -6   6  10         79.59         47.35        27.84 o                         
  -4   6  10        381.75        395.09        34.99 o                         
  -2   6  10       1086.41        932.25        44.21 o                         
   0   6  10         53.15         13.96        29.23 o                         
   2   6  10         81.00         95.28        16.29 o                         
   4   6  10          4.14         16.02        14.52 o                         
   6   6  10         68.89         47.69        12.64 o                         
   8   6  10        238.74        227.08        20.75 o                         
  10   6  10          0.07          6.79        22.08 o                         
  12   6  10          0.24        -26.38        26.38 o                         
  14   6  10        129.35        216.41        29.70 o                         
 -13   7  10         37.40        108.83        21.83 o                         
 -11   7  10          0.09         15.55        22.29 o                         
  -9   7  10         17.49         17.80        24.34 o                         
  -7   7  10          0.09        -14.96        28.89 o                         
  -5   7  10         69.49        100.95        31.62 o                         
  -3   7  10        487.60        434.76        39.18 o                         
  -1   7  10          0.65        -12.56        31.24 o                         
   1   7  10         27.56          1.55        32.41 o                         
   3   7  10         17.45         -7.60        26.47 o                         
   5   7  10         29.01          6.22        27.71 o                         
   7   7  10          3.20          4.65        18.20 o                         
   9   7  10         51.01         57.38        25.43 o                         
  11   7  10         15.06         53.67        26.48 o                         
 -12   8  10         56.27        146.18        28.15 o                         
 -10   8  10         17.58         70.91        26.86 o                         
  -8   8  10          2.05         13.41        29.40 o                         
  -6   8  10         78.32         77.74        30.32 o                         
  -4   8  10          1.95        -14.73        31.82 o                         
  -2   8  10        210.18        267.80        36.42 o                         
   0   8  10         59.75         81.28        31.26 o                         
   2   8  10          0.00         12.07        32.17 o                         
   4   8  10          2.41         15.36        29.30 o                         
   6   8  10         15.88          7.98        18.29 o                         
   8   8  10          5.04         15.25        17.46 o                         
  -7   9  10          4.07         13.68        33.93 o                         
  -5   9  10         30.66        -25.97        34.63 o                         
  -3   9  10         36.92          1.44        33.39 o                         
  -1   9  10         11.36          7.89        31.09 o                         
   1   9  10          4.44        -29.02        32.65 o                         
   3   9  10          2.00         -1.13        31.26 o                         
 -21   1  11          3.25          4.55        14.65 o                         
 -19   1  11         48.46         39.84        13.51 o                         
 -17   1  11        505.25        508.44        16.61 o                         
 -15   1  11         22.47         14.28         9.55 o                         
 -13   1  11        133.47        133.44        12.54 o                         
 -11   1  11        777.12        830.66        19.30 o                         
  -9   1  11        439.89        471.27        15.07 o                         
  -7   1  11        429.57        393.77        13.49 o                         
  -5   1  11          9.45          2.85        16.65 o                         
  -3   1  11         30.66         27.39         6.23 o                         
  -1   1  11        684.91        693.99         9.91 o                         
   1   1  11        181.58        161.00         5.63 o                         
   3   1  11         46.00         38.38         6.21 o                         
   5   1  11        227.47        201.15         8.27 o                         
   7   1  11        315.37        288.16         9.71 o                         
   9   1  11         12.45         14.28         8.60 o                         
  11   1  11       1180.06       1369.82        26.84 o                         
  13   1  11        226.70        220.80        28.70 o                         
  15   1  11        182.64        190.54        14.38 o                         
  17   1  11         10.22          2.21        12.17 o                         
 -20   2  11          5.40        -17.67        37.88 o                         
 -18   2  11        135.41        152.02        15.35 o                         
 -16   2  11        685.40        738.95        22.93 o                         
 -14   2  11        213.85        261.64        16.53 o                         
 -12   2  11        183.39        171.39        19.15 o                         
 -10   2  11        293.11        235.35        22.99 o                         
  -8   2  11         27.59         51.83        11.01 o                         
  -6   2  11       1237.35       1323.39        28.18 o                         
  -4   2  11          9.82         12.67         6.59 o                         
  -2   2  11          2.21         13.31         6.73 o                         
   0   2  11         39.40         34.60         5.86 o                         
   2   2  11        878.33        825.52        11.64 o                         
   4   2  11        368.95        351.71        10.94 o                         
   6   2  11        135.09        149.98        12.98 o                         
   8   2  11       1177.41       1159.50        25.94 o                         
  10   2  11        382.40        366.39        18.73 o                         
  12   2  11         25.22         28.75        14.96 o                         
  14   2  11        163.45        138.28        16.76 o                         
  16   2  11          8.16          8.84        11.81 o                         
  18   2  11        407.95        468.84        22.08 o                         
 -19   3  11         46.77         47.86        12.77 o                         
 -17   3  11         95.75         80.04        15.32 o                         
 -15   3  11         24.75         18.37        22.01 o                         
 -13   3  11         17.82         11.60        17.57 o                         
 -11   3  11        167.62        128.31        20.01 o                         
  -9   3  11         34.40         10.41        18.14 o                         
  -7   3  11        287.02        293.38        22.94 o                         
  -5   3  11         63.29         58.28        19.11 o                         
  -3   3  11       1677.68       1652.78        46.01 o                         
  -1   3  11        144.03        155.09        10.23 o                         
   1   3  11       2401.31       2386.07        24.67 o                         
   3   3  11        618.57        607.89        17.97 o                         
   5   3  11         85.01         84.28        13.93 o                         
   7   3  11          2.17         -5.03        13.93 o                         
   9   3  11        312.88        354.29        37.09 o                         
  11   3  11        910.68        928.28        35.86 o                         
  13   3  11         27.80         26.50        21.42 o                         
  15   3  11         15.19         -1.89        21.73 o                         
  17   3  11         10.88         16.32        20.83 o                         
 -18   4  11        280.77        321.62        18.73 o                         
 -16   4  11          2.59         25.56        15.81 o                         
 -14   4  11          0.74        -19.66        19.66 o                         
 -12   4  11         90.91         78.14        20.06 o                         
 -10   4  11          2.25         -6.54        19.12 o                         
  -8   4  11        532.42        513.06        27.52 o                         
  -6   4  11        375.45        356.49        25.99 o                         
  -4   4  11        362.47        329.68        25.49 o                         
  -2   4  11        665.56        685.17        30.62 o                         
   0   4  11        259.20        247.91        16.30 o                         
   2   4  11        373.83        389.60        16.84 o                         
   4   4  11        347.24        337.36        19.58 o                         
   6   4  11        778.61        797.77        22.16 o                         
   8   4  11        492.96        500.85        20.80 o                         
  10   4  11         59.32         62.69        22.75 o                         
  12   4  11        222.31        186.10        24.94 o                         
  14   4  11         18.46         41.04        24.06 o                         
  16   4  11        102.29        101.34        25.62 o                         
 -17   5  11          6.01         14.57        17.03 o                         
 -15   5  11          3.50         -3.54        18.30 o                         
 -13   5  11        186.99        126.81        21.99 o                         
 -11   5  11          7.17         -1.77        20.38 o                         
  -9   5  11        412.28        426.66        29.28 o                         
  -7   5  11          0.81         28.82        24.37 o                         
  -5   5  11        355.21        297.02        31.86 o                         
  -3   5  11       1551.09       1554.28        44.78 o                         
  -1   5  11        269.37        260.66        28.15 o                         
   1   5  11        265.13        266.25        17.76 o                         
   3   5  11         15.58         18.92        14.67 o                         
   5   5  11         40.82         17.95        14.75 o                         
   7   5  11        517.33        485.09        19.02 o                         
   9   5  11        343.18        397.99        20.08 o                         
  11   5  11          0.77         -5.76        22.16 o                         
  13   5  11         23.60         24.45        23.88 o                         
  15   5  11         23.02         52.43        27.33 o                         
 -14   6  11          3.00         27.94        21.23 o                         
 -12   6  11         76.57         66.25        23.44 o                         
 -10   6  11         74.81        104.98        25.86 o                         
  -8   6  11         16.76         21.80        26.33 o                         
  -6   6  11          1.07         29.65        27.24 o                         
  -4   6  11        304.25        332.40        36.14 o                         
  -2   6  11       1074.20        883.89        41.61 o                         
   0   6  11       1790.93       1735.12        32.05 o                         
   2   6  11         78.66         84.51        16.72 o                         
   4   6  11        700.63        551.64        22.59 o                         
   6   6  11         18.98         16.27        13.18 o                         
   8   6  11        236.24        262.43        15.68 o                         
  10   6  11        176.65        154.39        27.93 o                         
  12   6  11          1.48        -25.43        25.43 o                         
  14   6  11         55.33        147.52        27.85 o                         
 -13   7  11         22.95         17.95        20.67 o                         
 -11   7  11        112.08        179.81        28.02 o                         
  -9   7  11          0.82         32.30        27.36 o                         
  -7   7  11         82.61        127.86        27.69 o                         
  -5   7  11        185.23        159.54        32.43 o                         
  -3   7  11        484.58        449.58        38.41 o                         
  -1   7  11         22.48         -0.08        32.09 o                         
   1   7  11        136.75        126.03        17.37 o                         
   3   7  11         57.24         43.96        31.16 o                         
   5   7  11         67.56         95.44        30.24 o                         
   7   7  11        142.59        102.38        18.19 o                         
   9   7  11          1.05         20.46        19.08 o                         
  11   7  11        133.78        209.44        30.05 o                         
 -10   8  11          7.55          1.14        25.57 o                         
  -8   8  11         77.43         64.95        30.24 o                         
  -6   8  11         15.70         66.40        33.90 o                         
  -4   8  11          2.87         -7.24        31.63 o                         
  -2   8  11          0.92        -15.85        29.85 o                         
   0   8  11         17.83        -23.88        32.87 o                         
   2   8  11         27.77         25.42        33.22 o                         
   4   8  11          1.17          6.00        34.64 o                         
   6   8  11          1.63         13.95        49.69 o                         
   8   8  11         13.52         48.66        21.15 o                         
  -5   9  11          5.45         42.46        32.98 o                         
  -3   9  11         20.68        142.76        40.17 o                         
  -1   9  11          1.97         48.13        32.02 o                         
   1   9  11         38.22         30.88        30.51 o                         
 -20   0  12         27.85         36.00        13.85 o                         
 -18   0  12        252.82        275.55        18.56 o                         
 -16   0  12        587.76        624.17        28.86 o                         
 -14   0  12        267.38        239.42        21.91 o                         
 -12   0  12        276.65        258.78        19.80 o                         
 -10   0  12         31.74         39.83        15.08 o                         
  -8   0  12        971.91       1148.49        28.60 o                         
  -6   0  12         52.39         49.35        13.10 o                         
  -4   0  12        251.07        203.83        13.98 o                         
  -2   0  12       1812.58       1802.46        21.59 o                         
   0   0  12         81.70         64.09         8.14 o                         
   2   0  12       3116.24       3196.23        48.46 o                         
   4   0  12       1601.49       1896.28        36.67 o                         
   6   0  12          9.50          4.11        10.76 o                         
   8   0  12        775.78        725.02        25.79 o                         
  10   0  12       1826.11       1769.99        35.26 o                         
  12   0  12       1519.79       1508.67        30.16 o                         
  14   0  12        821.47        815.06        26.19 o                         
  16   0  12        124.80        106.48        22.34 o                         
  18   0  12         11.08        -22.58        23.08 o                         
 -21   1  12         16.78         33.24        62.35 o                         
 -19   1  12        104.75        120.98        16.14 o                         
 -17   1  12         93.17        106.35        12.33 o                         
 -15   1  12        480.66        477.03        17.99 o                         
 -13   1  12          1.56         16.70        10.89 o                         
 -11   1  12         23.95         43.28        11.51 o                         
  -9   1  12          2.20          2.40        10.06 o                         
  -7   1  12        636.93        722.64        16.72 o                         
  -5   1  12        163.25        194.22        10.61 o                         
  -3   1  12        132.06        160.96         8.53 o                         
  -1   1  12        415.30        470.23         9.34 o                         
   1   1  12       1302.52       1416.20        11.83 o                         
   3   1  12        986.16        987.57        12.42 o                         
   5   1  12        734.72        806.37        13.85 o                         
   7   1  12        340.65        372.13        12.13 o                         
   9   1  12        757.32        782.60        21.07 o                         
  11   1  12       3697.82       3837.26        41.77 o                         
  13   1  12        238.27        205.82        13.49 o                         
  15   1  12         92.32         86.84        12.19 o                         
  17   1  12          1.28         10.98        12.05 o                         
 -20   2  12        174.95        177.08        20.85 o                         
 -18   2  12          0.20         13.27        30.26 o                         
 -16   2  12        950.68        993.83        33.51 o                         
 -14   2  12        328.63        305.90        22.78 o                         
 -12   2  12         10.24         16.04        12.02 o                         
 -10   2  12        150.76        142.13        14.77 o                         
  -8   2  12        200.26        216.99        28.67 o                         
  -6   2  12        513.16        531.67        15.80 o                         
  -4   2  12         87.15         72.90         7.69 o                         
  -2   2  12         57.77         43.25         5.38 o                         
   0   2  12        150.82        188.57         7.52 o                         
   2   2  12        308.28        300.28         9.03 o                         
   4   2  12          0.70         -2.26         7.80 o                         
   6   2  12        282.71        275.51        15.11 o                         
   8   2  12       1766.52       1788.16        24.02 o                         
  10   2  12        426.78        421.10        21.59 o                         
  12   2  12        452.60        490.04        39.80 o                         
  14   2  12         15.40         30.47        24.07 o                         
  16   2  12         51.45         56.88        12.42 o                         
 -19   3  12        242.89        232.97        17.49 o                         
 -17   3  12         36.62         52.59        17.05 o                         
 -15   3  12         95.03         51.46        19.88 o                         
 -13   3  12         51.43         50.15        18.44 o                         
 -11   3  12        144.00        137.36        21.26 o                         
  -9   3  12          0.07        -16.79        20.14 o                         
  -7   3  12       2435.25       2385.19        44.23 o                         
  -5   3  12         12.78         14.43        19.29 o                         
  -3   3  12         38.93         33.02        17.01 o                         
  -1   3  12         11.67         39.39         9.33 o                         
   1   3  12         97.55        114.86         9.22 o                         
   3   3  12        361.82        433.31        20.45 o                         
   5   3  12       1103.89       1094.36        27.93 o                         
   7   3  12        976.94       1041.10        25.00 o                         
   9   3  12       1186.22       1163.13        35.54 o                         
  11   3  12         21.25          6.34        21.54 o                         
  13   3  12        117.94        191.18        26.83 o                         
  15   3  12         24.44         28.54        20.92 o                         
  17   3  12          8.88          3.30        23.71 o                         
 -18   4  12        163.91        221.63        24.43 o                         
 -16   4  12        122.08         94.29        19.86 o                         
 -14   4  12          6.60        -21.68        21.68 o                         
 -12   4  12        169.99        123.04        22.16 o                         
 -10   4  12        692.19        664.67        31.33 o                         
  -8   4  12        635.38        621.39        30.75 o                         
  -6   4  12        493.33        531.30        28.31 o                         
  -4   4  12        172.71        177.41        24.67 o                         
  -2   4  12        202.07        180.00        22.94 o                         
   0   4  12        396.27        379.15        17.81 o                         
   2   4  12        148.00        146.65        15.22 o                         
   4   4  12          0.28         -7.84        14.08 o                         
   6   4  12          2.59          9.51        13.80 o                         
   8   4  12        458.95        435.63        20.50 o                         
  10   4  12         25.38         15.04        16.31 o                         
  12   4  12         30.49         11.04        23.10 o                         
  14   4  12          3.73         -1.66        22.26 o                         
  16   4  12         19.44         -5.75        24.51 o                         
 -17   5  12          7.78         41.98        18.70 o                         
 -15   5  12         14.28         12.86        21.74 o                         
 -13   5  12        175.09        105.00        22.04 o                         
 -11   5  12        918.96        800.89        34.79 o                         
  -9   5  12        414.54        444.33        29.58 o                         
  -7   5  12       1167.34       1137.99        38.94 o                         
  -5   5  12        964.44        885.24        39.03 o                         
  -3   5  12       3835.71       3670.86        62.33 o                         
  -1   5  12        180.79        189.08        27.77 o                         
   1   5  12         29.30         20.32        15.01 o                         
   3   5  12        251.60        225.36        17.97 o                         
   5   5  12        258.42        271.14        19.17 o                         
   7   5  12         85.51         68.27        15.35 o                         
   9   5  12          4.04          6.39        15.06 o                         
  11   5  12          0.23         -4.09        20.72 o                         
  13   5  12         76.45        110.93        26.54 o                         
 -16   6  12          4.50        -23.19        23.19 o                         
 -14   6  12          9.31         -5.60        19.86 o                         
 -12   6  12         16.97         23.26        23.24 o                         
 -10   6  12        429.50        477.11        31.35 o                         
  -8   6  12          2.75         36.13        25.39 o                         
  -6   6  12        124.72        121.58        28.52 o                         
  -4   6  12        397.85        427.32        36.22 o                         
  -2   6  12        898.66        891.38        42.93 o                         
   0   6  12        248.67        266.57        20.08 o                         
   2   6  12        147.79        125.24        17.00 o                         
   4   6  12        236.19        167.36        18.17 o                         
   6   6  12        183.42        149.05        18.04 o                         
   8   6  12         84.46        114.64        17.31 o                         
  10   6  12         21.32         20.97        25.92 o                         
  12   6  12         29.49         30.05        24.60 o                         
 -13   7  12          0.04         -1.02        21.11 o                         
 -11   7  12          3.35         63.96        26.58 o                         
  -9   7  12          1.26         43.61        25.80 o                         
  -7   7  12        349.41        351.57        33.32 o                         
  -5   7  12          8.93         12.64        30.59 o                         
  -3   7  12        121.80        159.34        33.45 o                         
  -1   7  12         66.57         96.24        17.44 o                         
   1   7  12         52.58         46.23        16.09 o                         
   3   7  12         37.28         81.19        32.84 o                         
   5   7  12          4.46        -14.48        30.23 o                         
   7   7  12         14.95          7.91        19.21 o                         
   9   7  12         15.28         38.89        25.15 o                         
 -10   8  12         10.02        113.56        29.70 o                         
  -8   8  12          0.36        -32.27        32.27 o                         
  -6   8  12          2.94        -31.90        31.90 o                         
  -4   8  12         38.37         27.38        32.37 o                         
  -2   8  12        136.67        104.49        30.63 o                         
   0   8  12        102.57         95.55        35.74 o                         
   2   8  12          2.76        -31.24        32.12 o                         
   4   8  12          1.01        -19.35        31.06 o                         
   6   8  12          8.48         33.07        30.65 o                         
 -19   1  13         10.16         14.25        13.22 o                         
 -17   1  13        138.05        136.74        23.36 o                         
 -15   1  13         22.56         17.79        12.68 o                         
 -13   1  13         15.66         19.14        11.98 o                         
 -11   1  13         30.06         44.18        11.26 o                         
  -9   1  13        216.11        272.83        14.00 o                         
  -7   1  13          7.08         11.77         9.80 o                         
  -5   1  13         10.80         20.98         8.61 o                         
  -3   1  13        678.66        708.25        12.64 o                         
  -1   1  13        483.69        487.61         8.27 o                         
   1   1  13       3940.10       3934.16        22.96 o                         
   3   1  13        169.88        183.45        10.44 o                         
   5   1  13         65.42         57.86         8.01 o                         
   7   1  13         67.20         68.38        12.90 o                         
   9   1  13        252.45        224.95        16.27 o                         
  11   1  13        103.96        122.00        16.17 o                         
  13   1  13        144.82        136.09        13.08 o                         
  15   1  13         36.89         58.19        12.68 o                         
  17   1  13          0.13          7.44        16.99 o                         
 -20   2  13         45.95         62.53        18.34 o                         
 -18   2  13         76.38        100.38        19.48 o                         
 -16   2  13         97.67         96.31        21.02 o                         
 -14   2  13        389.43        425.45        25.53 o                         
 -12   2  13         43.05         21.94        11.38 o                         
 -10   2  13         33.40         32.33        11.63 o                         
  -8   2  13         74.11         64.28        12.84 o                         
  -6   2  13       4081.68       4350.91        44.60 o                         
  -4   2  13        148.06        179.32         9.02 o                         
  -2   2  13         92.42        114.42         7.86 o                         
   0   2  13        140.74        117.71         7.16 o                         
   2   2  13        192.98        191.79         8.47 o                         
   4   2  13        759.37        664.12        14.75 o                         
   6   2  13          4.19         -3.91        12.24 o                         
   8   2  13        303.64        312.07        19.27 o                         
  10   2  13       1130.44       1027.76        40.12 o                         
  12   2  13        172.70        178.95        18.06 o                         
  14   2  13         20.11         -0.87        25.68 o                         
  16   2  13          2.90         -4.42        11.40 o                         
 -19   3  13         32.64         18.81        19.00 o                         
 -17   3  13        357.69        376.87        25.67 o                         
 -15   3  13         21.05         12.16        18.53 o                         
 -13   3  13         87.74         65.51        18.05 o                         
 -11   3  13         81.87         39.24        18.82 o                         
  -9   3  13        187.20        157.39        23.10 o                         
  -7   3  13         10.39          8.14        20.42 o                         
  -5   3  13          8.39          9.94        19.68 o                         
  -3   3  13       1229.05       1139.46        31.60 o                         
  -1   3  13         16.27          7.74         8.53 o                         
   1   3  13        383.03        400.26        12.57 o                         
   3   3  13         17.62         13.83        12.46 o                         
   5   3  13        241.30        184.32        17.15 o                         
   7   3  13        122.62        126.30        18.18 o                         
   9   3  13        415.71        468.02        21.11 o                         
  11   3  13          1.64         -7.95        21.74 o                         
  13   3  13         23.61        -10.55        23.37 o                         
  15   3  13         44.81         49.62        24.64 o                         
 -18   4  13          5.09          9.21        18.16 o                         
 -16   4  13        332.53        316.10        25.98 o                         
 -14   4  13        172.45        171.27        23.57 o                         
 -12   4  13         42.73        -10.96        19.86 o                         
 -10   4  13         14.94          8.88        22.27 o                         
  -8   4  13          8.65         16.65        22.34 o                         
  -6   4  13          1.57          9.19        20.92 o                         
  -4   4  13        791.71        840.17        33.09 o                         
  -2   4  13         35.59         48.44        22.98 o                         
   0   4  13        580.64        569.25        20.85 o                         
   2   4  13         34.68         19.46        14.17 o                         
   4   4  13        659.27        545.18        20.39 o                         
   6   4  13        165.73        178.61        23.83 o                         
   8   4  13        233.48        217.86        18.88 o                         
  10   4  13         30.70         23.03        15.35 o                         
  12   4  13         10.20         13.80        21.33 o                         
  14   4  13         15.06         27.01        25.69 o                         
 -17   5  13         10.39          8.72        16.94 o                         
 -15   5  13         57.73         60.85        23.94 o                         
 -13   5  13         14.13          1.06        20.01 o                         
 -11   5  13         10.76        -10.51        22.64 o                         
  -9   5  13         19.63         50.90        23.27 o                         
  -7   5  13        139.11        116.05        23.91 o                         
  -5   5  13        465.89        481.68        32.04 o                         
  -3   5  13        592.02        561.03        34.40 o                         
  -1   5  13         12.69          5.99        26.25 o                         
   1   5  13        716.60        743.76        23.77 o                         
   3   5  13        390.63        417.65        39.10 o                         
   5   5  13          0.05          8.16        15.69 o                         
   7   5  13        187.94        186.74        18.47 o                         
   9   5  13         13.71         -0.06        15.72 o                         
  11   5  13         40.36        124.29        28.23 o                         
  13   5  13         10.05         21.48        23.77 o                         
 -14   6  13         19.38         -7.59        19.73 o                         
 -12   6  13          2.02        -23.96        23.96 o                         
 -10   6  13        128.80        158.88        26.71 o                         
  -8   6  13         15.32         63.35        24.22 o                         
  -6   6  13         52.86         89.13        27.63 o                         
  -4   6  13         55.91         99.42        29.10 o                         
  -2   6  13        178.22        130.58        29.01 o                         
   0   6  13        110.58        106.39        17.68 o                         
   2   6  13        181.47        180.21        18.33 o                         
   4   6  13         57.57         56.20        17.18 o                         
   6   6  13         90.18        100.81        25.68 o                         
   8   6  13        247.52        271.40        20.92 o                         
  10   6  13        171.77        143.11        16.90 o                         
  12   6  13          6.90         40.02        30.12 o                         
 -11   7  13          9.24         20.44        22.58 o                         
  -9   7  13          0.05         17.62        27.00 o                         
  -7   7  13          1.99         58.27        28.24 o                         
  -5   7  13         48.86         77.21        30.61 o                         
  -3   7  13         24.46         25.81        27.97 o                         
  -1   7  13         14.35         22.70        16.67 o                         
   1   7  13         25.38          7.98        15.81 o                         
   3   7  13         40.61         67.42        31.13 o                         
   5   7  13         51.35        133.27        34.15 o                         
   7   7  13         11.60        -13.88        18.23 o                         
   9   7  13         18.00         49.71        29.35 o                         
  -8   8  13          3.78         39.09        25.34 o                         
  -6   8  13          0.09         24.99        32.00 o                         
  -4   8  13          7.34         23.62        33.98 o                         
  -2   8  13        144.68         94.25        32.12 o                         
   0   8  13         92.64        151.88        31.21 o                         
   2   8  13         53.30         48.07        30.72 o                         
   4   8  13         49.27         63.42        36.98 o                         
 -20   0  14          2.77        -17.64        17.64 o                         
 -18   0  14         95.74         58.63        18.38 o                         
 -16   0  14        183.45        177.24        21.43 o                         
 -14   0  14         99.08         84.96        18.79 o                         
 -12   0  14         34.28         38.49        16.30 o                         
 -10   0  14        951.07        867.62        29.34 o                         
  -8   0  14        179.00        161.36        16.70 o                         
  -6   0  14        212.29        203.50        16.01 o                         
  -4   0  14         69.36         70.31        12.45 o                         
  -2   0  14          1.18         -4.14         8.35 o                         
   0   0  14        269.67        288.12        11.45 o                         
   2   0  14        580.07        621.41        25.81 o                         
   4   0  14          0.05         26.01        18.53 o                         
   6   0  14        117.73        135.75        16.57 o                         
   8   0  14          5.42         -0.95        16.81 o                         
  10   0  14        384.18        355.74        18.04 o                         
  12   0  14         21.08         64.11        21.58 o                         
  14   0  14        144.81        161.29        24.74 o                         
  16   0  14         25.65          9.69        21.22 o                         
 -19   1  14        123.59        141.23        19.57 o                         
 -17   1  14          0.83         16.94        12.45 o                         
 -15   1  14        314.06        317.11        34.50 o                         
 -13   1  14          7.37         16.89        12.36 o                         
 -11   1  14         54.84         30.53        16.30 o                         
  -9   1  14        317.37        308.52        14.98 o                         
  -7   1  14        543.51        576.17        35.53 o                         
  -5   1  14         99.46        111.12        10.53 o                         
  -3   1  14        139.69        120.04         8.05 o                         
  -1   1  14          6.23          1.18         5.15 o                         
   1   1  14        342.40        417.96        10.49 o                         
   3   1  14       1280.92       1361.12        19.07 o                         
   5   1  14        217.81        203.94        14.54 o                         
   7   1  14          2.52        -15.82        15.82 o                         
   9   1  14         73.39         83.39        16.17 o                         
  11   1  14       3115.95       3150.56        40.06 o                         
  13   1  14        148.75        121.10        15.78 o                         
  15   1  14          0.13         17.98        12.21 o                         
 -18   2  14         89.72         80.18        21.87 o                         
 -16   2  14        192.66        235.26        22.92 o                         
 -14   2  14         74.89         87.29        19.95 o                         
 -12   2  14         59.35         53.87        13.15 o                         
 -10   2  14         29.16         46.40        12.31 o                         
  -8   2  14         35.89         15.97        11.44 o                         
  -6   2  14        817.66        820.39        25.19 o                         
  -4   2  14          1.12          2.62         7.46 o                         
  -2   2  14         95.66        112.10         8.80 o                         
   0   2  14          0.16         -1.48         6.62 o                         
   2   2  14         30.66         26.64         7.51 o                         
   4   2  14        162.71        165.83        11.31 o                         
   6   2  14        241.41        272.02        16.57 o                         
   8   2  14        313.05        312.31        15.22 o                         
  10   2  14         61.07         56.57        25.39 o                         
  12   2  14         35.06         49.48        15.52 o                         
  14   2  14         31.39         11.78        15.32 o                         
  16   2  14          0.64          2.33        13.43 o                         
 -19   3  14         72.69         43.31        19.72 o                         
 -17   3  14        170.48        239.82        25.82 o                         
 -15   3  14         18.47         37.78        17.78 o                         
 -13   3  14        157.70        168.65        20.64 o                         
 -11   3  14        272.90        203.65        23.01 o                         
  -9   3  14          7.27        -17.06        19.59 o                         
  -7   3  14       1062.84       1090.16        34.36 o                         
  -5   3  14        910.52        844.67        31.44 o                         
  -3   3  14       1628.45       1605.96        37.54 o                         
  -1   3  14         26.28         31.74        13.09 o                         
   1   3  14        291.30        262.16        11.92 o                         
   3   3  14        712.87        736.02        23.55 o                         
   5   3  14        113.26        108.83        14.28 o                         
   7   3  14         82.86        108.76        12.88 o                         
   9   3  14        120.06        129.38        14.99 o                         
  11   3  14         59.66         57.81        23.09 o                         
  13   3  14         61.29         75.43        23.32 o                         
  15   3  14        141.76        175.48        27.74 o                         
 -16   4  14         89.09        105.81        21.64 o                         
 -14   4  14        165.32        190.92        22.70 o                         
 -12   4  14         80.94         67.89        21.50 o                         
 -10   4  14         75.70         76.60        22.00 o                         
  -8   4  14         87.75         93.48        22.81 o                         
  -6   4  14        267.65        286.53        25.88 o                         
  -4   4  14       1135.52       1029.52        35.54 o                         
  -2   4  14          0.01          3.94        20.76 o                         
   0   4  14          0.24         -0.06        14.67 o                         
   2   4  14        724.85        647.58        22.04 o                         
   4   4  14        468.36        424.85        20.01 o                         
   6   4  14         54.18         41.54        23.57 o                         
   8   4  14         31.63         15.22        15.55 o                         
  10   4  14          2.87          8.79        16.50 o                         
  12   4  14         39.22         47.22        24.79 o                         
  14   4  14        225.33        218.55        30.74 o                         
 -13   5  14         99.54         69.39        21.09 o                         
 -11   5  14          3.29         11.84        20.50 o                         
  -9   5  14        140.58        164.71        25.44 o                         
  -7   5  14          9.88         12.95        23.31 o                         
  -5   5  14        926.46        886.44        37.07 o                         
  -3   5  14        640.01        632.59        32.95 o                         
  -1   5  14          2.81          1.34        15.62 o                         
   1   5  14        617.23        526.72        33.87 o                         
   3   5  14         21.28         45.52        17.09 o                         
   5   5  14        372.52        358.91        28.67 o                         
   7   5  14         96.50         81.31        17.62 o                         
   9   5  14          5.94         15.35        15.63 o                         
  11   5  14          5.11         19.03        24.18 o                         
 -14   6  14         34.09          6.33        21.31 o                         
 -12   6  14         30.36          1.87        22.16 o                         
 -10   6  14          5.40          5.86        25.35 o                         
  -8   6  14          1.59         42.37        25.82 o                         
  -6   6  14        149.82        207.50        29.71 o                         
  -4   6  14        175.84        174.26        28.98 o                         
  -2   6  14        517.60        498.38        34.67 o                         
   0   6  14        180.47        140.25        18.82 o                         
   2   6  14         14.50         31.05        26.51 o                         
   4   6  14          0.66         -3.85        16.65 o                         
   6   6  14        246.80        194.90        24.50 o                         
   8   6  14         63.48         71.96        17.67 o                         
  10   6  14         13.66         35.58        31.37 o                         
 -11   7  14         16.05         65.66        26.51 o                         
  -9   7  14          5.84         62.01        27.57 o                         
  -7   7  14          7.02          9.31        27.98 o                         
  -5   7  14         28.21         11.57        29.54 o                         
  -3   7  14         56.90         79.37        28.97 o                         
  -1   7  14         30.08         35.18        17.47 o                         
   1   7  14        109.10        106.45        37.29 o                         
   3   7  14         20.44         -4.23        17.02 o                         
   5   7  14         50.85         82.73        31.56 o                         
   7   7  14          3.83         -5.65        27.28 o                         
  -6   8  14         32.11         15.44        28.19 o                         
  -4   8  14          2.27        -35.20        35.27 o                         
  -2   8  14        262.32        202.02        37.08 o                         
   0   8  14        172.83        146.02        36.58 o                         
   2   8  14         36.77         40.64        37.87 o                         
 -19   1  15         41.63         43.53        13.58 o                         
 -17   1  15         10.45         27.53        27.63 o                         
 -15   1  15          0.74          0.45        22.76 o                         
 -13   1  15          1.47        -11.38        11.38 o                         
 -11   1  15          0.91          6.23        11.40 o                         
  -9   1  15         17.01         11.06        10.61 o                         
  -7   1  15         36.10         61.79        11.39 o                         
  -5   1  15         46.38         73.83         8.35 o                         
  -3   1  15        315.72        332.67         9.53 o                         
  -1   1  15        128.76        144.99         7.65 o                         
   1   1  15        134.57        160.58        11.00 o                         
   3   1  15         23.94         27.81         9.78 o                         
   5   1  15        243.91        260.87        13.71 o                         
   7   1  15        438.97        487.44        16.54 o                         
   9   1  15       1068.77       1199.70        46.93 o                         
  11   1  15        783.01        819.52        30.79 o                         
  13   1  15         26.85         30.78        11.59 o                         
  15   1  15          1.86         19.16        15.13 o                         
 -18   2  15        145.21        114.53        22.48 o                         
 -16   2  15        143.52        109.82        19.90 o                         
 -14   2  15        118.26        109.56        20.70 o                         
 -12   2  15          6.10         11.32        12.70 o                         
 -10   2  15        372.02        424.82        17.56 o                         
  -8   2  15         24.01         29.49        11.84 o                         
  -6   2  15        289.76        271.40        22.33 o                         
  -4   2  15        159.32        130.76        10.75 o                         
  -2   2  15         18.31         12.93         7.04 o                         
   0   2  15         14.55         26.85         9.19 o                         
   2   2  15        128.36        137.92        10.52 o                         
   4   2  15         11.24          4.76         9.92 o                         
   6   2  15        221.24        236.95        16.33 o                         
   8   2  15        337.31        419.27        16.71 o                         
  10   2  15          8.67         20.87        14.83 o                         
  12   2  15        169.84        218.13        18.87 o                         
  14   2  15        155.11         99.25        17.36 o                         
 -17   3  15        331.73        333.00        25.13 o                         
 -15   3  15         17.90         30.52        20.11 o                         
 -13   3  15        223.98        282.43        24.66 o                         
 -11   3  15        151.46        151.99        20.54 o                         
  -9   3  15        579.55        561.62        30.44 o                         
  -7   3  15         24.93         23.62        20.54 o                         
  -5   3  15        301.33        330.50        25.78 o                         
  -3   3  15        522.73        469.70        25.60 o                         
  -1   3  15         97.36         84.19        14.64 o                         
   1   3  15        183.89        187.03        12.45 o                         
   3   3  15         52.47         43.84        12.16 o                         
   5   3  15        166.72        172.18        15.83 o                         
   7   3  15        621.11        610.88        18.35 o                         
   9   3  15         78.13         65.83        13.60 o                         
  11   3  15         43.90         36.00        23.47 o                         
  13   3  15         50.08        101.32        25.43 o                         
 -16   4  15         48.94         10.90        17.76 o                         
 -14   4  15        122.99        157.41        21.52 o                         
 -12   4  15         39.74         41.08        21.18 o                         
 -10   4  15        399.74        417.04        29.70 o                         
  -8   4  15         24.71         13.60        22.88 o                         
  -6   4  15       1282.85       1200.99        38.29 o                         
  -4   4  15        300.01        275.14        25.67 o                         
  -2   4  15        261.97        246.10        25.97 o                         
   0   4  15         11.22         35.69        15.72 o                         
   2   4  15         24.15         22.47        15.24 o                         
   4   4  15         18.42         32.69        22.37 o                         
   6   4  15        100.92         80.53        23.02 o                         
   8   4  15          1.90        -10.83        16.33 o                         
  10   4  15          2.53          8.44        15.93 o                         
  12   4  15          0.03          1.31        23.29 o                         
 -15   5  15         15.43          1.54        21.97 o                         
 -13   5  15         31.20        -22.42        22.42 o                         
 -11   5  15         47.52         27.69        22.55 o                         
  -9   5  15         17.87         40.94        23.50 o                         
  -7   5  15         40.38         68.77        25.34 o                         
  -5   5  15         10.71         24.14        22.03 o                         
  -3   5  15         18.13         58.15        23.49 o                         
  -1   5  15        234.79        227.75        25.68 o                         
   1   5  15         23.57         17.81        15.93 o                         
   3   5  15          0.55          1.21        16.40 o                         
   5   5  15        182.63        166.37        24.17 o                         
   7   5  15         30.92         45.33        18.18 o                         
   9   5  15          0.02         12.85        16.04 o                         
  11   5  15          0.20          4.66        26.68 o                         
 -12   6  15          0.05          9.01        18.96 o                         
 -10   6  15          1.94          4.32        23.10 o                         
  -8   6  15         35.75         33.11        24.63 o                         
  -6   6  15        114.42        160.00        28.83 o                         
  -4   6  15          0.57         52.92        24.77 o                         
  -2   6  15         11.17         25.36        22.75 o                         
   0   6  15         59.77         34.15        19.37 o                         
   2   6  15         20.63         22.35        16.86 o                         
   4   6  15          7.73        -12.71        16.76 o                         
   6   6  15         25.01         55.48        21.90 o                         
   8   6  15          6.35          3.68        16.35 o                         
  -9   7  15         35.81         49.07        25.10 o                         
  -7   7  15          0.34         83.13        27.74 o                         
  -5   7  15         33.19         93.26        30.28 o                         
  -3   7  15         21.80         65.08        28.71 o                         
  -1   7  15         31.02         46.92        16.44 o                         
   1   7  15         67.92         95.36        17.10 o                         
   3   7  15          1.68          4.54        32.65 o                         
   5   7  15          1.52        -23.07        23.07 o                         
 -18   0  16         54.51         26.95        17.82 o                         
 -16   0  16         58.99         74.85        19.94 o                         
 -14   0  16         42.77         72.07        18.40 o                         
 -12   0  16        104.65         97.68        19.37 o                         
 -10   0  16         21.31          4.96        17.74 o                         
  -8   0  16          3.66         -2.70        15.70 o                         
  -6   0  16         97.34         74.88        14.78 o                         
  -4   0  16        132.21        131.78        11.79 o                         
  -2   0  16        972.30       1125.66        19.95 o                         
   0   0  16         20.72         17.69        18.23 o                         
   2   0  16        136.53        116.38        20.37 o                         
   4   0  16         32.81         31.60        19.26 o                         
   6   0  16          4.41         18.70        20.75 o                         
   8   0  16          3.51          5.46        18.23 o                         
  10   0  16        475.76        388.94        28.17 o                         
  12   0  16          6.72          8.38        20.10 o                         
  14   0  16          2.79         32.12        20.06 o                         
 -17   1  16          6.61         -2.50        17.05 o                         
 -15   1  16        213.61        221.12        17.03 o                         
 -13   1  16         87.74         74.25        14.07 o                         
 -11   1  16          1.03          0.00        11.51 o                         
  -9   1  16          3.62         13.28        11.39 o                         
  -7   1  16        369.72        422.76        16.28 o                         
  -5   1  16          6.43         11.85         8.14 o                         
  -3   1  16         77.14         88.63         7.95 o                         
  -1   1  16         16.60         23.44        10.40 o                         
   1   1  16         68.74         48.13         9.34 o                         
   3   1  16        420.07        425.84        13.93 o                         
   5   1  16        292.59        312.60        13.85 o                         
   7   1  16         59.32         43.85        12.06 o                         
   9   1  16        372.87        359.11        23.33 o                         
  11   1  16        586.84        618.18        46.73 o                         
  13   1  16         72.59        116.46        55.03 o                         
 -18   2  16          9.00         -5.35        16.28 o                         
 -16   2  16         45.69         25.85        19.83 o                         
 -14   2  16          0.03          5.23        19.40 o                         
 -12   2  16         63.52         65.66        14.11 o                         
 -10   2  16        155.39        141.25        14.15 o                         
  -8   2  16        328.38        338.00        16.10 o                         
  -6   2  16        828.99        846.18        20.83 o                         
  -4   2  16         18.56         22.52         9.08 o                         
  -2   2  16        136.97        160.27        11.38 o                         
   0   2  16          4.06         -4.85         9.32 o                         
   2   2  16        527.01        543.94        15.42 o                         
   4   2  16        194.90        198.12        12.23 o                         
   6   2  16        145.48        124.31        15.09 o                         
   8   2  16         56.61         67.57        13.22 o                         
  10   2  16        122.71        107.89        16.14 o                         
  12   2  16         46.29         22.10        17.68 o                         
  14   2  16         24.26        -22.72        22.72 o                         
 -17   3  16         48.26         16.63        19.17 o                         
 -15   3  16         12.23        -17.52        18.63 o                         
 -13   3  16        176.35        157.75        22.58 o                         
 -11   3  16        104.33        163.71        23.01 o                         
  -9   3  16        231.69        259.05        24.66 o                         
  -7   3  16          3.47         -3.62        22.24 o                         
  -5   3  16        471.85        421.74        27.22 o                         
  -3   3  16       1499.49       1440.72        37.96 o                         
  -1   3  16         12.35         22.19        14.80 o                         
   1   3  16       1540.89       1434.94        26.82 o                         
   3   3  16        209.48        227.28        25.45 o                         
   5   3  16        531.16        496.77        19.80 o                         
   7   3  16        287.07        227.25        15.16 o                         
   9   3  16        308.56        327.06        18.42 o                         
  11   3  16        185.69        112.99        26.54 o                         
  13   3  16          7.63         48.97        26.33 o                         
 -16   4  16        183.25        206.26        24.58 o                         
 -14   4  16        364.91        371.86        24.93 o                         
 -12   4  16        194.69        173.92        26.57 o                         
 -10   4  16          1.24         -6.72        21.62 o                         
  -8   4  16          1.79        -19.13        20.70 o                         
  -6   4  16        568.55        602.58        31.70 o                         
  -4   4  16         50.93         69.18        22.70 o                         
  -2   4  16          0.00          1.66        14.18 o                         
   0   4  16          2.52         11.15        18.35 o                         
   2   4  16         95.34        103.76        15.95 o                         
   4   4  16        157.59        119.72        24.16 o                         
   6   4  16        408.73        441.20        32.93 o                         
   8   4  16          6.05         -7.59        15.86 o                         
  10   4  16        126.80        128.24        18.81 o                         
  12   4  16         61.12         71.61        28.22 o                         
 -13   5  16        114.14        112.37        26.27 o                         
 -11   5  16          5.94        -23.63        23.63 o                         
  -9   5  16          0.02          7.54        21.34 o                         
  -7   5  16         55.14         89.21        24.98 o                         
  -5   5  16         73.80         86.07        23.11 o                         
  -3   5  16         20.27         36.66        23.44 o                         
  -1   5  16          6.30         38.62        38.44 o                         
   1   5  16         24.38         24.42        15.84 o                         
   3   5  16         15.12        -17.80        23.03 o                         
   5   5  16         84.48         84.79        24.75 o                         
   7   5  16         24.98         31.67        17.43 o                         
   9   5  16         26.96         30.76        17.25 o                         
 -12   6  16         11.29        -24.78        24.78 o                         
 -10   6  16         10.10        -19.59        23.30 o                         
  -8   6  16          0.40         87.90        24.18 o                         
  -6   6  16         45.49        100.65        27.28 o                         
  -4   6  16          1.03         16.10        23.07 o                         
  -2   6  16        488.47        484.30        22.79 o                         
   0   6  16          0.47         18.98        21.11 o                         
   2   6  16          0.51         13.26        16.87 o                         
   4   6  16          2.35        -22.98        22.98 o                         
   6   6  16         81.82         83.16        25.78 o                         
   8   6  16          0.00         -2.66        16.42 o                         
  -7   7  16          9.91         49.38        25.06 o                         
  -5   7  16         11.29         41.35        29.10 o                         
  -3   7  16         45.46         40.66        18.52 o                         
  -1   7  16         29.09         33.11        18.54 o                         
   1   7  16          0.99         49.67        16.53 o                         
   3   7  16          0.09         -0.18        17.44 o                         
 -17   1  17         21.81         23.82        20.59 o                         
 -15   1  17          0.32        -12.36        12.36 o                         
 -13   1  17         88.66         75.93        13.86 o                         
 -11   1  17          0.01         -0.76        11.76 o                         
  -9   1  17          6.09         18.36        11.31 o                         
  -7   1  17          2.15         -1.00        10.99 o                         
  -5   1  17         34.84         35.22         8.62 o                         
  -3   1  17        150.95        159.40         9.00 o                         
  -1   1  17         16.21          6.00        12.54 o                         
   1   1  17         29.34          2.18        12.54 o                         
   3   1  17          7.39         16.18        10.12 o                         
   5   1  17        385.82        414.40        15.34 o                         
   7   1  17        397.97        365.56        21.78 o                         
   9   1  17          9.50          6.45        14.68 o                         
  11   1  17         13.21         12.31        12.90 o                         
  13   1  17          0.05          0.86        18.31 o                         
 -16   2  17         50.25         20.14        18.60 o                         
 -14   2  17          7.51         -6.51        20.82 o                         
 -12   2  17          0.03         -9.94        19.74 o                         
 -10   2  17         61.70         76.73        13.35 o                         
  -8   2  17         29.51         39.12        13.22 o                         
  -6   2  17        384.75        414.62        16.91 o                         
  -4   2  17        809.17        830.17        29.96 o                         
  -2   2  17        177.96        153.39        11.86 o                         
   0   2  17         19.48         22.18        13.12 o                         
   2   2  17        225.43        209.73        16.91 o                         
   4   2  17          0.01         -1.68        10.57 o                         
   6   2  17         40.35         35.87        14.93 o                         
   8   2  17        227.36        265.42        16.64 o                         
  10   2  17          7.07        -20.87        40.67 o                         
  12   2  17         16.65         10.89        29.81 o                         
 -15   3  17          8.87         -2.61        16.46 o                         
 -13   3  17        108.79         98.09        23.85 o                         
 -11   3  17          4.59         17.56        19.82 o                         
  -9   3  17         36.78         12.25        20.36 o                         
  -7   3  17        214.17        140.88        22.19 o                         
  -5   3  17        728.25        782.06        31.74 o                         
  -3   3  17        250.59        209.03        17.38 o                         
  -1   3  17        270.69        222.96        16.90 o                         
   1   3  17         62.49         40.16        24.58 o                         
   3   3  17        309.12        342.72        29.22 o                         
   5   3  17        114.97        113.37        14.85 o                         
   7   3  17        121.45         91.61        13.19 o                         
   9   3  17         76.33         83.63        17.43 o                         
  11   3  17        427.43        471.53        35.47 o                         
 -14   4  17          2.70         47.87        19.45 o                         
 -12   4  17          9.06         14.34        21.37 o                         
 -10   4  17        153.83        118.19        23.52 o                         
  -8   4  17          3.94         26.86        21.94 o                         
  -6   4  17         14.06         30.81        23.46 o                         
  -4   4  17         33.63         35.52        21.88 o                         
  -2   4  17         28.87         18.63        15.96 o                         
   0   4  17         91.23        103.20        16.10 o                         
   2   4  17         53.67        130.44        26.33 o                         
   4   4  17        117.21        108.20        24.40 o                         
   6   4  17          0.13         32.71        22.12 o                         
   8   4  17         11.77          3.44        16.23 o                         
  10   4  17          2.92          6.52        22.74 o                         
 -13   5  17          4.66        -11.14        23.53 o                         
 -11   5  17         11.96          0.69        20.32 o                         
  -9   5  17        180.23        168.85        27.99 o                         
  -7   5  17          2.13          3.59        22.08 o                         
  -5   5  17          7.52         38.48        21.09 o                         
  -3   5  17          4.16         21.57        18.96 o                         
  -1   5  17         34.88         17.50        32.11 o                         
   1   5  17        310.35        340.59        20.31 o                         
   3   5  17         32.66         -7.79        23.75 o                         
   5   5  17          2.65         12.12        23.09 o                         
   7   5  17         24.69         52.45        19.03 o                         
   9   5  17        235.46        233.99        21.80 o                         
 -10   6  17         58.76         31.90        24.58 o                         
  -8   6  17          5.16         37.35        25.93 o                         
  -6   6  17         11.68          2.35        24.91 o                         
  -4   6  17          0.92         61.58        27.00 o                         
  -2   6  17          2.39         -2.94        15.46 o                         
   0   6  17         58.02         96.62        18.98 o                         
   2   6  17          1.93         18.04        20.66 o                         
   4   6  17          3.99        -22.47        24.36 o                         
   6   6  17          0.00        -21.79        24.62 o                         
  -3   7  17         27.89         74.87        60.20 o                         
  -1   7  17         61.60        113.96        24.88 o                         
 -16   0  18          6.93         36.85        18.61 o                         
 -14   0  18        140.64        138.01        19.79 o                         
 -12   0  18         48.30         23.39        18.05 o                         
 -10   0  18         13.73         27.44        16.62 o                         
  -8   0  18        125.74         67.42        17.68 o                         
  -6   0  18       1254.46       1283.65        32.14 o                         
  -4   0  18        109.12         98.17        12.37 o                         
  -2   0  18         41.79         65.64        20.94 o                         
   0   0  18        102.36         79.14        21.47 o                         
   2   0  18         81.54         35.97        18.55 o                         
   4   0  18        203.73        222.52        24.46 o                         
   6   0  18         23.68         29.90        13.96 o                         
   8   0  18       1271.41       1349.69        39.53 o                         
  10   0  18          3.01          6.67        18.96 o                         
  12   0  18         41.87         29.12        19.29 o                         
 -15   1  18        207.60        155.31        15.81 o                         
 -13   1  18         26.07         18.62        12.40 o                         
 -11   1  18         63.48         52.29        13.83 o                         
  -9   1  18         37.57         38.15        12.33 o                         
  -7   1  18         63.85         55.12        10.08 o                         
  -5   1  18        266.79        285.39        11.07 o                         
  -3   1  18        469.12        474.29        14.58 o                         
  -1   1  18        108.40        116.59        27.08 o                         
   1   1  18         22.42          9.60        14.06 o                         
   3   1  18          2.00         23.71        10.90 o                         
   5   1  18          0.07         -1.19        11.03 o                         
   7   1  18        257.78        245.84        19.74 o                         
   9   1  18        268.14        217.43        24.51 o                         
  11   1  18        131.79        113.41        15.90 o                         
 -16   2  18         15.04          1.24        17.79 o                         
 -14   2  18          2.93         -4.08        17.87 o                         
 -12   2  18         24.67         14.38        13.88 o                         
 -10   2  18         59.66         69.19        13.83 o                         
  -8   2  18         16.74         12.39        11.92 o                         
  -6   2  18          4.30         -2.26        12.31 o                         
  -4   2  18        115.67        138.46        15.31 o                         
  -2   2  18         13.29         11.04        10.45 o                         
   0   2  18         41.30         25.71        17.72 o                         
   2   2  18         20.12         31.32        14.85 o                         
   4   2  18        683.09        681.97        17.89 o                         
   6   2  18        213.07        289.62        34.03 o                         
   8   2  18          3.41         -1.99        12.40 o                         
  10   2  18         15.29          8.96        17.16 o                         
 -15   3  18          1.93         55.55        21.45 o                         
 -13   3  18        119.82        174.85        24.46 o                         
 -11   3  18         84.79        110.19        21.38 o                         
  -9   3  18         85.08        155.70        22.13 o                         
  -7   3  18        109.64         72.97        21.14 o                         
  -5   3  18        310.88        267.71        23.47 o                         
  -3   3  18         81.64         60.11        25.83 o                         
  -1   3  18        124.65        132.34        15.03 o                         
   1   3  18         14.93         13.55        22.60 o                         
   3   3  18          0.95          0.97        23.41 o                         
   5   3  18         77.07         95.01        15.44 o                         
   7   3  18         11.43          7.04        12.51 o                         
   9   3  18        118.68        153.18        20.94 o                         
 -12   4  18          1.43         10.21        21.28 o                         
 -10   4  18         87.85         69.15        25.34 o                         
  -8   4  18        283.41        291.77        27.69 o                         
  -6   4  18        354.28        339.25        28.50 o                         
  -4   4  18         19.51         88.71        21.69 o                         
  -2   4  18        223.82        199.64        17.38 o                         
   0   4  18         77.46        100.20        23.48 o                         
   2   4  18          5.46          3.40        24.11 o                         
   4   4  18         28.70         12.65        25.00 o                         
   6   4  18         41.83         66.79        27.74 o                         
   8   4  18         63.32         75.22        18.70 o                         
 -11   5  18         14.08         -7.21        24.22 o                         
  -9   5  18          4.46         -4.68        22.08 o                         
  -7   5  18         31.00          5.11        20.18 o                         
  -5   5  18         45.19         31.05        21.24 o                         
  -3   5  18         53.93         61.31        16.57 o                         
  -1   5  18         99.82        123.62        18.68 o                         
   1   5  18         72.97         26.10        25.03 o                         
   3   5  18         19.76         49.24        22.88 o                         
   5   5  18          6.11          5.06        22.65 o                         
   7   5  18          2.23         -3.14        38.77 o                         
  -8   6  18         30.02          6.87        27.02 o                         
  -6   6  18          0.95         58.48        26.94 o                         
  -4   6  18          7.02         15.42        17.46 o                         
  -2   6  18          2.33         33.91        28.14 o                         
   0   6  18         13.50          8.01        15.16 o                         
   2   6  18          0.03         18.48        24.88 o                         
 -15   1  19          6.97          6.56        14.84 o                         
 -13   1  19         88.09         89.26        27.69 o                         
 -11   1  19         29.24         10.87        13.13 o                         
  -9   1  19        143.03        184.27        14.79 o                         
  -7   1  19        167.23        174.24        11.61 o                         
  -5   1  19        501.47        600.66        13.87 o                         
  -3   1  19        152.10        155.78        16.28 o                         
  -1   1  19          3.13         -6.46        13.61 o                         
   1   1  19         30.56         33.28        14.85 o                         
   3   1  19         70.35         89.22        15.08 o                         
   5   1  19         71.07         86.53        18.35 o                         
   7   1  19         80.66         77.92        16.89 o                         
   9   1  19          0.81        -17.86        17.86 o                         
 -14   2  19        106.00        152.58        21.32 o                         
 -12   2  19         44.06         53.07        15.47 o                         
 -10   2  19          9.77         -5.48        13.58 o                         
  -8   2  19         37.35         33.63        12.43 o                         
  -6   2  19          0.16         -8.39        13.86 o                         
  -4   2  19        103.81         82.97        14.51 o                         
  -2   2  19        219.68        239.47        25.25 o                         
   0   2  19        120.74        119.59        15.91 o                         
   2   2  19         28.67         33.16        21.72 o                         
   4   2  19        253.25        258.52        29.49 o                         
   6   2  19         43.43         54.86        14.78 o                         
   8   2  19         59.04         62.35        19.71 o                         
  10   2  19          3.64          1.47        16.24 o                         
 -13   3  19         32.89         29.71        20.32 o                         
 -11   3  19         46.37         33.93        18.85 o                         
  -9   3  19         56.29         64.67        19.92 o                         
  -7   3  19          3.66         -2.27        20.23 o                         
  -5   3  19         42.88         28.33        18.31 o                         
  -3   3  19         24.89         20.34        13.81 o                         
  -1   3  19         83.72         59.82        24.92 o                         
   1   3  19          0.24         10.27        22.16 o                         
   3   3  19         38.50         61.42        24.68 o                         
   5   3  19         84.92         64.44        26.92 o                         
   7   3  19         12.16         28.03        15.06 o                         
   9   3  19        281.71        356.52        38.55 o                         
 -12   4  19         21.01         -5.13        19.30 o                         
 -10   4  19          7.30        -10.33        19.70 o                         
  -8   4  19          1.38          1.54        19.53 o                         
  -6   4  19          4.96         17.46        22.03 o                         
  -4   4  19         19.37         12.29        15.60 o                         
  -2   4  19        113.05        113.56        16.37 o                         
   0   4  19         23.82         33.45        25.25 o                         
   2   4  19         30.06          8.51        21.64 o                         
   4   4  19         81.31         64.37        27.83 o                         
   6   4  19          0.58          2.66        24.92 o                         
  -9   5  19         78.51         39.01        22.98 o                         
  -7   5  19          0.71         -2.97        22.99 o                         
  -5   5  19         14.74         -7.99        20.39 o                         
  -3   5  19          4.70         -0.07        25.98 o                         
  -1   5  19          1.41         12.07        14.95 o                         
   1   5  19         14.21        -17.13        22.81 o                         
   3   5  19         46.30         30.04        24.94 o                         
  -2   6  19          2.41         15.67        15.27 o                         
 -14   0  20         31.15          9.19        18.48 o                         
 -12   0  20          6.62         72.07        21.17 o                         
 -10   0  20         26.44         17.12        18.08 o                         
  -8   0  20         31.99         42.72        17.46 o                         
  -6   0  20        210.62        178.46        23.56 o                         
  -4   0  20        341.38        293.86        25.21 o                         
  -2   0  20        150.89        166.49        24.95 o                         
   0   0  20         14.47         21.89        20.22 o                         
   2   0  20         34.99         59.52        23.82 o                         
   4   0  20        449.35        423.80        39.41 o                         
   6   0  20         45.21         54.92        14.75 o                         
   8   0  20          0.05        -16.10        16.10 o                         
 -13   1  20        128.42        149.74        28.78 o                         
 -11   1  20          0.00         -3.53        12.67 o                         
  -9   1  20         12.00        -11.72        12.62 o                         
  -7   1  20         22.34         19.66        11.41 o                         
  -5   1  20        769.71        821.72        18.86 o                         
  -3   1  20        399.23        367.79        19.24 o                         
  -1   1  20        210.80        188.00        17.49 o                         
   1   1  20        143.82        137.21        22.70 o                         
   3   1  20         76.44         84.35        16.71 o                         
   5   1  20         52.49         80.76        14.79 o                         
   7   1  20         48.57         16.36        17.32 o                         
   9   1  20         32.80         37.70        13.19 o                         
 -12   2  20         22.92         11.36        13.82 o                         
 -10   2  20         63.65         83.60        31.63 o                         
  -8   2  20         41.07         39.71        13.73 o                         
  -6   2  20          0.54         -2.01        14.34 o                         
  -4   2  20         58.43         76.87        14.69 o                         
  -2   2  20          9.17         -5.88        22.09 o                         
   0   2  20        120.49         97.25        23.12 o                         
   2   2  20        136.50        150.76        40.46 o                         
   4   2  20          0.25         -2.74        14.80 o                         
   6   2  20        128.14        133.98        23.73 o                         
   8   2  20         29.99         68.25        16.83 o                         
 -11   3  20          0.23         -2.37        18.73 o                         
  -9   3  20         17.52         39.72        20.89 o                         
  -7   3  20         88.66        114.54        19.61 o                         
  -5   3  20          5.29          5.02        13.83 o                         
  -3   3  20         35.18         19.09        15.90 o                         
  -1   3  20          9.27         12.71        20.65 o                         
   1   3  20         64.83         10.50        26.55 o                         
   3   3  20         15.18         25.90        25.20 o                         
   5   3  20        139.18        133.38        30.27 o                         
   7   3  20         45.11         35.13        20.62 o                         
 -10   4  20          0.00         44.58        22.08 o                         
  -8   4  20         27.44         13.98        21.60 o                         
  -6   4  20         31.20          0.32        20.82 o                         
  -4   4  20         11.06          0.54        15.55 o                         
  -2   4  20         67.77         69.30        25.29 o                         
   0   4  20          2.15        -22.29        23.52 o                         
   2   4  20          4.03          4.21        22.48 o                         
   4   4  20          7.21        -27.08        27.08 o                         
  -5   5  20         45.31         54.15        22.11 o                         
  -3   5  20          1.58         31.02        22.96 o                         
  -1   5  20        106.03         92.78        24.85 o                         
   1   5  20        138.16        161.00        24.84 o                         
 -11   1  21         43.94         43.00        13.61 o                         
  -9   1  21         54.05         77.76        13.16 o                         
  -7   1  21         36.98         51.55        14.08 o                         
  -5   1  21          0.03         27.48        14.86 o                         
  -3   1  21          2.56          8.37        28.84 o                         
  -1   1  21          0.22          2.03        13.90 o                         
   1   1  21        115.40        140.71        33.47 o                         
   3   1  21          7.15         29.60        20.25 o                         
   5   1  21        142.40        182.44        54.49 o                         
   7   1  21          0.57        -15.35        46.56 o                         
 -10   2  21         17.43         32.52        13.16 o                         
  -8   2  21         35.21         51.63        13.63 o                         
  -6   2  21         61.34        101.05        21.38 o                         
  -4   2  21          7.43         -3.41        21.02 o                         
  -2   2  21         11.61         27.63        22.69 o                         
   2   2  21         18.71         28.53        16.37 o                         
   4   2  21         19.70         16.05        15.95 o                         
   6   2  21         17.16         12.69        20.71 o                         
  -9   3  21         73.99         48.09        18.44 o                         
  -7   3  21          4.30          7.80        18.96 o                         
  -5   3  21          2.53         -7.02        13.58 o                         
  -3   3  21          0.00         35.17        23.11 o                         
  -1   3  21         24.92          3.33        24.37 o                         
   1   3  21        189.73        162.04        29.38 o                         
   3   3  21          0.01        -23.68        23.68 o                         
  -6   4  21         10.19         10.61        17.62 o                         
  -4   4  21         21.37         22.44        14.98 o                         
  -2   4  21         17.50         10.47        21.59 o                         
   0   4  21         26.87         -1.17        22.11 o                         
 -10   0  22        132.88        199.62        24.02 o                         
  -8   0  22        105.18         95.22        14.93 o                         
  -6   0  22        214.38        231.84        25.64 o                         
  -4   0  22         60.73         64.49        22.16 o                         
  -2   0  22         32.17         -7.77        25.87 o                         
   0   0  22         10.29        -11.25        22.40 o                         
   2   0  22         14.11         65.33        26.14 o                         
   4   0  22          0.99        -13.01        24.42 o                         
  -9   1  22          6.32         47.56        13.94 o                         
  -7   1  22         63.96         22.48        14.04 o                         
  -5   1  22        373.41        396.17        30.75 o                         
  -3   1  22        225.86        201.33        29.47 o                         
  -1   1  22         44.12          3.31        16.11 o                         
   1   1  22          5.96         17.50        23.06 o                         
   3   1  22          7.32         34.91        41.26 o                         
  -8   2  22         49.03         73.33        22.21 o                         
  -6   2  22         11.91          4.40        13.71 o                         
  -4   2  22         92.27         84.80        21.43 o                         
  -2   2  22          0.06          2.74        21.46 o                         
   0   2  22         23.92         40.41        22.42 o                         
   2   2  22        179.06        145.82        25.57 o                         
  -5   3  22         38.73         41.98        24.94 o                         
  -3   3  22          3.52        -17.46        20.90 o                         
  -1   3  22         13.19         11.02        21.16 o                         
  -5   1  23         35.11         36.00        23.05 o                         
  -3   1  23         57.96         34.92        20.60 o                         
  -1   1  23         10.29        -15.34        47.47 o                         
                                                                                
