# Supplementary material for: Crystal structure studies of 4-ethyl­piperazin-1-ium 3,5-di­nitro­benzoate, 4-methyl­piperazin-1-ium 3,5-di­nitro­benzoate and 4-methyl­piperazin-1-ium 4-iodo­benzoate
Source: Acta Crystallogr E Crystallogr Commun. 2021 Oct 21;77(Pt 11):1135–9. doi: 10.1107/S2056989021010689 (PMC8587970; doi:10.1107/S2056989021010689)
Supplement: Supplementary file 3 [file e-77-01135-IIsup3.hkl]

data_II                                                                         
_shelx_title ' MP1 IN P-1'                                                      
_shelx_refln_list_code          4                                               
_shelx_F_calc_maximum      120.46                                               
_exptl_crystal_F_000       328.00                                               
_reflns_d_resolution_high  0.8302                                               
                                                                                
loop_                                                                           
 _space_group_symop_operation_xyz                                               
 'x, y, z'                                                                      
 '-x, -y, -z'                                                                   
                                                                                
_cell_length_a     7.8023                                                       
_cell_length_b    10.3920                                                       
_cell_length_c    10.4770                                                       
_cell_angle_alpha  73.578                                                       
_cell_angle_beta   74.289                                                       
_cell_angle_gamma  71.828                                                       
                                                                                
_shelx_F_squared_multiplier     1.000                                           
                                                                                
loop_                                                                           
 _refln_index_h                                                                 
 _refln_index_k                                                                 
 _refln_index_l                                                                 
 _refln_F_squared_calc                                                          
 _refln_F_squared_meas                                                          
 _refln_F_squared_sigma                                                         
 _refln_observed_status                                                         
   2   0   0        214.35        211.70         0.72 o                         
   3   0   0          2.15          2.41         0.20 o                         
   4   0   0          1.97          1.39         0.51 o                         
   5   0   0          5.00          3.70         0.63 o                         
   6   0   0          1.64          0.21         0.77 o                         
   7   0   0         10.12         13.28         1.03 o                         
   8   0   0          0.04          0.32         0.89 o                         
  -8   1   0          1.19         -0.10         0.80 o                         
  -7   1   0          0.01         -0.84         0.84 o                         
  -6   1   0          0.18         -0.04         0.68 o                         
  -5   1   0          0.01          0.66         0.61 o                         
  -4   1   0         16.01         17.43         0.34 o                         
  -3   1   0         29.28         23.75         0.61 o                         
  -2   1   0       2521.00       2506.29         4.02 o                         
  -1   1   0       1838.34       1791.12         1.92 o                         
   1   1   0        391.99        393.14         0.87 o                         
   2   1   0      12883.45      11889.24        54.59 o                         
   3   1   0        419.71        413.41         2.17 o                         
   4   1   0        112.43        106.05         3.50 o                         
   5   1   0         12.43         14.19         0.46 o                         
   6   1   0         27.18         31.04         1.10 o                         
   7   1   0          1.32          1.28         0.87 o                         
   8   1   0          0.34         -0.73         0.89 o                         
  -8   2   0          2.18          1.94         0.93 o                         
  -7   2   0          0.00         -0.64         0.88 o                         
  -6   2   0          9.04          9.77         0.83 o                         
  -5   2   0          1.56          3.56         0.67 o                         
  -4   2   0         78.20         81.50         1.11 o                         
  -3   2   0         17.45         13.51         0.95 o                         
  -2   2   0          1.95          2.92         0.24 o                         
  -1   2   0          6.39         10.85         0.24 o                         
   0   2   0       3925.50       3798.76        97.58 o                         
   1   2   0        691.56        651.95         1.80 o                         
   2   2   0       1565.04       1544.29         2.60 o                         
   3   2   0         95.39         97.97         0.81 o                         
   4   2   0        145.06        143.00         4.63 o                         
   5   2   0         52.40         42.96         0.70 o                         
   6   2   0          1.98          1.25         0.77 o                         
   7   2   0         10.62         11.88         0.97 o                         
   8   2   0          3.06          4.60         0.88 o                         
   9   2   0          1.29          0.68         0.83 o                         
  -7   3   0          4.26          4.63         0.89 o                         
  -6   3   0          3.94          4.65         0.77 o                         
  -5   3   0          2.06          1.44         0.67 o                         
  -4   3   0        136.94        137.07         1.07 o                         
  -3   3   0        129.72        142.08         1.49 o                         
  -2   3   0        642.91        672.76         2.38 o                         
  -1   3   0         42.19         50.20         0.38 o                         
   0   3   0         60.94         57.63         5.22 o                         
   1   3   0          4.83          8.73         0.18 o                         
   2   3   0        127.52        135.36         1.24 o                         
   3   3   0         47.96         48.79         0.56 o                         
   4   3   0        119.06        130.63         1.10 o                         
   5   3   0         20.71         12.77         0.51 o                         
   6   3   0         41.86         28.07         1.05 o                         
   7   3   0         20.15         18.31         1.03 o                         
   8   3   0          0.16          0.67         0.84 o                         
   9   3   0          1.72          3.18         0.92 o                         
  -7   4   0          1.64          1.85         0.80 o                         
  -6   4   0          0.68          0.58         0.71 o                         
  -5   4   0          0.28          0.94         0.62 o                         
  -4   4   0          3.14          2.80         0.38 o                         
  -3   4   0          0.26          0.10         0.27 o                         
  -2   4   0        299.32        313.98         1.10 o                         
  -1   4   0       2645.99       2679.58         7.22 o                         
   0   4   0       1139.38       1135.58         4.91 o                         
   1   4   0         27.74         25.71         0.27 o                         
   2   4   0          0.34          0.10         0.17 o                         
   3   4   0         90.94         89.48         0.73 o                         
   4   4   0         20.81         19.99         0.27 o                         
   5   4   0          8.66          8.08         0.36 o                         
   6   4   0          1.88          2.82         0.58 o                         
   7   4   0          5.95          3.77         0.79 o                         
   8   4   0          0.09          0.96         0.76 o                         
   9   4   0          0.64          1.42         0.82 o                         
  -6   5   0         10.87         15.22         0.95 o                         
  -5   5   0          0.00          0.25         0.46 o                         
  -4   5   0         16.60         16.59         0.46 o                         
  -3   5   0         73.60         75.45         0.61 o                         
  -2   5   0         59.51         66.43         0.98 o                         
  -1   5   0         64.29         55.90         0.47 o                         
   0   5   0         11.77         14.45         0.73 o                         
   1   5   0        960.17       1036.07         5.88 o                         
   2   5   0        235.31        237.95         0.87 o                         
   3   5   0          4.22          2.76         0.21 o                         
   4   5   0         11.25         14.15         0.27 o                         
   5   5   0         13.68         19.75         0.61 o                         
   6   5   0          0.30          0.50         0.35 o                         
   7   5   0          4.30          3.14         0.60 o                         
   8   5   0          0.52          0.29         0.48 o                         
  -6   6   0          0.04          0.35         0.75 o                         
  -5   6   0         14.92         15.41         0.98 o                         
  -4   6   0         25.13         24.98         0.63 o                         
  -3   6   0          2.52          2.29         0.32 o                         
  -2   6   0          0.18         -0.06         0.27 o                         
  -1   6   0        408.58        430.84         3.18 o                         
   0   6   0         18.90         21.78         0.94 o                         
   1   6   0         36.84         30.09         0.99 o                         
   2   6   0         42.27         40.32         0.53 o                         
   3   6   0          2.92          2.74         0.26 o                         
   4   6   0         48.85         46.00         0.89 o                         
   5   6   0          0.32          0.27         0.26 o                         
   6   6   0          7.71          7.57         0.43 o                         
   7   6   0          1.30          2.12         0.55 o                         
   8   6   0          0.70          0.34         0.53 o                         
  -5   7   0         11.58         10.63         0.95 o                         
  -4   7   0         13.16         13.20         0.67 o                         
  -3   7   0          6.44          5.34         0.52 o                         
  -2   7   0         13.80         12.68         0.59 o                         
  -1   7   0        122.83        128.00         2.00 o                         
   0   7   0         32.92         30.28         1.13 o                         
   1   7   0         28.98         34.83         1.11 o                         
   2   7   0          4.98          3.90         0.70 o                         
   3   7   0          0.31          0.05         0.40 o                         
   4   7   0          2.22          1.55         0.30 o                         
   5   7   0          7.43          3.52         0.36 o                         
   6   7   0         14.35         12.66         0.61 o                         
   7   7   0          0.95          1.20         0.40 o                         
   8   7   0          2.88          2.79         0.73 o                         
  -4   8   0         20.67         19.25         0.76 o                         
  -3   8   0         51.63         45.90         0.95 o                         
  -2   8   0          8.17          7.87         0.97 o                         
  -1   8   0         43.55         38.06         1.34 o                         
   0   8   0          7.76          8.66         1.00 o                         
   1   8   0          0.25         -0.62         0.81 o                         
   2   8   0         13.81         12.01         0.96 o                         
   3   8   0         13.43         15.24         0.48 o                         
   4   8   0          7.61          7.01         0.37 o                         
   5   8   0          3.08          3.53         0.43 o                         
   6   8   0          3.76          3.88         0.47 o                         
   7   8   0          4.18          2.83         0.69 o                         
   8   8   0          0.02          0.40         0.71 o                         
  -4   9   0          1.55          1.72         0.52 o                         
  -3   9   0          0.07          0.60         0.89 o                         
  -2   9   0         41.77         39.58         1.53 o                         
  -1   9   0         24.45         22.53         1.24 o                         
   0   9   0          7.68          5.90         0.99 o                         
   1   9   0          0.13         -0.88         0.88 o                         
   2   9   0         31.70         33.06         1.37 o                         
   3   9   0         33.82         31.00         1.31 o                         
   4   9   0          3.05          3.74         1.17 o                         
   5   9   0          0.26          0.13         0.60 o                         
   6   9   0          3.90          3.98         0.64 o                         
   7   9   0          0.28          0.15         0.65 o                         
  -2  10   0          6.39          6.27         1.08 o                         
  -1  10   0          1.89          1.34         0.97 o                         
   0  10   0          9.83         11.35         1.21 o                         
   1  10   0          6.46          5.52         1.00 o                         
   2  10   0          9.84          8.18         1.10 o                         
   3  10   0          0.13          0.40         0.91 o                         
   4  10   0          0.45         -0.35         0.55 o                         
   5  10   0          1.15          1.50         0.64 o                         
   6  10   0          2.97          4.46         0.68 o                         
  -1  11   0          4.27          6.60         1.19 o                         
   0  11   0          0.66          0.61         1.05 o                         
   1  11   0          1.32          2.39         1.00 o                         
   2  11   0          0.03         -0.60         0.90 o                         
   3  11   0          0.13         -0.48         0.85 o                         
   4  11   0          0.10         -0.17         0.51 o                         
   5  11   0          0.76          0.55         0.72 o                         
   2  12   0          2.99          3.22         1.12 o                         
  -4 -11   1          0.00         -0.54         0.54 o                         
  -3 -11   1          0.55          0.83         0.99 o                         
  -2 -11   1          9.07          6.57         1.13 o                         
  -1 -11   1          0.58          0.35         0.95 o                         
   0 -11   1          8.36         12.52         1.28 o                         
  -6 -10   1          1.04          2.23         0.66 o                         
  -5 -10   1          2.74          3.68         0.66 o                         
  -4 -10   1          0.05          0.44         1.10 o                         
  -3 -10   1         34.22         37.15         1.49 o                         
  -2 -10   1          0.00         -0.15         0.93 o                         
  -1 -10   1          1.67          0.15         0.91 o                         
   0 -10   1         39.81         38.85         1.60 o                         
   1 -10   1          0.94          2.27         1.03 o                         
   2 -10   1         10.47         11.34         1.13 o                         
  -7  -9   1          1.34          1.21         0.73 o                         
  -6  -9   1          0.62          0.72         0.56 o                         
  -5  -9   1          1.02          2.27         0.44 o                         
  -4  -9   1          2.03          2.14         0.48 o                         
  -3  -9   1          0.07          0.49         0.82 o                         
  -2  -9   1          0.00         -0.15         0.84 o                         
  -1  -9   1         84.58         78.49         1.82 o                         
   0  -9   1         16.74         15.35         1.15 o                         
   1  -9   1          7.59          5.36         1.03 o                         
   2  -9   1         40.80         39.88         1.53 o                         
   3  -9   1          0.95          1.10         0.81 o                         
  -7  -8   1          0.01          0.73         0.66 o                         
  -6  -8   1         17.39         21.01         1.36 o                         
  -5  -8   1          5.94          6.76         0.46 o                         
  -4  -8   1          3.81          3.69         0.36 o                         
  -3  -8   1          7.39          7.68         0.48 o                         
  -2  -8   1          0.60          0.24         0.85 o                         
  -1  -8   1          2.45          2.19         0.79 o                         
   0  -8   1         31.93         29.38         1.25 o                         
   1  -8   1         34.49         30.66         1.29 o                         
   2  -8   1         10.00          7.82         1.03 o                         
   3  -8   1          0.02         -0.27         0.52 o                         
   4  -8   1         13.17         11.66         1.01 o                         
  -8  -7   1          0.14          0.46         0.71 o                         
  -7  -7   1          1.74          1.59         0.72 o                         
  -6  -7   1          0.01          0.08         0.61 o                         
  -5  -7   1          0.80          2.33         0.40 o                         
  -4  -7   1         44.54         52.29         1.37 o                         
  -3  -7   1         35.22         37.49         0.66 o                         
  -2  -7   1         18.50         18.53         0.95 o                         
  -1  -7   1         51.92         53.13         1.33 o                         
   0  -7   1          5.90          3.35         0.74 o                         
   1  -7   1          0.17         -0.14         0.76 o                         
   2  -7   1         17.56         21.08         0.62 o                         
   3  -7   1         31.58         27.51         0.58 o                         
   4  -7   1          3.29          4.02         0.57 o                         
   5  -7   1          1.19          0.75         0.74 o                         
  -8  -6   1          0.28         -0.40         0.74 o                         
  -7  -6   1          2.81          4.83         0.75 o                         
  -6  -6   1          1.40          3.59         0.46 o                         
  -5  -6   1         12.17         10.43         0.52 o                         
  -4  -6   1         29.84         28.57         0.62 o                         
  -3  -6   1        169.97        179.10         0.90 o                         
  -2  -6   1        165.78        180.56         2.95 o                         
  -1  -6   1          0.29          0.07         0.63 o                         
   0  -6   1        216.93        194.66         2.15 o                         
   1  -6   1        252.69        251.88         2.48 o                         
   2  -6   1          8.29          7.13         0.34 o                         
   3  -6   1          3.53          4.35         0.36 o                         
   4  -6   1         13.21         12.17         0.50 o                         
   5  -6   1          1.83          1.70         0.50 o                         
   6  -6   1          0.01          0.17         0.79 o                         
  -8  -5   1          0.71          0.77         0.75 o                         
  -7  -5   1          1.09          0.76         0.52 o                         
  -6  -5   1          1.47          1.69         0.37 o                         
  -5  -5   1          1.29          2.98         0.33 o                         
  -4  -5   1          0.00          0.87         0.22 o                         
  -3  -5   1         26.07         32.54         0.42 o                         
  -2  -5   1        281.83        288.75         2.38 o                         
  -1  -5   1        549.94        555.08         1.85 o                         
   0  -5   1       1475.40       1589.62         3.31 o                         
   1  -5   1        350.47        372.34         2.73 o                         
   2  -5   1        171.28        166.53         0.96 o                         
   3  -5   1          0.08         -0.13         0.29 o                         
   4  -5   1          0.28          0.26         0.33 o                         
   5  -5   1          6.90          7.01         0.81 o                         
   6  -5   1          8.55          9.86         0.66 o                         
   7  -5   1          3.41          3.63         0.90 o                         
  -8  -4   1         13.01         11.54         0.66 o                         
  -7  -4   1          0.54          0.54         0.50 o                         
  -6  -4   1         32.59         37.17         1.18 o                         
  -5  -4   1         16.04         18.11         0.48 o                         
  -4  -4   1          1.49          0.23         0.19 o                         
  -3  -4   1         25.44         22.79         0.50 o                         
  -2  -4   1          0.84          0.86         0.17 o                         
  -1  -4   1         23.78         22.07         0.32 o                         
   0  -4   1        362.38        379.18         4.54 o                         
   1  -4   1          3.84          5.99         0.19 o                         
   2  -4   1        116.02        129.55         0.99 o                         
   3  -4   1         44.79         43.48         0.55 o                         
   4  -4   1          8.83          9.89         0.46 o                         
   5  -4   1          5.18          4.92         0.68 o                         
   6  -4   1          0.56          0.14         0.75 o                         
   7  -4   1          2.09          2.91         0.92 o                         
  -8  -3   1          7.25          7.37         0.91 o                         
  -7  -3   1         15.65         18.25         1.00 o                         
  -6  -3   1         83.70         77.24         1.40 o                         
  -5  -3   1          2.25          4.61         0.44 o                         
  -4  -3   1          3.22          3.93         0.61 o                         
  -3  -3   1        770.04        768.55         3.82 o                         
  -2  -3   1        317.54        339.68         1.75 o                         
  -1  -3   1        196.14        210.17         1.56 o                         
   0  -3   1        195.08        203.37         1.81 o                         
   1  -3   1         23.62         24.50         0.59 o                         
   2  -3   1        291.77        320.41         1.09 o                         
   3  -3   1          0.11          0.41         0.30 o                         
   4  -3   1          5.96          5.01         0.43 o                         
   5  -3   1         40.59         43.28         1.13 o                         
   6  -3   1          1.13          0.39         0.76 o                         
   7  -3   1          0.01         -0.61         0.87 o                         
  -8  -2   1          0.34          1.32         0.80 o                         
  -7  -2   1          4.57          6.99         0.86 o                         
  -6  -2   1         72.36         60.03         1.34 o                         
  -5  -2   1        107.50        117.26         1.49 o                         
  -4  -2   1       2614.97       2425.66         4.33 o                         
  -3  -2   1          0.14          0.42         0.25 o                         
  -2  -2   1        360.31        317.47         1.23 o                         
  -1  -2   1        259.60        246.38         0.90 o                         
   0  -2   1       1278.86       1264.34         1.80 o                         
   1  -2   1        280.64        314.87         1.04 o                         
   2  -2   1        222.13        248.44         1.07 o                         
   3  -2   1         19.14         18.80         0.48 o                         
   4  -2   1          7.38          5.01         0.52 o                         
   5  -2   1          6.48          8.92         0.75 o                         
   6  -2   1         11.21         12.32         0.91 o                         
   7  -2   1         29.62         28.31         1.24 o                         
   8  -2   1          3.77          3.40         0.99 o                         
  -8  -1   1          1.25         -0.26         0.80 o                         
  -7  -1   1         20.18         24.85         1.12 o                         
  -6  -1   1          2.48          4.80         0.82 o                         
  -5  -1   1         93.79        109.34         1.49 o                         
  -4  -1   1        682.38        634.15         1.87 o                         
  -3  -1   1        215.70        227.06         4.36 o                         
  -2  -1   1      14511.22      14009.99        24.21 o                         
  -1  -1   1       2469.47       2290.10        33.84 o                         
   0  -1   1        936.42        883.91         1.85 o                         
   1  -1   1        485.88        479.01         1.61 o                         
   2  -1   1        151.81        144.09         1.17 o                         
   3  -1   1         55.46         51.21         1.12 o                         
   4  -1   1         12.17         11.91         0.55 o                         
   5  -1   1         27.75         30.35         0.98 o                         
   6  -1   1          0.50         -0.27         0.70 o                         
   7  -1   1          2.06          2.32         0.90 o                         
   8  -1   1          0.05         -0.06         0.92 o                         
  -8   0   1          5.10          3.20         0.85 o                         
  -7   0   1          4.05          2.26         0.87 o                         
  -6   0   1         25.20         24.04         1.03 o                         
  -5   0   1         89.10        108.61         1.50 o                         
  -4   0   1        355.65        330.13        13.49 o                         
  -3   0   1        700.62        645.78         7.62 o                         
  -2   0   1       4165.77       4172.50        20.73 o                         
  -1   0   1        113.07        119.06         0.66 o                         
   1   0   1        638.33        601.16         1.45 o                         
   2   0   1        860.63        822.99         2.31 o                         
   3   0   1        198.55        210.57         1.99 o                         
   4   0   1         84.54         85.00         2.70 o                         
   5   0   1          0.04          0.08         0.30 o                         
   6   0   1          1.35          1.97         0.70 o                         
   7   0   1          2.35          2.45         0.86 o                         
   8   0   1          1.29          0.22         0.86 o                         
  -8   1   1          6.35          5.70         0.98 o                         
  -7   1   1          0.32          0.06         0.84 o                         
  -6   1   1         54.95         52.28         1.29 o                         
  -5   1   1          0.01         -0.16         0.64 o                         
  -4   1   1         32.09         31.37         0.83 o                         
  -3   1   1         13.08         12.06         0.50 o                         
  -2   1   1        753.86        817.10         3.98 o                         
  -1   1   1       1837.51       1676.31         1.83 o                         
   0   1   1        678.20        700.10         4.59 o                         
   1   1   1         97.00        102.04         2.06 o                         
   2   1   1          3.29          9.46         1.53 o                         
   3   1   1        860.49        846.63         5.44 o                         
   4   1   1        423.71        408.13         9.95 o                         
   5   1   1          0.26          0.13         0.33 o                         
   6   1   1         10.48          8.80         0.84 o                         
   7   1   1          1.96          1.36         0.90 o                         
   8   1   1          2.00          0.24         0.83 o                         
   9   1   1          0.07          0.79         0.96 o                         
  -8   2   1          0.93          2.34         0.88 o                         
  -7   2   1          0.09          0.00         0.75 o                         
  -6   2   1         32.17         29.94         1.10 o                         
  -5   2   1         22.75         19.74         0.85 o                         
  -4   2   1        237.49        227.56         3.35 o                         
  -3   2   1          4.58          5.77         0.32 o                         
  -2   2   1         73.32         68.77         1.87 o                         
  -1   2   1        465.77        430.17         0.92 o                         
   0   2   1       1442.50       1351.05         2.67 o                         
   1   2   1         38.26         44.07         0.98 o                         
   2   2   1        225.86        214.69         3.87 o                         
   3   2   1         39.93         42.67         0.61 o                         
   4   2   1         36.58         34.49         0.70 o                         
   5   2   1          0.73          0.71         0.39 o                         
   6   2   1        134.53        143.92         1.84 o                         
   7   2   1         57.08         55.51         1.43 o                         
   8   2   1          0.01          0.82         0.86 o                         
   9   2   1          3.30          2.44         0.97 o                         
  -7   3   1          0.81          1.12         0.83 o                         
  -6   3   1         12.17         16.35         0.93 o                         
  -5   3   1          2.64          1.31         0.59 o                         
  -4   3   1        114.32        116.88         0.97 o                         
  -3   3   1        323.40        327.25         1.46 o                         
  -2   3   1        610.30        599.96         2.94 o                         
  -1   3   1        144.28        138.70         0.84 o                         
   0   3   1         13.22         12.01         0.35 o                         
   1   3   1        149.87        127.71         0.88 o                         
   2   3   1         29.89         27.24         0.82 o                         
   3   3   1        578.77        555.47         3.01 o                         
   4   3   1         15.00         12.93         0.58 o                         
   5   3   1          5.25          4.11         0.42 o                         
   6   3   1         27.57         33.58         1.23 o                         
   7   3   1          5.04          4.02         0.84 o                         
   8   3   1          2.72          1.84         0.88 o                         
   9   3   1          4.36          5.00         0.97 o                         
  -7   4   1          6.00          4.47         0.80 o                         
  -6   4   1          9.23          8.85         0.85 o                         
  -5   4   1         23.29         21.13         0.88 o                         
  -4   4   1         10.96         14.61         0.72 o                         
  -3   4   1         88.87         83.89         0.70 o                         
  -2   4   1         84.57         92.85         0.56 o                         
  -1   4   1        394.48        426.48         0.98 o                         
   0   4   1       1061.63       1116.56         1.71 o                         
   1   4   1          0.05          0.09         0.08 o                         
   2   4   1         40.09         38.98         0.53 o                         
   3   4   1         38.78         37.83         0.36 o                         
   4   4   1         19.14         21.54         0.66 o                         
   5   4   1          3.28          3.03         0.45 o                         
   6   4   1         10.47          9.62         0.43 o                         
   7   4   1          2.22          1.24         0.75 o                         
   8   4   1          0.08          0.38         0.74 o                         
   9   4   1          3.21          5.04         0.94 o                         
  -6   5   1          6.81          6.01         0.90 o                         
  -5   5   1          0.39         -0.10         0.37 o                         
  -4   5   1          0.03         -0.17         0.28 o                         
  -3   5   1        123.68        119.97         1.75 o                         
  -2   5   1          0.00          0.36         0.20 o                         
  -1   5   1          0.19          0.63         0.16 o                         
   0   5   1         17.42         18.50         0.44 o                         
   1   5   1          8.70         12.46         0.25 o                         
   2   5   1        154.60        156.36         0.75 o                         
   3   5   1         11.15         10.42         0.40 o                         
   4   5   1         20.32         21.44         0.37 o                         
   5   5   1          0.63          1.36         0.31 o                         
   6   5   1          3.20          4.00         0.40 o                         
   7   5   1          1.56          1.20         0.41 o                         
   8   5   1          0.70          0.45         0.53 o                         
   9   5   1          0.02          0.65         0.62 o                         
  -6   6   1          0.05          0.06         0.75 o                         
  -5   6   1          2.54          3.47         0.75 o                         
  -4   6   1          8.03          8.62         0.63 o                         
  -3   6   1          4.07          3.24         0.47 o                         
  -2   6   1         48.97         50.09         0.59 o                         
  -1   6   1         73.04         65.95         1.13 o                         
   0   6   1         20.91         19.24         1.33 o                         
   1   6   1         11.66          9.77         0.35 o                         
   2   6   1         28.74         27.09         0.37 o                         
   3   6   1         11.65         11.86         0.55 o                         
   4   6   1          4.89          4.89         0.26 o                         
   5   6   1          1.79          1.76         0.27 o                         
   6   6   1         14.24         16.94         0.50 o                         
   7   6   1          0.01         -0.02         0.39 o                         
   8   6   1          9.26         10.44         1.01 o                         
  -5   7   1         24.15         24.31         1.11 o                         
  -4   7   1          0.29         -0.12         0.52 o                         
  -3   7   1          0.03          0.54         0.46 o                         
  -2   7   1        124.51        119.36         1.25 o                         
  -1   7   1        153.49        147.58         2.08 o                         
   0   7   1        171.70        162.34         2.10 o                         
   1   7   1        166.02        156.46         2.00 o                         
   2   7   1         95.51         98.73         1.57 o                         
   3   7   1          9.85         10.08         0.33 o                         
   4   7   1          0.00         -0.18         0.25 o                         
   5   7   1          3.42          5.51         0.56 o                         
   6   7   1          9.74          9.37         0.43 o                         
   7   7   1          5.94          4.68         0.44 o                         
   8   7   1          4.03          3.67         1.21 o                         
  -4   8   1         10.76         10.03         0.66 o                         
  -3   8   1         27.04         25.59         1.17 o                         
  -2   8   1          4.32          3.24         0.88 o                         
  -1   8   1          1.78          2.82         0.84 o                         
   0   8   1         79.10         82.50         1.73 o                         
   1   8   1         36.35         32.30         1.23 o                         
   2   8   1          0.95          0.18         0.71 o                         
   3   8   1         55.46         54.22         1.36 o                         
   4   8   1          1.08          0.05         0.37 o                         
   5   8   1          0.19          0.13         0.35 o                         
   6   8   1          0.02          0.18         0.37 o                         
   7   8   1          0.04         -0.32         0.54 o                         
   8   8   1          1.28          1.80         0.97 o                         
  -4   9   1          2.00          1.20         0.62 o                         
  -3   9   1          0.47          0.82         0.86 o                         
  -2   9   1          6.15          6.22         1.08 o                         
  -1   9   1          0.33         -0.47         0.84 o                         
   0   9   1         11.91          9.99         1.03 o                         
   1   9   1         16.37         14.65         1.11 o                         
   2   9   1         16.73         14.14         1.08 o                         
   3   9   1          4.30          4.05         0.90 o                         
   4   9   1         27.65         29.70         1.80 o                         
   5   9   1         19.29         24.92         0.92 o                         
   6   9   1          1.91          2.11         0.57 o                         
   7   9   1          0.83         -0.03         0.55 o                         
  -3  10   1          0.41          1.01         1.00 o                         
  -2  10   1          0.50          1.63         0.95 o                         
  -1  10   1          2.80          1.37         0.94 o                         
   0  10   1          3.03          0.82         0.98 o                         
   1  10   1          0.00         -0.48         0.92 o                         
   2  10   1          3.22          3.05         0.93 o                         
   3  10   1         15.98         14.98         1.10 o                         
   4  10   1         29.70         30.68         0.83 o                         
   5  10   1         11.98         15.46         0.94 o                         
   6  10   1         42.68         47.59         1.17 o                         
   7  10   1          0.85          1.96         0.66 o                         
  -1  11   1          3.94          4.69         1.03 o                         
   0  11   1          6.27          8.00         1.12 o                         
   1  11   1          1.73          2.32         0.94 o                         
   2  11   1         12.64         11.85         1.12 o                         
   3  11   1          0.31         -0.21         0.86 o                         
   4  11   1          0.02         -0.72         0.88 o                         
   5  11   1          0.04         -0.72         0.72 o                         
   6  11   1         13.04         13.97         0.88 o                         
   1  12   1          4.69          3.82         0.95 o                         
   2  12   1         14.41         17.69         1.31 o                         
   3  12   1          1.69          1.55         0.88 o                         
   4  12   1          1.14          0.39         1.34 o                         
  -3 -11   2          0.95          1.36         1.00 o                         
  -2 -11   2         10.40          9.87         1.25 o                         
  -1 -11   2          0.03         -0.67         0.98 o                         
   0 -11   2          0.27          0.17         1.08 o                         
  -5 -10   2          3.03          4.43         0.62 o                         
  -4 -10   2          0.73          0.25         0.47 o                         
  -3 -10   2         18.62         15.79         1.20 o                         
  -2 -10   2         12.17         10.61         1.07 o                         
  -1 -10   2          4.80          2.03         0.93 o                         
   0 -10   2          5.36          2.39         1.03 o                         
   1 -10   2          3.12          5.86         1.12 o                         
   2 -10   2          1.83          1.68         0.97 o                         
  -6  -9   2          0.24          0.03         0.79 o                         
  -5  -9   2          0.09          0.90         0.40 o                         
  -4  -9   2          3.19          2.96         0.38 o                         
  -3  -9   2          0.00          0.48         0.86 o                         
  -2  -9   2          1.22          0.70         0.90 o                         
  -1  -9   2         13.50         11.83         1.12 o                         
   0  -9   2         18.63         17.55         1.19 o                         
   1  -9   2         15.28         16.09         1.20 o                         
   2  -9   2          0.36          0.81         0.91 o                         
   3  -9   2          2.89          3.12         1.03 o                         
  -7  -8   2          1.24          0.81         0.70 o                         
  -6  -8   2          5.09          5.61         0.71 o                         
  -5  -8   2          1.26          1.22         0.40 o                         
  -4  -8   2          8.16          7.60         0.41 o                         
  -3  -8   2         58.92         56.42         1.02 o                         
  -2  -8   2         83.97         88.30         1.86 o                         
  -1  -8   2          5.52          5.42         0.89 o                         
   0  -8   2          0.80          0.49         0.87 o                         
   1  -8   2          0.01         -0.86         0.86 o                         
   2  -8   2          0.49         -0.09         0.86 o                         
   3  -8   2         12.08         11.45         1.07 o                         
   4  -8   2          0.22          0.20         0.52 o                         
  -7  -7   2          4.57          3.75         0.74 o                         
  -6  -7   2         14.14         15.55         0.86 o                         
  -5  -7   2         11.53          8.14         0.46 o                         
  -4  -7   2         33.28         36.11         1.04 o                         
  -3  -7   2          6.20          6.29         0.38 o                         
  -2  -7   2        129.07        133.62         2.02 o                         
  -1  -7   2         98.57         99.99         1.80 o                         
   0  -7   2         29.49         27.72         1.14 o                         
   1  -7   2          0.26         -0.59         0.80 o                         
   2  -7   2         21.78         15.08         1.11 o                         
   3  -7   2          2.39          2.54         0.41 o                         
   4  -7   2          4.79          4.60         0.44 o                         
   5  -7   2          3.37          3.08         0.80 o                         
  -8  -6   2          0.32         -0.78         0.79 o                         
  -7  -6   2          0.78          0.64         0.69 o                         
  -6  -6   2          6.03          3.80         0.73 o                         
  -5  -6   2         22.90         26.98         1.50 o                         
  -4  -6   2        105.40        108.32         1.29 o                         
  -3  -6   2         55.18         46.81         0.63 o                         
  -2  -6   2         40.31         42.77         2.56 o                         
  -1  -6   2          0.13          0.87         0.67 o                         
   0  -6   2          2.80          2.69         0.71 o                         
   1  -6   2          0.44         -0.23         0.65 o                         
   2  -6   2          2.85          3.35         0.44 o                         
   3  -6   2         23.31         21.28         0.63 o                         
   4  -6   2         66.47         61.15         0.80 o                         
   5  -6   2          0.22          0.02         0.48 o                         
   6  -6   2          3.02          3.12         1.56 o                         
  -8  -5   2          7.90          8.05         0.97 o                         
  -7  -5   2          2.11          2.78         0.76 o                         
  -6  -5   2          6.89          4.47         0.68 o                         
  -5  -5   2          3.98          1.83         0.61 o                         
  -4  -5   2          7.46          5.50         0.36 o                         
  -3  -5   2         19.63         21.16         0.50 o                         
  -2  -5   2        262.50        266.76         1.51 o                         
  -1  -5   2         37.64         40.29         1.07 o                         
   0  -5   2        206.08        200.04         1.91 o                         
   1  -5   2          0.02          0.25         0.65 o                         
   2  -5   2        109.17        104.22         1.58 o                         
   3  -5   2         21.87         21.91         0.48 o                         
   4  -5   2          1.50          1.69         0.39 o                         
   5  -5   2         27.99         27.67         0.75 o                         
   6  -5   2          0.16         -0.32         0.52 o                         
  -8  -4   2         33.44         30.40         1.27 o                         
  -7  -4   2          4.29          5.73         0.83 o                         
  -6  -4   2          9.44         10.02         0.83 o                         
  -5  -4   2         16.39         14.91         0.49 o                         
  -4  -4   2         60.54         58.62         0.57 o                         
  -3  -4   2         47.97         44.39         0.45 o                         
  -2  -4   2        254.14        250.31         1.19 o                         
  -1  -4   2         31.74         39.09         0.39 o                         
   0  -4   2          0.16          0.23         0.39 o                         
   1  -4   2          6.60          5.94         0.86 o                         
   2  -4   2         77.08         83.38         0.83 o                         
   3  -4   2        150.00        148.42         1.46 o                         
   4  -4   2         14.20         13.21         0.52 o                         
   5  -4   2         19.93         17.57         0.98 o                         
   6  -4   2         11.86         14.62         1.01 o                         
   7  -4   2          0.96          3.07         0.93 o                         
  -8  -3   2         15.30         11.17         1.04 o                         
  -7  -3   2          3.34          4.32         0.86 o                         
  -6  -3   2        200.53        175.55         1.94 o                         
  -5  -3   2         79.37         85.90         1.37 o                         
  -4  -3   2         35.10         40.33         0.47 o                         
  -3  -3   2         47.96         53.86         0.60 o                         
  -2  -3   2        221.48        224.35         1.40 o                         
  -1  -3   2        463.34        457.17         2.88 o                         
   0  -3   2       1984.30       2107.76         2.89 o                         
   1  -3   2        110.67        159.65         1.20 o                         
   2  -3   2         36.87         35.14         1.40 o                         
   3  -3   2         28.65         26.04         0.52 o                         
   4  -3   2         11.19         11.23         0.45 o                         
   5  -3   2         21.59         19.21         0.95 o                         
   6  -3   2         14.95         14.22         0.96 o                         
   7  -3   2        113.38        125.64         2.13 o                         
  -8  -2   2          0.20          0.59         0.86 o                         
  -7  -2   2         13.97         19.89         1.05 o                         
  -6  -2   2        210.13        216.43         2.18 o                         
  -5  -2   2          2.04          4.26         0.69 o                         
  -4  -2   2        902.29        897.13        15.72 o                         
  -3  -2   2        130.68        125.05         1.11 o                         
  -2  -2   2        184.18        183.50         1.28 o                         
  -1  -2   2        293.59        289.07         1.17 o                         
   0  -2   2        242.75        226.13         2.62 o                         
   1  -2   2        443.25        447.15         1.26 o                         
   2  -2   2         95.12        121.41         1.21 o                         
   3  -2   2         44.78         42.48         0.64 o                         
   4  -2   2          1.20          1.13         0.28 o                         
   5  -2   2         18.77         17.84         0.84 o                         
   6  -2   2          0.45          0.09         0.74 o                         
   7  -2   2         11.26         10.35         1.06 o                         
   8  -2   2          2.36          1.23         0.90 o                         
  -8  -1   2          0.03          0.91         0.78 o                         
  -7  -1   2          5.45          2.37         0.80 o                         
  -6  -1   2         21.74         20.59         1.01 o                         
  -5  -1   2         83.98         93.30         1.36 o                         
  -4  -1   2        366.42        362.50         2.27 o                         
  -3  -1   2        752.45        745.98         2.75 o                         
  -2  -1   2       1520.92       1559.70        13.40 o                         
  -1  -1   2        747.09        739.51         2.42 o                         
   0  -1   2       1876.50       1822.47        11.89 o                         
   1  -1   2          0.43          1.19         0.27 o                         
   2  -1   2        634.93        647.75         2.26 o                         
   3  -1   2         84.22         84.61         2.47 o                         
   4  -1   2         10.52         13.09         0.53 o                         
   5  -1   2         14.47         13.80         0.80 o                         
   6  -1   2          5.33          6.08         0.82 o                         
   7  -1   2          5.06          5.10         0.93 o                         
   8  -1   2          0.89          1.33         0.95 o                         
  -8   0   2          3.79          3.69         0.88 o                         
  -7   0   2         15.11         18.10         1.05 o                         
  -6   0   2          0.26         -0.08         0.73 o                         
  -5   0   2         18.40         16.31         0.81 o                         
  -4   0   2          1.20          1.59         0.56 o                         
  -3   0   2         12.53         13.11         0.55 o                         
  -2   0   2         17.81         18.55         0.47 o                         
  -1   0   2        104.78        122.73         0.75 o                         
   0   0   2        191.44        198.37         1.27 o                         
   1   0   2       1252.83       1302.79         7.13 o                         
   2   0   2       1607.76       1552.26         2.10 o                         
   3   0   2         20.85         26.72         1.41 o                         
   4   0   2        149.22        134.82         3.89 o                         
   5   0   2         96.40         95.75         1.63 o                         
   6   0   2         26.05         24.31         1.05 o                         
   7   0   2          0.01          0.34         0.81 o                         
   8   0   2          5.75          4.20         0.93 o                         
  -8   1   2          6.28          4.20         0.92 o                         
  -7   1   2          6.37          5.05         0.85 o                         
  -6   1   2         23.03         20.08         0.99 o                         
  -5   1   2         12.36         11.79         0.78 o                         
  -4   1   2         16.83         14.70         0.69 o                         
  -3   1   2         13.36         12.55         0.53 o                         
  -2   1   2         14.51         11.66         0.40 o                         
  -1   1   2       8812.37       8282.29        29.38 o                         
   0   1   2        470.34        420.03         3.07 o                         
   1   1   2        656.69        622.03         1.11 o                         
   2   1   2        238.10        276.45         0.97 o                         
   3   1   2         17.46         20.73         1.98 o                         
   4   1   2          9.94          8.05         0.51 o                         
   5   1   2         55.99         52.97         0.73 o                         
   6   1   2         46.91         52.65         2.39 o                         
   7   1   2         14.19         14.91         0.99 o                         
   8   1   2          7.21          7.00         0.99 o                         
   9   1   2          1.05          2.49         0.92 o                         
  -7   2   2          0.02         -0.05         0.76 o                         
  -6   2   2         19.26         16.56         0.96 o                         
  -5   2   2         31.89         27.67         0.95 o                         
  -4   2   2         89.78         81.51         1.20 o                         
  -3   2   2         60.37         55.78         0.88 o                         
  -2   2   2        103.51        113.75         0.71 o                         
  -1   2   2        745.28        752.47         1.26 o                         
   0   2   2       2711.24       2545.59        13.62 o                         
   1   2   2       8680.62       7860.31        14.92 o                         
   2   2   2         66.91         65.22         0.74 o                         
   3   2   2         88.94        103.79         1.41 o                         
   4   2   2         22.70         17.47         0.45 o                         
   5   2   2          0.14          0.24         0.35 o                         
   6   2   2         10.96          9.91         1.44 o                         
   7   2   2         14.63         14.56         1.03 o                         
   8   2   2         21.93         21.42         1.18 o                         
   9   2   2          0.10         -0.77         0.93 o                         
  -7   3   2          0.08          0.28         0.80 o                         
  -6   3   2         15.07         16.51         0.95 o                         
  -5   3   2          6.88          5.55         0.69 o                         
  -4   3   2         21.18         20.73         0.50 o                         
  -3   3   2         79.62         82.70         0.87 o                         
  -2   3   2        366.42        362.31         1.14 o                         
  -1   3   2        178.79        144.79         1.24 o                         
   0   3   2        244.63        254.65         1.67 o                         
   1   3   2        571.53        591.83         1.00 o                         
   2   3   2        220.07        206.63         0.77 o                         
   3   3   2         22.15         24.35         0.44 o                         
   4   3   2         27.83         26.40         0.65 o                         
   5   3   2         32.93         33.84         0.65 o                         
   6   3   2         69.48         64.12         0.99 o                         
   7   3   2          2.87          3.04         0.83 o                         
   8   3   2          0.03          0.12         0.86 o                         
   9   3   2          7.91          9.60         1.02 o                         
  -7   4   2          0.19         -0.92         0.92 o                         
  -6   4   2          0.30          0.88         0.72 o                         
  -5   4   2          3.94          5.00         0.53 o                         
  -4   4   2          5.03          3.96         0.33 o                         
  -3   4   2          5.92          7.26         0.44 o                         
  -2   4   2         30.58         30.02         0.49 o                         
  -1   4   2        137.04        147.88         0.71 o                         
   0   4   2         29.18         26.14         0.56 o                         
   1   4   2         62.91         60.52         0.53 o                         
   2   4   2        217.82        215.22         3.56 o                         
   3   4   2          3.45          3.13         0.16 o                         
   4   4   2         21.58         20.22         0.75 o                         
   5   4   2         18.89         19.58         0.52 o                         
   6   4   2        108.69        105.81         2.39 o                         
   7   4   2         31.59         26.48         1.25 o                         
   8   4   2          1.66          0.84         0.76 o                         
   9   4   2          2.95          3.42         0.88 o                         
  -6   5   2          0.82          0.78         0.53 o                         
  -5   5   2          6.12          4.60         0.55 o                         
  -4   5   2          6.32          6.35         0.40 o                         
  -3   5   2         17.18         17.08         0.42 o                         
  -2   5   2        155.45        153.56         0.75 o                         
  -1   5   2          0.00         -0.01         0.15 o                         
   0   5   2         54.47         51.92         0.36 o                         
   1   5   2          0.87          4.56         0.26 o                         
   2   5   2        331.10        310.19         1.84 o                         
   3   5   2          0.01         -0.13         0.17 o                         
   4   5   2        142.94        149.50         1.82 o                         
   5   5   2          2.19          2.04         0.29 o                         
   6   5   2         62.56         61.76         0.79 o                         
   7   5   2          1.60          1.93         0.43 o                         
   8   5   2          0.84          0.86         0.53 o                         
   9   5   2          0.08          0.53         0.55 o                         
  -6   6   2          0.08          0.32         0.76 o                         
  -5   6   2          3.32          4.42         0.81 o                         
  -4   6   2          6.70          5.57         0.43 o                         
  -3   6   2          0.08         -0.10         0.34 o                         
  -2   6   2          0.79          1.08         0.36 o                         
  -1   6   2          5.15          5.84         0.70 o                         
   0   6   2        274.11        267.38         1.36 o                         
   1   6   2          5.14          4.93         0.25 o                         
   2   6   2          1.26          0.81         0.16 o                         
   3   6   2         13.83         11.57         0.30 o                         
   4   6   2         92.37         99.58         1.12 o                         
   5   6   2         10.96         10.94         0.43 o                         
   6   6   2         61.60         61.90         1.19 o                         
   7   6   2          1.19          1.37         0.41 o                         
   8   6   2          5.51          5.77         0.59 o                         
   9   6   2          3.09          4.78         0.65 o                         
  -5   7   2          7.59          7.99         0.89 o                         
  -4   7   2          0.02         -0.04         0.51 o                         
  -3   7   2         12.68         13.58         0.62 o                         
  -2   7   2         18.08         17.22         0.80 o                         
  -1   7   2          9.50          7.58         0.84 o                         
   0   7   2         17.61         15.74         0.49 o                         
   1   7   2         83.46         69.91         0.85 o                         
   2   7   2          0.52          2.01         0.41 o                         
   3   7   2          1.05          1.15         0.42 o                         
   4   7   2          4.35          5.60         0.27 o                         
   5   7   2          0.56          0.90         0.30 o                         
   6   7   2         10.34          9.35         0.42 o                         
   7   7   2          0.98          0.19         0.40 o                         
   8   7   2         13.93         11.39         0.55 o                         
  -4   8   2          2.81          2.59         0.55 o                         
  -3   8   2          1.54          1.19         0.54 o                         
  -2   8   2         74.41         74.68         1.71 o                         
  -1   8   2          2.60          2.85         0.84 o                         
   0   8   2          0.89          1.11         0.83 o                         
   1   8   2          1.20          1.16         0.76 o                         
   2   8   2         14.08         11.82         0.86 o                         
   3   8   2         17.90         19.25         0.69 o                         
   4   8   2          0.14         -0.14         0.37 o                         
   5   8   2         11.16         10.84         0.62 o                         
   6   8   2         16.19         16.10         0.66 o                         
   7   8   2          1.09          0.96         0.87 o                         
   8   8   2          2.08          0.73         0.45 o                         
  -4   9   2          0.04         -0.23         0.57 o                         
  -3   9   2          0.76          0.11         0.96 o                         
  -2   9   2          8.81          8.86         1.10 o                         
  -1   9   2         19.87         21.94         1.19 o                         
   0   9   2         90.93         93.80         1.94 o                         
   1   9   2         35.88         33.82         1.35 o                         
   2   9   2        119.61        116.95         2.03 o                         
   3   9   2         28.11         29.29         1.22 o                         
   4   9   2         57.27         59.00         1.43 o                         
   5   9   2         30.38         32.28         0.83 o                         
   6   9   2          6.97          8.81         1.32 o                         
   7   9   2          2.32          1.43         1.42 o                         
   8   9   2          0.59          1.34         0.98 o                         
  -3  10   2          1.87          1.29         0.92 o                         
  -2  10   2          0.31         -0.65         0.93 o                         
  -1  10   2          5.90          6.14         0.98 o                         
   0  10   2         21.42         16.39         1.19 o                         
   1  10   2          5.62          5.76         0.97 o                         
   2  10   2          0.16         -0.12         0.89 o                         
   3  10   2          4.33          5.14         0.94 o                         
   4  10   2         77.84         71.75         1.74 o                         
   5  10   2         19.87         23.26         0.83 o                         
   6  10   2         20.13         23.17         0.82 o                         
   7  10   2         17.35         22.44         1.70 o                         
  -1  11   2          4.17          5.05         1.03 o                         
   0  11   2          9.15         10.93         1.17 o                         
   1  11   2          0.58          0.85         0.91 o                         
   2  11   2          0.48          0.46         0.84 o                         
   3  11   2         16.37         15.54         1.15 o                         
   4  11   2          0.87          1.07         0.90 o                         
   5  11   2          5.20          5.37         0.84 o                         
   6  11   2         20.38         17.50         1.01 o                         
   1  12   2          1.57          1.45         0.98 o                         
   2  12   2          7.53          9.10         1.16 o                         
   3  12   2          0.00          1.07         0.97 o                         
   4  12   2          0.87          1.51         0.91 o                         
  -4 -10   3          0.31          0.23         0.95 o                         
  -3 -10   3          5.33          5.22         1.08 o                         
  -2 -10   3          3.91          3.22         1.01 o                         
  -1 -10   3          8.33          8.52         1.12 o                         
   0 -10   3          0.13         -0.25         0.99 o                         
   1 -10   3          2.61          2.09         1.10 o                         
  -5  -9   3          0.76          0.90         0.65 o                         
  -4  -9   3          0.28         -0.12         0.50 o                         
  -3  -9   3          1.98          0.97         0.71 o                         
  -2  -9   3          0.14          0.04         0.94 o                         
  -1  -9   3          0.54          1.22         0.96 o                         
   0  -9   3          2.85          2.80         0.97 o                         
   1  -9   3         17.40         13.70         1.15 o                         
   2  -9   3          0.12          0.05         0.92 o                         
   3  -9   3         14.47         18.43         1.26 o                         
  -6  -8   3          3.24          3.28         0.79 o                         
  -5  -8   3          0.22         -0.11         0.62 o                         
  -4  -8   3          0.17         -0.28         0.35 o                         
  -3  -8   3          2.29          2.00         0.46 o                         
  -2  -8   3         13.58         12.70         1.10 o                         
  -1  -8   3          0.00         -0.28         0.84 o                         
   0  -8   3          0.12         -0.06         0.90 o                         
   1  -8   3          6.25          6.31         1.00 o                         
   2  -8   3          0.28         -0.94         0.94 o                         
   3  -8   3          4.82          4.07         0.58 o                         
   4  -8   3          0.86          0.92         0.83 o                         
  -7  -7   3          1.55          0.36         0.72 o                         
  -6  -7   3         22.95         24.32         1.01 o                         
  -5  -7   3          0.04          0.46         0.37 o                         
  -4  -7   3         14.28         15.16         0.45 o                         
  -3  -7   3          1.12          1.54         0.36 o                         
  -2  -7   3         10.52         12.62         1.06 o                         
  -1  -7   3          0.49          0.62         0.80 o                         
   0  -7   3         32.44         32.84         1.30 o                         
   1  -7   3         12.88         10.26         1.03 o                         
   2  -7   3          0.10          0.08         0.82 o                         
   3  -7   3          2.65          3.04         0.60 o                         
   4  -7   3          0.00         -0.09         0.40 o                         
   5  -7   3          0.34          0.23         0.99 o                         
  -7  -6   3          1.62          2.75         0.83 o                         
  -6  -6   3          0.32          0.58         0.66 o                         
  -5  -6   3          0.78         -0.40         0.66 o                         
  -4  -6   3          4.76          2.74         0.35 o                         
  -3  -6   3         33.87         33.26         0.57 o                         
  -2  -6   3         19.84         19.95         0.60 o                         
  -1  -6   3         40.07         37.35         1.20 o                         
   0  -6   3         22.72         26.65         1.10 o                         
   1  -6   3          2.34          1.44         0.79 o                         
   2  -6   3        103.13        101.74         1.92 o                         
   3  -6   3          0.08         -0.38         0.40 o                         
   4  -6   3         33.98         32.14         0.66 o                         
   5  -6   3          2.26          2.70         0.50 o                         
   6  -6   3          0.94          0.74         0.49 o                         
  -7  -5   3          1.52          1.94         0.78 o                         
  -6  -5   3          1.02          0.71         0.69 o                         
  -5  -5   3          1.79          2.22         0.68 o                         
  -4  -5   3         50.12         51.04         0.57 o                         
  -3  -5   3         17.51         14.38         0.29 o                         
  -2  -5   3         20.02         22.27         0.40 o                         
  -1  -5   3         13.38         13.08         0.82 o                         
   0  -5   3          0.28          0.26         0.25 o                         
   1  -5   3         60.60         60.43         0.75 o                         
   2  -5   3         10.71         12.07         0.91 o                         
   3  -5   3        133.50        127.59         0.98 o                         
   4  -5   3         42.83         41.95         0.75 o                         
   5  -5   3          1.87          2.25         0.54 o                         
   6  -5   3          7.67          7.99         0.71 o                         
  -8  -4   3         21.10         17.92         1.17 o                         
  -7  -4   3         13.99         15.32         0.96 o                         
  -6  -4   3          1.93          1.63         0.73 o                         
  -5  -4   3          0.81          0.19         0.65 o                         
  -4  -4   3          3.91          4.64         0.43 o                         
  -3  -4   3         24.95         27.41         0.40 o                         
  -2  -4   3        256.01        245.09         3.16 o                         
  -1  -4   3        128.72        128.80         1.59 o                         
   0  -4   3        256.25        264.90         2.15 o                         
   1  -4   3        299.69        288.57         2.41 o                         
   2  -4   3         50.11         47.87         1.15 o                         
   3  -4   3         89.24         89.17         0.77 o                         
   4  -4   3          0.25          0.60         0.38 o                         
   5  -4   3        213.17        221.49         2.42 o                         
   6  -4   3         27.82         32.96         1.21 o                         
   7  -4   3          0.43          0.56         0.94 o                         
  -8  -3   3         43.36         41.46         1.42 o                         
  -7  -3   3          2.72          4.31         0.85 o                         
  -6  -3   3         73.95         68.17         1.45 o                         
  -5  -3   3          3.26          3.58         0.70 o                         
  -4  -3   3          0.71          0.20         0.37 o                         
  -3  -3   3          3.18          2.67         0.23 o                         
  -2  -3   3         95.87         78.72         0.50 o                         
  -1  -3   3          4.39          2.14         0.14 o                         
   0  -3   3         40.55         51.03         0.78 o                         
   1  -3   3        392.17        470.90         1.54 o                         
   2  -3   3        131.22        145.71         1.32 o                         
   3  -3   3         40.89         41.84         0.67 o                         
   4  -3   3         24.49         22.15         1.00 o                         
   5  -3   3        116.51        110.99         1.74 o                         
   6  -3   3          1.36          2.06         0.89 o                         
   7  -3   3         48.50         47.86         1.54 o                         
  -8  -2   3          2.31          1.68         0.97 o                         
  -7  -2   3          2.28          2.05         0.83 o                         
  -6  -2   3         88.91         85.89         1.52 o                         
  -5  -2   3          8.01          8.18         0.76 o                         
  -4  -2   3         28.26         29.04         0.58 o                         
  -3  -2   3          6.72          4.50         0.35 o                         
  -2  -2   3        108.97        106.47         1.81 o                         
  -1  -2   3          4.09          4.05         0.17 o                         
   0  -2   3        585.98        577.94         1.66 o                         
   1  -2   3        710.16        746.99         1.68 o                         
   2  -2   3          5.60          5.59         0.49 o                         
   3  -2   3          7.16          6.93         0.36 o                         
   4  -2   3         29.76         28.46         0.57 o                         
   5  -2   3          0.05         -0.67         0.67 o                         
   6  -2   3         18.43         19.83         1.02 o                         
   7  -2   3         34.03         38.31         1.38 o                         
   8  -2   3          8.67          8.60         1.14 o                         
  -8  -1   3          2.06          1.57         0.90 o                         
  -7  -1   3          0.70          0.68         0.80 o                         
  -6  -1   3         17.69         19.25         0.96 o                         
  -5  -1   3         70.55         76.10         1.29 o                         
  -4  -1   3        288.72        301.25         2.11 o                         
  -3  -1   3        480.32        469.51         2.29 o                         
  -2  -1   3         47.98         43.34         0.83 o                         
  -1  -1   3         32.67         32.93         1.11 o                         
   0  -1   3          0.63          1.22         0.08 o                         
   1  -1   3         57.35         56.47         0.31 o                         
   2  -1   3         14.34         14.15         0.48 o                         
   3  -1   3        337.96        325.52         1.39 o                         
   4  -1   3          8.28          6.58         0.60 o                         
   5  -1   3         25.61         25.68         0.93 o                         
   6  -1   3          0.17          0.37         0.75 o                         
   7  -1   3         47.01         49.64         1.47 o                         
   8  -1   3          5.76          6.43         1.04 o                         
  -8   0   3          0.38         -0.16         0.81 o                         
  -7   0   3          1.64          2.66         0.81 o                         
  -6   0   3          1.18          0.86         0.68 o                         
  -5   0   3          0.72          0.98         0.64 o                         
  -4   0   3          1.06          4.30         0.57 o                         
  -3   0   3       1460.13       1405.24         3.77 o                         
  -2   0   3         71.02         64.95         0.78 o                         
  -1   0   3        417.11        410.92         1.20 o                         
   0   0   3        778.35        736.90         4.33 o                         
   1   0   3        168.32        169.27         0.70 o                         
   2   0   3         48.54         45.12         0.60 o                         
   3   0   3        487.04        489.38         1.99 o                         
   4   0   3        530.79        548.94         2.20 o                         
   5   0   3          6.70          6.29         0.45 o                         
   6   0   3          3.78          4.21         0.47 o                         
   7   0   3         17.71         17.86         1.07 o                         
   8   0   3          0.13         -0.89         0.90 o                         
  -7   1   3          0.02          0.58         0.76 o                         
  -6   1   3          1.58          3.69         0.76 o                         
  -5   1   3         13.85         14.96         0.80 o                         
  -4   1   3          0.09          0.15         0.49 o                         
  -3   1   3         64.66         58.73         0.90 o                         
  -2   1   3         33.78         29.05         0.80 o                         
  -1   1   3        379.07        382.44         2.84 o                         
   0   1   3        219.30        218.73         1.86 o                         
   1   1   3         70.86         73.81         0.44 o                         
   2   1   3       1298.05       1269.58         2.99 o                         
   3   1   3        439.93        447.60         1.30 o                         
   4   1   3         89.01        105.70         0.67 o                         
   5   1   3        123.36        134.98         1.11 o                         
   6   1   3        141.48        139.90         1.29 o                         
   7   1   3          1.52          2.27         0.83 o                         
   8   1   3          0.00          0.18         0.85 o                         
   9   1   3          0.34          2.12         1.01 o                         
  -7   2   3         10.51          8.62         0.85 o                         
  -6   2   3         28.64         28.32         1.05 o                         
  -5   2   3          0.73          1.17         0.59 o                         
  -4   2   3          8.34          8.91         0.58 o                         
  -3   2   3        172.87        158.66         1.35 o                         
  -2   2   3          6.88          5.50         0.37 o                         
  -1   2   3          0.36          0.02         0.17 o                         
   0   2   3        452.59        478.14         0.69 o                         
   1   2   3        308.83        336.61         1.09 o                         
   2   2   3        372.27        366.60         0.94 o                         
   3   2   3        250.34        258.27         2.00 o                         
   4   2   3        792.17        799.72         3.92 o                         
   5   2   3         24.33         22.45         0.58 o                         
   6   2   3          6.74          6.41         0.49 o                         
   7   2   3         17.45         22.33         1.04 o                         
   8   2   3          8.76          7.81         0.97 o                         
   9   2   3          0.32         -0.96         0.96 o                         
  -7   3   3          1.10          1.28         0.60 o                         
  -6   3   3          0.17          0.37         0.66 o                         
  -5   3   3         35.51         36.34         1.03 o                         
  -4   3   3         23.79         22.07         0.61 o                         
  -3   3   3         27.74         29.10         0.88 o                         
  -2   3   3        111.25        129.31         1.51 o                         
  -1   3   3         20.52         21.61         0.22 o                         
   0   3   3         19.27         16.65         0.29 o                         
   1   3   3        198.98        187.52         1.26 o                         
   2   3   3        154.23        146.58         0.64 o                         
   3   3   3        163.42        165.84         2.07 o                         
   4   3   3         79.41         78.31         0.88 o                         
   5   3   3          8.92          8.05         0.47 o                         
   6   3   3         15.99         18.92         1.47 o                         
   7   3   3         39.66         42.80         3.23 o                         
   8   3   3          4.94          3.63         0.89 o                         
   9   3   3          2.12          3.16         0.96 o                         
  -6   4   3          0.00         -0.46         0.90 o                         
  -5   4   3          0.33         -0.55         0.78 o                         
  -4   4   3         37.65         36.51         2.09 o                         
  -3   4   3         34.04         31.05         0.42 o                         
  -2   4   3         34.91         37.09         0.54 o                         
  -1   4   3         28.04         31.62         0.32 o                         
   0   4   3       2077.81       2092.74         6.27 o                         
   1   4   3        307.90        327.14         1.31 o                         
   2   4   3        460.61        439.42         0.99 o                         
   3   4   3          8.87          7.17         0.18 o                         
   4   4   3         23.53         27.34         0.52 o                         
   5   4   3        178.31        174.30         1.04 o                         
   6   4   3         17.29         15.71         0.57 o                         
   7   4   3         25.27         32.17         0.67 o                         
   8   4   3          4.82          5.73         0.86 o                         
   9   4   3          0.07          0.30         0.89 o                         
  -6   5   3          0.25         -0.26         0.56 o                         
  -5   5   3          0.01         -0.56         0.56 o                         
  -4   5   3          8.98          6.86         0.52 o                         
  -3   5   3          0.00         -0.04         0.30 o                         
  -2   5   3         59.49         53.85         1.28 o                         
  -1   5   3         73.11         72.46         1.49 o                         
   0   5   3         41.33         40.63         0.75 o                         
   1   5   3         69.69         68.12         0.42 o                         
   2   5   3        411.20        417.87         3.46 o                         
   3   5   3        261.00        259.20         1.63 o                         
   4   5   3        339.68        342.20         3.40 o                         
   5   5   3         19.32         20.53         0.67 o                         
   6   5   3         20.88         25.60         0.63 o                         
   7   5   3         16.42         13.47         0.55 o                         
   8   5   3          1.05          0.47         0.44 o                         
   9   5   3          0.56          0.09         0.58 o                         
  -6   6   3          0.00          0.18         1.30 o                         
  -5   6   3          0.34          0.17         0.52 o                         
  -4   6   3         20.41         21.22         0.56 o                         
  -3   6   3          0.61          0.52         0.36 o                         
  -2   6   3          9.45          9.09         0.38 o                         
  -1   6   3          3.57          5.11         1.22 o                         
   0   6   3          3.68          3.91         0.26 o                         
   1   6   3         18.16         17.42         0.60 o                         
   2   6   3         42.80         36.74         1.10 o                         
   3   6   3          8.50          5.20         0.35 o                         
   4   6   3         90.00         88.11         0.85 o                         
   5   6   3         69.19         70.17         0.88 o                         
   6   6   3         22.04         20.79         0.54 o                         
   7   6   3         10.52         12.39         0.53 o                         
   8   6   3          5.71          7.06         0.51 o                         
   9   6   3          0.00          0.64         0.59 o                         
  -5   7   3          1.59          2.24         0.82 o                         
  -4   7   3         24.14         26.42         0.78 o                         
  -3   7   3          2.07          2.85         0.40 o                         
  -2   7   3         17.48         19.49         0.49 o                         
  -1   7   3          1.79          2.48         0.43 o                         
   0   7   3          6.96          6.53         0.41 o                         
   1   7   3          4.60          3.68         0.33 o                         
   2   7   3         41.51         36.44         0.52 o                         
   3   7   3          5.48          4.74         0.44 o                         
   4   7   3         45.15         52.51         0.80 o                         
   5   7   3          1.48          1.26         0.44 o                         
   6   7   3         18.31         16.54         0.91 o                         
   7   7   3          2.40          1.35         0.42 o                         
   8   7   3          4.25          3.40         0.51 o                         
   9   7   3          0.00          0.82         0.77 o                         
  -4   8   3          0.67          0.35         0.53 o                         
  -3   8   3          0.36          0.39         0.53 o                         
  -2   8   3          3.15          0.64         0.93 o                         
  -1   8   3        141.53        145.53         2.27 o                         
   0   8   3        411.24        400.26         3.44 o                         
   1   8   3         69.22         65.52         0.85 o                         
   2   8   3        137.50        129.53         2.68 o                         
   3   8   3         14.63         16.70         0.66 o                         
   4   8   3         21.27         17.91         0.81 o                         
   5   8   3          0.44          0.60         0.47 o                         
   6   8   3          0.30         -0.04         0.52 o                         
   7   8   3          3.02          5.53         0.99 o                         
   8   8   3          0.38         -0.02         0.63 o                         
  -3   9   3          0.01          0.23         0.84 o                         
  -2   9   3          0.82         -0.74         0.97 o                         
  -1   9   3         60.63         57.77         1.65 o                         
   0   9   3          6.77          4.27         1.05 o                         
   1   9   3         28.57         31.84         1.30 o                         
   2   9   3        335.39        325.09         5.87 o                         
   3   9   3        111.70        113.06         1.41 o                         
   4   9   3         66.48         74.95         1.21 o                         
   5   9   3         30.86         39.04         0.85 o                         
   6   9   3          0.98          0.62         0.56 o                         
   7   9   3          0.84          0.17         0.55 o                         
   8   9   3          0.03         -0.93         0.98 o                         
  -2  10   3          0.56          0.00         1.01 o                         
  -1  10   3          0.03         -0.25         1.02 o                         
   0  10   3          3.38          3.55         0.95 o                         
   1  10   3         43.13         43.69         1.49 o                         
   2  10   3          2.06          3.04         0.90 o                         
   3  10   3          0.29          0.90         0.88 o                         
   4  10   3        171.69        182.02         4.29 o                         
   5  10   3          4.11          4.16         0.65 o                         
   6  10   3          9.48         10.34         0.69 o                         
   7  10   3          5.46          7.85         2.08 o                         
  -1  11   3          1.69          2.82         1.01 o                         
   0  11   3          7.42          5.12         1.15 o                         
   1  11   3          0.33          0.63         0.94 o                         
   2  11   3         12.43         13.89         1.12 o                         
   3  11   3          8.27          7.81         0.99 o                         
   4  11   3          0.05          0.92         0.86 o                         
   5  11   3          4.12          3.14         1.13 o                         
   6  11   3         39.45         40.58         2.68 o                         
   1  12   3          0.27         -0.09         1.02 o                         
   2  12   3          3.77          4.49         1.06 o                         
   3  12   3          0.46          0.97         0.90 o                         
   4  12   3          1.17          2.78         0.86 o                         
   5  12   3          2.32          0.17         0.89 o                         
  -3 -10   4          0.36          0.89         1.05 o                         
  -2 -10   4          5.48          9.32         1.28 o                         
  -1 -10   4          3.55          2.67         0.98 o                         
   0 -10   4          0.51          0.74         1.06 o                         
  -4  -9   4          1.23          1.25         0.92 o                         
  -3  -9   4          0.24         -0.03         0.97 o                         
  -2  -9   4          0.96          3.14         0.99 o                         
  -1  -9   4          0.79         -0.39         0.91 o                         
   0  -9   4          0.11         -0.26         1.01 o                         
   1  -9   4          2.48          4.90         1.10 o                         
   2  -9   4          0.50          0.59         0.93 o                         
  -5  -8   4          2.40          2.65         0.72 o                         
  -4  -8   4          0.65          0.86         0.53 o                         
  -3  -8   4          0.00         -0.09         0.88 o                         
  -2  -8   4          2.73          3.51         0.94 o                         
  -1  -8   4          6.09          6.06         1.06 o                         
   0  -8   4          2.66          2.31         0.95 o                         
   1  -8   4          1.97          1.69         1.01 o                         
   2  -8   4          0.25          0.53         0.94 o                         
   3  -8   4          9.34         11.03         0.68 o                         
   4  -8   4          3.40          3.90         0.66 o                         
  -6  -7   4          3.52          2.33         0.81 o                         
  -5  -7   4          0.39         -0.25         0.70 o                         
  -4  -7   4          0.35          0.00         0.52 o                         
  -3  -7   4          3.06          4.24         0.57 o                         
  -2  -7   4          2.48          1.80         0.91 o                         
  -1  -7   4          3.81          5.19         0.91 o                         
   0  -7   4          2.70          4.93         0.94 o                         
   1  -7   4          1.24          2.39         0.91 o                         
   2  -7   4          1.27          1.31         0.93 o                         
   3  -7   4         14.87         12.60         1.11 o                         
   4  -7   4          0.44          0.91         0.42 o                         
   5  -7   4          9.07          9.71         0.63 o                         
  -6  -6   4          5.49          3.39         0.76 o                         
  -5  -6   4          0.01          0.32         0.68 o                         
  -4  -6   4         24.13         24.29         0.73 o                         
  -3  -6   4        179.21        194.51         1.52 o                         
  -2  -6   4         64.01         54.37         1.52 o                         
  -1  -6   4          2.71          2.96         0.88 o                         
   0  -6   4          0.18          0.61         0.87 o                         
   1  -6   4        113.17        114.30         2.00 o                         
   2  -6   4         16.09         13.22         1.10 o                         
   3  -6   4          8.57          8.69         0.69 o                         
   4  -6   4          2.26          2.04         0.44 o                         
   5  -6   4          8.49          6.94         0.57 o                         
  -6  -5   4          0.05         -0.16         0.70 o                         
  -5  -5   4          2.79          3.97         0.73 o                         
  -4  -5   4         22.23         21.83         0.68 o                         
  -3  -5   4         12.35          7.21         0.60 o                         
  -2  -5   4        119.55        116.55         0.75 o                         
  -1  -5   4        213.78        208.62         2.36 o                         
   0  -5   4          0.92          0.61         0.25 o                         
   1  -5   4         67.54         67.92         0.80 o                         
   2  -5   4         24.13         22.35         0.83 o                         
   3  -5   4        448.18        443.26         2.22 o                         
   4  -5   4         62.62         65.14         0.83 o                         
   5  -5   4         17.01         19.02         0.71 o                         
   6  -5   4          2.02          3.74         0.57 o                         
  -7  -4   4          0.85          1.41         0.88 o                         
  -4  -4   4         12.24          9.86         0.54 o                         
  -3  -4   4         28.84         30.99         0.43 o                         
  -2  -4   4         27.79         29.76         0.41 o                         
  -1  -4   4          8.13          6.04         0.70 o                         
   0  -4   4          0.00         -0.06         0.24 o                         
   1  -4   4         27.78         24.14         0.47 o                         
   2  -4   4         34.99         39.21         0.63 o                         
   3  -4   4         63.83         62.61         0.86 o                         
   4  -4   4        243.09        242.95         1.38 o                         
   5  -4   4        180.02        173.72         1.51 o                         
   6  -4   4         23.70         25.25         1.16 o                         
   7  -4   4          2.53          1.52         0.96 o                         
  -7  -3   4          2.03          1.75         0.79 o                         
  -6  -3   4          9.22          7.46         0.86 o                         
  -5  -3   4          0.16         -0.20         0.72 o                         
  -4  -3   4          0.01          0.15         0.42 o                         
  -3  -3   4         11.61         11.86         0.51 o                         
  -2  -3   4         38.95         37.07         0.53 o                         
  -1  -3   4         55.09         61.23         0.80 o                         
   0  -3   4         18.74         23.05         0.42 o                         
   1  -3   4         49.92         52.53         1.11 o                         
   2  -3   4         50.14         52.53         0.84 o                         
   3  -3   4         23.67         28.86         0.56 o                         
   4  -3   4        117.82        121.44         1.19 o                         
   5  -3   4         83.34         81.80         1.67 o                         
   6  -3   4         47.12         51.12         1.43 o                         
   7  -3   4          6.54          3.03         0.95 o                         
  -7  -2   4          5.21          3.77         0.87 o                         
  -6  -2   4         13.77         14.54         0.92 o                         
  -5  -2   4          0.07         -0.12         0.67 o                         
  -4  -2   4        104.33        108.23         1.02 o                         
  -3  -2   4         27.24         25.35         0.84 o                         
  -2  -2   4         64.31         59.71         1.34 o                         
  -1  -2   4         45.20         45.52         0.50 o                         
   0  -2   4        347.15        378.53         4.33 o                         
   1  -2   4        263.18        281.45         1.38 o                         
   2  -2   4         67.21         53.16         0.57 o                         
   3  -2   4         17.86         17.67         0.71 o                         
   4  -2   4         21.04         21.11         0.57 o                         
   5  -2   4         17.70         20.37         0.97 o                         
   6  -2   4         16.27         15.11         1.06 o                         
   7  -2   4         71.53         78.11         1.76 o                         
   8  -2   4          3.44          4.41         1.07 o                         
  -7  -1   4          2.38          3.51         0.87 o                         
  -6  -1   4          2.31          2.18         0.74 o                         
  -5  -1   4         20.52         17.92         0.88 o                         
  -4  -1   4          1.52          0.61         0.35 o                         
  -3  -1   4         29.05         31.36         0.56 o                         
  -2  -1   4        262.67        287.69         2.64 o                         
  -1  -1   4          7.65          6.48         0.27 o                         
   0  -1   4         59.47         52.31         0.50 o                         
   1  -1   4         94.76         87.15         0.43 o                         
   2  -1   4       1486.17       1503.54         4.27 o                         
   3  -1   4          3.73          4.68         0.43 o                         
   4  -1   4        134.72        131.82         1.06 o                         
   5  -1   4          0.11         -0.65         0.65 o                         
   6  -1   4         14.70         12.61         0.96 o                         
   7  -1   4          0.44          0.25         0.84 o                         
   8  -1   4         13.39         14.27         1.13 o                         
  -7   0   4          1.38          0.06         0.76 o                         
  -6   0   4          0.05          0.43         0.67 o                         
  -5   0   4          8.43          7.08         0.72 o                         
  -4   0   4         92.18        104.32         1.35 o                         
  -3   0   4         26.30         29.00         0.78 o                         
  -2   0   4          6.93          6.94         0.85 o                         
  -1   0   4        257.88        258.61         1.59 o                         
   0   0   4        201.55        195.92         1.19 o                         
   1   0   4        452.60        424.19         2.95 o                         
   2   0   4        435.30        459.35         2.13 o                         
   3   0   4          0.70          0.42         0.30 o                         
   4   0   4        471.25        504.23         4.24 o                         
   5   0   4          0.63          0.05         0.63 o                         
   6   0   4         11.27          9.59         0.64 o                         
   7   0   4          0.00         -0.30         0.81 o                         
   8   0   4          0.08         -0.43         0.87 o                         
  -7   1   4          2.23          0.27         0.82 o                         
  -6   1   4          2.07          1.91         0.71 o                         
  -5   1   4          0.05          0.10         0.62 o                         
  -4   1   4         39.25         32.46         0.87 o                         
  -3   1   4        143.84        143.36         3.27 o                         
  -2   1   4        182.33        180.45         1.03 o                         
  -1   1   4         18.38         22.62         1.31 o                         
   0   1   4          9.73          9.36         0.23 o                         
   1   1   4        166.11        162.44         1.10 o                         
   2   1   4        121.57        123.97         0.69 o                         
   3   1   4       1179.11       1189.21         2.37 o                         
   4   1   4         82.63         76.81         0.67 o                         
   5   1   4          3.60          2.78         0.42 o                         
   6   1   4         40.32         36.69         0.80 o                         
   7   1   4          3.40          1.47         0.50 o                         
   8   1   4          0.94          0.64         0.83 o                         
   9   1   4          0.22          0.86         0.91 o                         
  -7   2   4          3.87          4.48         0.62 o                         
  -6   2   4          0.01          0.22         0.52 o                         
  -5   2   4          2.61          4.33         1.39 o                         
  -4   2   4         16.92         15.71         0.56 o                         
  -3   2   4         27.82         27.60         1.00 o                         
  -2   2   4         19.77         21.79         1.11 o                         
  -1   2   4        173.26        165.99         2.46 o                         
   0   2   4         74.20         74.86         0.93 o                         
   1   2   4        335.22        344.73         2.90 o                         
   2   2   4          0.01          0.33         0.11 o                         
   3   2   4         24.08         19.98         0.34 o                         
   4   2   4         37.67         42.91         0.43 o                         
   5   2   4         89.05         96.36         1.46 o                         
   6   2   4         21.18         21.18         0.64 o                         
   7   2   4          0.07          0.70         0.49 o                         
   8   2   4          4.26          2.03         0.84 o                         
   9   2   4          0.03          0.95         0.87 o                         
  -7   3   4          0.56         -0.98         0.98 o                         
  -6   3   4          1.64          1.63         0.64 o                         
  -5   3   4          7.24          8.40         0.57 o                         
  -4   3   4          0.00          0.12         0.41 o                         
  -3   3   4         11.79         12.52         0.48 o                         
  -2   3   4         54.84         56.41         1.30 o                         
  -1   3   4         17.42         13.02         0.56 o                         
   0   3   4       2245.66       2174.04         8.73 o                         
   1   3   4         28.60         25.32         0.58 o                         
   2   3   4        112.85        115.74         0.55 o                         
   3   3   4         88.63         90.57         0.50 o                         
   4   3   4         25.44         24.94         0.44 o                         
   5   3   4          0.14          0.09         0.38 o                         
   6   3   4          0.02         -0.80         0.84 o                         
   7   3   4          0.13         -0.16         0.60 o                         
   8   3   4          1.63          1.34         0.82 o                         
   9   3   4          1.00         -0.03         0.94 o                         
  -6   4   4          3.08          2.14         0.97 o                         
  -5   4   4          0.69          0.29         0.94 o                         
  -4   4   4          7.35          8.22         0.93 o                         
  -3   4   4         12.55         10.89         0.48 o                         
  -2   4   4          1.13          1.53         0.22 o                         
  -1   4   4        137.85        134.45         1.24 o                         
   0   4   4          7.75          4.45         0.39 o                         
   1   4   4        176.83        183.05         0.79 o                         
   2   4   4       1232.73       1283.17         2.87 o                         
   3   4   4        145.05        143.61         1.26 o                         
   4   4   4         37.11         41.53         0.83 o                         
   5   4   4         19.14         16.25         0.78 o                         
   6   4   4          0.00         -0.19         0.49 o                         
   7   4   4          2.17          1.21         0.46 o                         
   8   4   4          1.93          3.16         0.49 o                         
   9   4   4          0.05         -0.08         0.59 o                         
  -6   5   4          3.60          2.04         0.61 o                         
  -5   5   4          3.56          1.93         0.56 o                         
  -4   5   4          3.43          3.22         0.57 o                         
  -3   5   4         12.89         12.19         0.53 o                         
  -2   5   4          3.77          3.41         0.31 o                         
  -1   5   4          0.27          0.61         0.24 o                         
   0   5   4         24.13         21.60         0.49 o                         
   1   5   4         53.73         63.20         0.59 o                         
   2   5   4        120.51        135.61         0.94 o                         
   3   5   4        233.87        234.15         1.79 o                         
   4   5   4        257.73        277.42         1.83 o                         
   5   5   4         22.31         22.20         0.66 o                         
   6   5   4          5.26          4.23         0.43 o                         
   7   5   4          3.18          1.44         0.44 o                         
   8   5   4          0.04         -0.45         0.45 o                         
   9   5   4          0.24          1.01         0.63 o                         
  -5   6   4          4.55          4.25         0.59 o                         
  -4   6   4         69.21         71.03         2.74 o                         
  -3   6   4          0.52          0.76         0.58 o                         
  -2   6   4          8.79         11.71         0.46 o                         
  -1   6   4         13.41         13.03         0.64 o                         
   0   6   4         31.51         31.27         0.56 o                         
   1   6   4         27.39         23.49         0.70 o                         
   2   6   4         77.49         83.54         0.71 o                         
   3   6   4          0.01          0.63         0.45 o                         
   4   6   4         20.25         20.96         0.41 o                         
   5   6   4         10.32         13.17         0.35 o                         
   6   6   4         69.36         67.54         1.15 o                         
   7   6   4         24.30         21.28         0.60 o                         
   8   6   4          1.31          1.62         0.47 o                         
   9   6   4          2.10          2.83         0.59 o                         
  -5   7   4          0.34          0.47         0.59 o                         
  -4   7   4          4.03          4.25         0.47 o                         
  -3   7   4         10.49          9.49         0.68 o                         
  -2   7   4        231.76        242.65         2.00 o                         
  -1   7   4         69.23         74.67         1.08 o                         
   0   7   4         53.06         50.08         0.80 o                         
   1   7   4         16.66         17.23         0.42 o                         
   2   7   4         79.01         78.13         0.82 o                         
   3   7   4          0.38          0.15         0.41 o                         
   4   7   4          1.72          1.11         0.34 o                         
   5   7   4          0.02          0.45         0.41 o                         
   6   7   4          1.11          2.99         0.51 o                         
   7   7   4          4.52          7.36         2.00 o                         
   8   7   4          1.97          1.33         1.00 o                         
   9   7   4          0.01         -0.45         0.49 o                         
  -4   8   4          0.98          1.40         0.53 o                         
  -3   8   4          4.45          3.85         0.55 o                         
  -2   8   4         32.58         33.16         1.20 o                         
  -1   8   4          1.63          1.33         0.56 o                         
   0   8   4        494.90        486.33         3.93 o                         
   1   8   4        104.23        105.28         0.91 o                         
   2   8   4         40.19         41.43         0.64 o                         
   3   8   4         34.39         31.88         0.79 o                         
   4   8   4          1.46          1.98         0.35 o                         
   5   8   4          0.03         -0.23         0.45 o                         
   6   8   4          0.00          0.08         0.49 o                         
   7   8   4          0.10          0.38         0.95 o                         
   8   8   4          0.00         -0.48         0.60 o                         
  -3   9   4          0.00          0.09         0.80 o                         
  -2   9   4          8.16         11.89         1.14 o                         
  -1   9   4         28.69         30.51         1.39 o                         
   0   9   4         28.41         30.05         1.37 o                         
   1   9   4          2.44          3.52         1.01 o                         
   2   9   4        402.72        399.04         4.57 o                         
   3   9   4         14.02         14.53         1.61 o                         
   4   9   4         40.63         38.94         0.89 o                         
   5   9   4          3.32          2.69         0.62 o                         
   6   9   4          0.47         -0.12         1.14 o                         
   7   9   4          0.01         -0.43         0.53 o                         
   8   9   4          0.01         -0.06         0.96 o                         
  -2  10   4          1.67          1.04         0.91 o                         
  -1  10   4          6.58          8.08         1.09 o                         
   0  10   4         16.37         15.43         1.21 o                         
   1  10   4          9.35          7.83         1.05 o                         
   2  10   4          0.93          0.79         0.88 o                         
   3  10   4          1.58          1.65         0.76 o                         
   4  10   4         41.46         44.51         2.19 o                         
   5  10   4         10.25         11.49         0.70 o                         
   6  10   4         25.40         24.34         1.75 o                         
   7  10   4          0.11         -0.28         0.55 o                         
  -1  11   4          4.17          4.91         1.12 o                         
   0  11   4          0.07          0.03         0.95 o                         
   1  11   4          0.21          0.70         0.93 o                         
   2  11   4         12.25         14.47         1.13 o                         
   3  11   4          0.00          0.31         0.90 o                         
   4  11   4          1.17          2.10         0.64 o                         
   5  11   4          0.15          0.84         1.03 o                         
   6  11   4          0.19          1.36         0.61 o                         
   1  12   4          0.02         -0.43         1.01 o                         
   2  12   4          5.66          7.46         1.18 o                         
   3  12   4          0.12          0.55         0.87 o                         
   4  12   4          0.62          0.48         0.93 o                         
   5  12   4          0.00         -0.11         0.59 o                         
  -3  -9   5          0.00         -0.60         0.94 o                         
  -2  -9   5          0.74          1.24         0.99 o                         
  -1  -9   5          0.66          1.16         1.06 o                         
   0  -9   5          0.00         -0.85         1.03 o                         
   1  -9   5          5.97          6.55         1.18 o                         
  -4  -8   5          0.66          0.77         0.63 o                         
  -3  -8   5         14.74         16.89         1.24 o                         
  -2  -8   5          2.37          1.49         0.91 o                         
  -1  -8   5          0.32          0.21         0.89 o                         
   0  -8   5          1.27          1.35         0.96 o                         
   1  -8   5          3.84          3.09         1.00 o                         
   2  -8   5          0.96          0.24         0.86 o                         
   3  -8   5         16.66         22.05         1.40 o                         
  -5  -7   5          4.36          4.39         0.79 o                         
  -4  -7   5          0.21          0.45         0.55 o                         
  -3  -7   5         25.44         21.44         1.27 o                         
  -2  -7   5          0.06         -0.42         1.01 o                         
  -1  -7   5         62.49         62.56         1.83 o                         
   0  -7   5         23.03         24.78         1.35 o                         
   1  -7   5         21.09         20.85         1.27 o                         
   2  -7   5         10.65         13.82         1.18 o                         
   3  -7   5          3.70          6.28         1.02 o                         
   4  -7   5          7.14          9.67         0.71 o                         
  -6  -6   5          4.30          4.15         0.83 o                         
  -5  -6   5          0.64          0.92         0.76 o                         
  -4  -6   5          0.45          0.49         0.50 o                         
  -3  -6   5          0.83          3.32         1.69 o                         
  -2  -6   5          5.60          5.75         0.99 o                         
  -1  -6   5        177.78        188.46         2.61 o                         
   0  -6   5         65.02         60.11         1.75 o                         
   1  -6   5        168.13        155.14         2.45 o                         
   2  -6   5         32.22         36.92         1.40 o                         
   3  -6   5         29.41         33.13         1.39 o                         
   4  -6   5          6.53          7.66         0.64 o                         
   5  -6   5          0.10          1.00         0.53 o                         
  -6  -5   5          0.00         -0.32         0.71 o                         
  -5  -5   5          0.00         -0.65         0.71 o                         
  -4  -5   5          1.07          1.69         0.51 o                         
  -3  -5   5          9.23         10.21         0.92 o                         
  -2  -5   5          0.49          0.47         0.51 o                         
  -1  -5   5          0.83          0.99         0.84 o                         
   0  -5   5          3.84          2.91         0.87 o                         
   1  -5   5        481.64        479.43         3.83 o                         
   2  -5   5        159.05        160.11         2.34 o                         
   3  -5   5         18.44         18.10         1.27 o                         
   4  -5   5         13.54         12.53         0.54 o                         
   5  -5   5          0.61          0.57         0.48 o                         
   6  -5   5          0.21          0.25         0.52 o                         
  -7  -4   5          0.22         -0.38         0.92 o                         
  -6  -4   5          0.02         -0.71         0.77 o                         
  -5  -4   5          1.94          1.71         0.73 o                         
  -4  -4   5         19.04         17.97         1.30 o                         
  -3  -4   5         78.55         73.91         1.12 o                         
  -2  -4   5         48.35         49.80         0.82 o                         
  -1  -4   5         53.10         56.66         1.38 o                         
   0  -4   5         20.19         24.86         1.02 o                         
   1  -4   5          3.26          2.22         0.72 o                         
   2  -4   5         17.77         19.55         0.52 o                         
   3  -4   5        635.00        643.43         2.49 o                         
   4  -4   5          5.77          6.35         0.51 o                         
   5  -4   5          0.92          1.01         0.51 o                         
   6  -4   5          0.08          0.35         0.53 o                         
  -7  -3   5          0.48          0.50         0.81 o                         
  -6  -3   5          4.54          4.08         0.83 o                         
  -5  -3   5          6.97          7.72         0.83 o                         
  -4  -3   5          2.22          2.34         0.56 o                         
  -3  -3   5          4.44          4.43         0.60 o                         
  -2  -3   5        127.43        128.03         3.22 o                         
  -1  -3   5         17.97         17.83         0.88 o                         
   0  -3   5         29.74         31.53         0.99 o                         
   1  -3   5         56.28         55.75         1.23 o                         
   2  -3   5         23.00         21.29         0.47 o                         
   3  -3   5         11.08          9.33         0.44 o                         
   4  -3   5        134.01        142.85         5.07 o                         
   5  -3   5        117.28        111.93         1.90 o                         
   6  -3   5          1.94          1.05         0.86 o                         
   7  -3   5          2.37          3.11         0.90 o                         
  -7  -2   5          2.77          2.02         0.81 o                         
  -6  -2   5          3.74          4.62         0.80 o                         
  -5  -2   5          0.07         -0.60         0.69 o                         
  -4  -2   5          2.26          4.62         0.69 o                         
  -3  -2   5         68.76         81.72         1.66 o                         
  -2  -2   5         17.27         19.58         0.72 o                         
  -1  -2   5         65.82         65.25         1.51 o                         
   0  -2   5         78.30         87.35         0.68 o                         
   1  -2   5         76.34         77.45         1.22 o                         
   2  -2   5        227.47        236.51         1.15 o                         
   3  -2   5        101.56        107.17         1.49 o                         
   4  -2   5         20.88         19.83         0.65 o                         
   5  -2   5         10.06          8.69         0.92 o                         
   6  -2   5         12.77         13.03         1.02 o                         
   7  -2   5          0.30         -0.41         0.88 o                         
  -7  -1   5          1.34          2.72         0.81 o                         
  -6  -1   5          9.60         13.57         0.91 o                         
  -5  -1   5          4.51          6.38         0.76 o                         
  -4  -1   5          5.60          6.01         0.49 o                         
  -3  -1   5         11.80          9.38         0.39 o                         
  -2  -1   5          9.41          8.76         0.35 o                         
  -1  -1   5        515.98        493.95         4.05 o                         
   0  -1   5        975.78       1023.36        10.42 o                         
   1  -1   5          4.48          8.02         0.57 o                         
   2  -1   5        106.00        120.53         1.41 o                         
   3  -1   5         78.53         76.53         1.17 o                         
   4  -1   5         70.43         70.21         0.87 o                         
   5  -1   5         22.49         23.24         0.98 o                         
   6  -1   5          3.21          2.03         0.80 o                         
   7  -1   5          2.47          2.00         0.87 o                         
   8  -1   5          1.08         -0.13         0.90 o                         
  -7   0   5          0.70          0.24         0.59 o                         
  -6   0   5          5.88          6.85         0.64 o                         
  -5   0   5          1.48          1.68         0.51 o                         
  -4   0   5          3.38          1.00         0.67 o                         
  -3   0   5         17.45         15.08         0.97 o                         
  -2   0   5         27.16         30.53         1.23 o                         
  -1   0   5          1.60          2.71         0.28 o                         
   0   0   5         21.19         24.47         0.55 o                         
   1   0   5        338.72        346.61         1.24 o                         
   2   0   5        702.24        756.76        10.28 o                         
   3   0   5          4.51          3.38         0.44 o                         
   4   0   5         44.65         50.26         0.69 o                         
   5   0   5          6.02          6.03         0.70 o                         
   6   0   5         18.95         18.75         0.66 o                         
   7   0   5          1.45          1.04         0.58 o                         
   8   0   5          0.00         -0.38         0.86 o                         
  -7   1   5          0.44         -0.09         0.65 o                         
  -6   1   5          0.29          0.41         0.57 o                         
  -5   1   5          1.19          1.85         0.86 o                         
  -4   1   5        210.81        220.85         5.47 o                         
  -3   1   5         18.16         20.65         0.58 o                         
  -2   1   5        123.05        132.91         1.66 o                         
  -1   1   5         25.09         34.34         1.31 o                         
   0   1   5        107.90        112.68         1.11 o                         
   1   1   5        128.00        139.52         1.14 o                         
   2   1   5          0.33          0.17         0.18 o                         
   3   1   5          0.10          0.52         0.38 o                         
   4   1   5         41.15         48.00         0.61 o                         
   5   1   5         28.11         29.59         0.74 o                         
   6   1   5          0.34          0.07         0.47 o                         
   7   1   5         14.85         16.21         0.69 o                         
   8   1   5          6.30          7.39         1.00 o                         
  -6   2   5          0.05          0.38         0.63 o                         
  -5   2   5          2.99          0.74         0.54 o                         
  -4   2   5         11.36          7.63         0.56 o                         
  -3   2   5         10.25         11.10         0.51 o                         
  -2   2   5        559.03        590.34         5.48 o                         
  -1   2   5         37.23         33.77         0.80 o                         
   0   2   5         29.70         27.57         0.71 o                         
   1   2   5        250.86        287.16         3.21 o                         
   2   2   5        175.09        193.11         1.03 o                         
   3   2   5         45.22         42.25         0.48 o                         
   4   2   5          2.48          3.62         0.61 o                         
   5   2   5          8.16          7.77         0.47 o                         
   6   2   5          0.60          0.35         0.46 o                         
   7   2   5          2.42          2.18         0.53 o                         
   8   2   5          2.08          3.83         0.88 o                         
   9   2   5          1.19          2.25         0.91 o                         
  -6   3   5          0.03         -0.98         0.98 o                         
  -5   3   5          2.69          2.05         0.94 o                         
  -4   3   5         13.80         15.52         1.34 o                         
  -3   3   5          7.89          6.86         0.44 o                         
  -2   3   5        114.96        121.32         0.71 o                         
  -1   3   5        162.91        172.95         0.74 o                         
   0   3   5        423.02        427.81         3.71 o                         
   1   3   5          4.82          4.73         0.22 o                         
   2   3   5        402.38        375.44         2.52 o                         
   3   3   5        589.66        636.22         1.78 o                         
   4   3   5        177.46        184.30         0.97 o                         
   5   3   5          9.14          9.98         0.39 o                         
   6   3   5          8.22          9.50         0.56 o                         
   7   3   5          2.06          2.17         0.62 o                         
   8   3   5          0.02          0.36         0.56 o                         
   9   3   5          0.09          0.32         0.94 o                         
  -6   4   5         13.32         13.86         1.23 o                         
  -5   4   5          1.51          0.66         0.91 o                         
  -4   4   5          1.28          1.69         0.47 o                         
  -3   4   5          0.14          0.26         0.39 o                         
  -2   4   5         17.03         17.41         0.48 o                         
  -1   4   5         65.08         71.88         0.87 o                         
   0   4   5        299.24        316.31         1.25 o                         
   1   4   5        235.56        243.23         0.93 o                         
   2   4   5        183.72        203.11         2.06 o                         
   3   4   5        293.37        286.21         1.15 o                         
   4   4   5         57.91         63.21         0.62 o                         
   5   4   5          1.95          2.04         0.34 o                         
   6   4   5          1.88          1.14         0.39 o                         
   7   4   5          1.07          0.99         0.61 o                         
   8   4   5          2.61          4.24         0.50 o                         
   9   4   5          0.27          0.41         0.61 o                         
  -5   5   5         11.13         11.70         0.72 o                         
  -4   5   5         24.77         26.92         0.97 o                         
  -3   5   5          7.30          7.66         0.51 o                         
  -2   5   5         33.83         42.11         1.57 o                         
  -1   5   5        194.81        197.58         1.85 o                         
   0   5   5         15.80         17.81         0.34 o                         
   1   5   5          0.73          3.43         2.07 o                         
   2   5   5        134.43        147.02         2.03 o                         
   3   5   5          0.31          0.05         0.25 o                         
   4   5   5          0.60          2.00         0.45 o                         
   5   5   5         14.04         13.62         0.43 o                         
   6   5   5         76.93         81.82         0.85 o                         
   7   5   5         20.73         23.97         0.62 o                         
   8   5   5          1.14          1.73         0.54 o                         
   9   5   5          7.42          7.34         0.71 o                         
  -5   6   5          0.00          0.01         0.60 o                         
  -4   6   5         61.24         63.59         1.38 o                         
  -3   6   5         42.95         44.79         0.85 o                         
  -2   6   5         35.59         36.54         0.69 o                         
  -1   6   5          7.44          8.03         0.49 o                         
   0   6   5        259.03        265.52         6.63 o                         
   1   6   5        124.47        129.28         1.67 o                         
   2   6   5         11.17         12.98         0.70 o                         
   3   6   5         69.03         65.42         1.23 o                         
   4   6   5          0.56          0.17         0.34 o                         
   5   6   5          0.10          0.39         0.36 o                         
   6   6   5          4.13          4.14         0.59 o                         
   7   6   5          1.18          1.18         0.44 o                         
   8   6   5          5.49          6.21         0.73 o                         
   9   6   5          1.97          2.88         0.61 o                         
  -4   7   5         17.21         18.84         1.69 o                         
  -3   7   5          6.29          5.38         0.55 o                         
  -2   7   5        195.98        199.49         1.61 o                         
  -1   7   5         78.82         76.67         1.04 o                         
   0   7   5         90.99         90.27         1.04 o                         
   1   7   5         27.10         24.05         0.49 o                         
   2   7   5         22.07         24.13         0.49 o                         
   3   7   5          8.90          7.88         0.36 o                         
   4   7   5         15.55         16.64         0.43 o                         
   5   7   5          0.87          1.77         0.42 o                         
   6   7   5          4.43          6.52         0.50 o                         
   7   7   5          0.00         -0.15         0.61 o                         
   8   7   5          0.24         -0.65         0.65 o                         
   9   7   5          3.34          3.84         0.72 o                         
  -4   8   5          0.66          1.26         0.52 o                         
  -3   8   5         17.98         19.49         1.29 o                         
  -2   8   5         44.77         47.59         1.19 o                         
  -1   8   5          7.75          6.83         0.65 o                         
   0   8   5        204.53        197.42         1.56 o                         
   1   8   5         37.43         32.52         0.61 o                         
   2   8   5        116.88        106.88         1.10 o                         
   3   8   5          8.60          7.50         0.68 o                         
   4   8   5          0.11         -0.34         0.34 o                         
   5   8   5          1.04          0.80         0.46 o                         
   6   8   5          7.27          9.25         0.57 o                         
   7   8   5          4.57          8.06         1.11 o                         
   8   8   5          0.11         -0.44         1.02 o                         
  -3   9   5          0.66          1.78         0.85 o                         
  -2   9   5         17.40         22.35         1.25 o                         
  -1   9   5          1.20          2.16         0.90 o                         
   0   9   5         10.67         10.49         1.12 o                         
   1   9   5          9.02          6.92         0.56 o                         
   2   9   5         55.51         57.72         0.96 o                         
   3   9   5          4.72          4.01         0.44 o                         
   4   9   5         51.45         49.56         0.73 o                         
   5   9   5          0.00         -0.49         0.49 o                         
   6   9   5          1.40          1.78         0.53 o                         
   7   9   5          0.14          0.77         0.51 o                         
   8   9   5          1.02          0.39         1.09 o                         
  -2  10   5          2.66          4.92         1.06 o                         
  -1  10   5         13.48         14.29         1.14 o                         
   0  10   5         36.83         42.36         1.55 o                         
   1  10   5          3.75          2.12         0.97 o                         
   2  10   5         24.82         27.02         0.87 o                         
   3  10   5          3.37          3.34         0.60 o                         
   4  10   5          0.01         -0.24         1.44 o                         
   5  10   5          0.27         -0.60         0.60 o                         
   6  10   5          2.11          1.94         1.08 o                         
   7  10   5          0.00         -0.55         1.09 o                         
  -1  11   5          1.74          3.01         1.08 o                         
   0  11   5         21.81         24.89         1.43 o                         
   1  11   5          2.53          1.53         0.93 o                         
   2  11   5          0.26          0.12         0.83 o                         
   3  11   5          2.53          2.71         0.96 o                         
   4  11   5          1.57          1.67         0.73 o                         
   5  11   5          0.29          0.31         0.55 o                         
   6  11   5          0.93          1.48         0.58 o                         
   1  12   5          0.51          0.12         0.92 o                         
   2  12   5          3.51          3.49         1.01 o                         
   3  12   5          0.04          0.15         0.99 o                         
   4  12   5          0.00         -0.60         0.60 o                         
   5  12   5          7.49          9.87         1.25 o                         
  -3  -8   6          5.10          3.47         1.03 o                         
  -2  -8   6         15.91         16.49         1.24 o                         
  -1  -8   6          1.13          0.15         1.03 o                         
   0  -8   6          2.02          2.53         1.04 o                         
   1  -8   6          1.87         -0.06         1.08 o                         
   2  -8   6          8.91         12.59         1.19 o                         
  -4  -7   6          0.64          1.01         0.74 o                         
  -3  -7   6         65.32         68.64         1.96 o                         
  -2  -7   6         19.15         23.33         1.41 o                         
  -1  -7   6          4.33          2.90         1.13 o                         
   0  -7   6         10.01          6.73         1.11 o                         
   1  -7   6          5.30          7.04         1.11 o                         
   2  -7   6          0.03          0.69         0.98 o                         
   3  -7   6          5.13          4.71         1.04 o                         
  -5  -6   6          4.34          4.89         0.87 o                         
  -4  -6   6          0.08          0.65         0.71 o                         
  -3  -6   6         22.15         28.66         0.81 o                         
  -2  -6   6          0.02          1.67         0.99 o                         
  -1  -6   6        194.02        200.93         2.87 o                         
   0  -6   6         44.26         47.92         1.72 o                         
   1  -6   6          0.01         -0.50         0.97 o                         
   2  -6   6          0.01          0.23         0.88 o                         
   3  -6   6          1.14          1.57         0.95 o                         
   4  -6   6          0.62          0.74         0.67 o                         
   5  -6   6          5.43          5.94         1.01 o                         
  -6  -5   6          1.42          2.22         0.90 o                         
  -5  -5   6          0.10          0.56         0.80 o                         
  -4  -5   6          8.53          9.33         0.62 o                         
  -3  -5   6          1.66          1.63         0.54 o                         
  -2  -5   6         29.78         33.62         1.38 o                         
  -1  -5   6         66.10         72.40         1.76 o                         
   0  -5   6         14.46         16.75         1.22 o                         
   1  -5   6        149.21        156.88         2.44 o                         
   2  -5   6         10.45         11.28         1.11 o                         
   3  -5   6          4.61          5.29         0.96 o                         
   4  -5   6          0.67          0.51         0.92 o                         
   5  -5   6          3.66          5.01         0.89 o                         
  -6  -4   6          0.68          0.46         0.74 o                         
  -5  -4   6          6.70          6.07         0.80 o                         
  -4  -4   6          0.74          1.05         0.52 o                         
  -3  -4   6         58.84         66.30         3.17 o                         
  -2  -4   6         58.05         59.53         1.51 o                         
  -1  -4   6          0.04         -0.10         0.80 o                         
   0  -4   6          4.86          4.68         0.88 o                         
   1  -4   6         73.24         67.96         1.61 o                         
   2  -4   6         89.24         90.46         1.81 o                         
   3  -4   6         11.56         14.22         1.01 o                         
   4  -4   6          0.70         -0.46         0.83 o                         
   5  -4   6         12.64         12.96         1.05 o                         
   6  -4   6          0.77          1.10         0.80 o                         
  -6  -3   6          0.24         -0.35         0.56 o                         
  -5  -3   6         27.55         30.02         0.81 o                         
  -4  -3   6          2.00          1.01         0.52 o                         
  -3  -3   6          9.92          9.15         1.64 o                         
  -2  -3   6          1.46          2.90         0.86 o                         
  -1  -3   6         38.88         33.07         1.15 o                         
   0  -3   6         10.04         12.11         0.91 o                         
   1  -3   6          6.38          7.19         0.78 o                         
   2  -3   6          3.25          2.99         0.76 o                         
   3  -3   6         28.22         30.51         1.17 o                         
   4  -3   6         83.32         83.98         1.69 o                         
   5  -3   6          0.28         -0.81         0.81 o                         
   6  -3   6          1.60          2.63         0.88 o                         
   7  -3   6          0.64         -0.13         0.83 o                         
  -6  -2   6          0.01         -0.41         0.56 o                         
  -5  -2   6          0.00         -0.06         0.51 o                         
  -4  -2   6          9.94         10.81         0.49 o                         
  -3  -2   6        145.50        150.39         2.96 o                         
  -2  -2   6         76.66         79.67         0.94 o                         
  -1  -2   6          0.35          0.47         0.30 o                         
   0  -2   6         46.18         50.63         1.21 o                         
   1  -2   6         43.81         45.97         1.15 o                         
   2  -2   6         13.63         13.66         0.80 o                         
   3  -2   6         75.93         74.92         1.41 o                         
   4  -2   6         74.12         78.89         1.47 o                         
   5  -2   6         21.13         23.12         1.09 o                         
   6  -2   6          5.45          5.41         0.86 o                         
   7  -2   6          0.01         -0.78         0.79 o                         
  -6  -1   6          0.00         -0.56         0.56 o                         
  -5  -1   6          0.01          0.03         0.51 o                         
  -4  -1   6          4.92          4.09         0.41 o                         
  -3  -1   6          8.03          9.15         0.66 o                         
  -2  -1   6         27.50         27.56         0.59 o                         
  -1  -1   6         24.83         27.10         0.55 o                         
   0  -1   6        164.14        186.20         3.13 o                         
   1  -1   6         12.28          9.66         0.35 o                         
   2  -1   6         70.76         76.60         1.29 o                         
   3  -1   6          2.71          1.15         0.56 o                         
   4  -1   6         97.65         91.12         1.51 o                         
   5  -1   6         13.27         15.21         0.95 o                         
   6  -1   6          0.71         -0.20         0.79 o                         
   7  -1   6          1.63          1.95         0.82 o                         
   8  -1   6          0.01         -0.17         0.93 o                         
  -6   0   6         12.10         12.66         1.47 o                         
  -5   0   6          4.99          3.51         0.56 o                         
  -4   0   6          3.28          2.60         0.49 o                         
  -3   0   6          6.64          7.45         0.48 o                         
  -2   0   6         32.37         31.86         0.58 o                         
  -1   0   6         26.00         25.97         0.48 o                         
   0   0   6          4.92          8.28         0.44 o                         
   1   0   6         70.82         65.45         1.05 o                         
   2   0   6          2.43          4.30         0.48 o                         
   3   0   6        103.24        107.35         1.41 o                         
   4   0   6         14.29         16.23         0.52 o                         
   5   0   6         13.12         13.50         0.86 o                         
   6   0   6          3.86          4.01         0.80 o                         
   7   0   6         12.32         12.38         0.68 o                         
   8   0   6          1.19          2.16         0.95 o                         
  -6   1   6         14.68         12.90         0.74 o                         
  -5   1   6          0.45          1.04         0.93 o                         
  -4   1   6         21.34         26.06         2.47 o                         
  -3   1   6         39.70         39.11         0.98 o                         
  -2   1   6          5.60          6.02         0.47 o                         
  -1   1   6         29.73         26.84         0.47 o                         
   0   1   6         25.21         28.71         0.67 o                         
   1   1   6         19.75         22.60         0.57 o                         
   2   1   6         24.49         19.58         0.35 o                         
   3   1   6         43.54         49.22         1.84 o                         
   4   1   6          0.37          0.29         0.32 o                         
   5   1   6          6.58          6.57         0.72 o                         
   6   1   6          0.15          0.19         0.52 o                         
   7   1   6          0.42          0.39         0.53 o                         
   8   1   6          1.98         -0.22         0.86 o                         
  -6   2   6          0.14         -0.79         1.04 o                         
  -5   2   6         14.53         14.05         0.68 o                         
  -4   2   6          6.18          5.28         0.52 o                         
  -3   2   6         14.66         16.23         0.72 o                         
  -2   2   6         27.38         28.58         0.55 o                         
  -1   2   6         15.52         14.45         0.37 o                         
   0   2   6          5.12          5.23         0.47 o                         
   1   2   6         18.37         22.18         0.61 o                         
   2   2   6         19.36         22.74         0.61 o                         
   3   2   6          0.20          0.04         0.25 o                         
   4   2   6          4.48          5.05         0.32 o                         
   5   2   6         15.62         18.11         0.61 o                         
   6   2   6          0.26         -0.02         0.47 o                         
   7   2   6          0.76          1.01         0.54 o                         
   8   2   6          0.33          0.58         0.59 o                         
  -6   3   6          0.05         -0.83         0.94 o                         
  -5   3   6          0.44         -0.04         0.90 o                         
  -4   3   6         28.15         27.56         1.30 o                         
  -3   3   6        124.80        130.04         2.07 o                         
  -2   3   6         19.62         24.89         1.03 o                         
  -1   3   6          4.71          3.90         0.74 o                         
   0   3   6          1.12          0.29         0.14 o                         
   1   3   6         20.86         20.65         0.46 o                         
   2   3   6         51.64         52.92         1.05 o                         
   3   3   6         74.19         68.17         0.52 o                         
   4   3   6        148.44        146.03         0.91 o                         
   5   3   6          5.49          4.93         0.36 o                         
   6   3   6          5.13          7.05         0.72 o                         
   7   3   6          1.96          1.42         0.54 o                         
   8   3   6          0.64          0.58         0.58 o                         
   9   3   6          0.00          1.17         0.90 o                         
  -5   4   6          4.33          5.01         1.10 o                         
  -4   4   6          9.91          8.71         1.05 o                         
  -3   4   6         30.26         28.28         1.20 o                         
  -2   4   6         36.92         39.83         1.16 o                         
  -1   4   6          6.58          7.18         0.67 o                         
   0   4   6         85.97         88.15         1.23 o                         
   1   4   6          2.87          3.47         0.34 o                         
   2   4   6          1.85          1.83         0.17 o                         
   3   4   6         47.78         48.70         0.41 o                         
   4   4   6        152.31        150.95         0.93 o                         
   5   4   6         28.58         29.31         0.80 o                         
   6   4   6          0.07          0.27         0.40 o                         
   7   4   6         11.84         12.04         0.63 o                         
   8   4   6          4.46          4.17         0.51 o                         
   9   4   6          0.02         -0.73         0.78 o                         
  -5   5   6         10.96         11.04         1.25 o                         
  -4   5   6          5.29          5.44         1.02 o                         
  -3   5   6          1.32          2.11         0.83 o                         
  -2   5   6         15.46         14.10         0.94 o                         
  -1   5   6          0.61          1.03         0.58 o                         
   0   5   6          0.04          0.27         0.37 o                         
   1   5   6        145.17        147.96         1.38 o                         
   2   5   6         51.93         46.12         0.51 o                         
   3   5   6         45.69         39.42         0.39 o                         
   4   5   6         35.75         32.83         0.53 o                         
   5   5   6          4.19          3.47         0.52 o                         
   6   5   6         11.59         13.19         0.54 o                         
   7   5   6         19.06         21.37         0.63 o                         
   8   5   6          7.38          9.58         0.57 o                         
   9   5   6          0.05          0.04         0.65 o                         
  -4   6   6         33.21         33.14         1.44 o                         
  -3   6   6         20.59         20.95         0.89 o                         
  -2   6   6         12.01         11.08         0.49 o                         
  -1   6   6          2.46          2.06         0.62 o                         
   0   6   6          2.03          1.77         0.54 o                         
   1   6   6          1.27          2.03         0.76 o                         
   2   6   6         30.09         28.50         0.62 o                         
   3   6   6          2.36          1.42         0.39 o                         
   4   6   6         12.25         11.93         0.43 o                         
   5   6   6          0.79          1.83         0.37 o                         
   6   6   6          0.47          0.07         0.53 o                         
   7   6   6          8.83          7.55         0.69 o                         
   8   6   6          2.78          5.38         1.35 o                         
   9   6   6         14.08         17.21         0.88 o                         
  -4   7   6         46.22         50.81         1.02 o                         
  -3   7   6          3.62          4.01         0.87 o                         
  -2   7   6         54.21         53.20         1.33 o                         
  -1   7   6          8.45          7.60         0.73 o                         
   0   7   6         34.33         34.56         0.98 o                         
   1   7   6          9.03          7.26         0.41 o                         
   2   7   6          0.01          0.17         0.36 o                         
   3   7   6          7.62          6.63         0.48 o                         
   4   7   6          1.37          1.42         0.38 o                         
   5   7   6          0.13          0.19         0.52 o                         
   6   7   6          9.56         10.37         0.54 o                         
   7   7   6          1.77          1.40         0.65 o                         
   8   7   6          0.14         -0.68         0.68 o                         
  -3   8   6         10.48         13.60         0.99 o                         
  -2   8   6         14.52         11.90         0.93 o                         
  -1   8   6         11.70         10.25         0.62 o                         
   0   8   6         39.55         40.70         0.87 o                         
   1   8   6          1.93          0.42         0.47 o                         
   2   8   6         36.13         30.12         0.80 o                         
   3   8   6          0.66          0.71         0.38 o                         
   4   8   6          2.07          1.69         0.36 o                         
   5   8   6         28.30         31.05         1.32 o                         
   6   8   6          1.52          2.02         0.48 o                         
   7   8   6          2.32          1.01         1.05 o                         
   8   8   6          0.04         -1.09         1.09 o                         
  -2   9   6          9.54         10.79         0.69 o                         
  -1   9   6         13.42         12.72         1.08 o                         
   0   9   6          5.43          5.17         0.81 o                         
   1   9   6          0.17          0.14         0.46 o                         
   2   9   6          0.33         -0.10         0.38 o                         
   3   9   6          5.65          4.10         0.64 o                         
   4   9   6          5.37          4.04         0.42 o                         
   5   9   6          0.00         -0.52         0.52 o                         
   6   9   6          7.74          8.18         0.59 o                         
   7   9   6          3.50          4.10         0.72 o                         
   8   9   6          0.29          1.73         1.12 o                         
  -1  10   6          1.37          1.37         0.97 o                         
   0  10   6          3.48          5.26         1.03 o                         
   1  10   6         25.46         26.24         0.78 o                         
   2  10   6          0.00         -0.22         0.41 o                         
   3  10   6          3.39          3.22         0.42 o                         
   4  10   6          6.15          5.90         0.48 o                         
   5  10   6          0.06         -0.54         0.54 o                         
   6  10   6          0.58          0.14         0.77 o                         
   7  10   6          0.86          0.28         1.08 o                         
   0  11   6          7.29          9.56         1.13 o                         
   1  11   6          2.00          1.63         1.00 o                         
   2  11   6          0.19          0.88         0.89 o                         
   3  11   6         12.68         13.45         0.75 o                         
   4  11   6          0.41          0.17         0.61 o                         
   5  11   6          0.80          0.06         0.54 o                         
   6  11   6          0.10         -0.59         0.59 o                         
   2  12   6          0.01         -0.82         0.88 o                         
   3  12   6          4.18          4.73         1.21 o                         
   4  12   6          0.29          0.07         0.62 o                         
  -1  -8   7          1.81          0.89         0.98 o                         
   0  -8   7          1.04          0.01         0.96 o                         
  -3  -7   7         33.72         30.50         1.59 o                         
  -2  -7   7          7.79          7.99         1.23 o                         
  -1  -7   7          0.73          0.08         0.98 o                         
   0  -7   7          0.02         -0.40         0.96 o                         
   1  -7   7          0.04          0.10         0.97 o                         
   2  -7   7          1.25          2.50         1.12 o                         
  -4  -6   7          4.16          4.59         0.66 o                         
  -3  -6   7         20.96         23.53         1.41 o                         
  -2  -6   7         23.32         22.99         1.39 o                         
  -1  -6   7         25.72         26.90         1.46 o                         
   0  -6   7          0.43          0.59         1.01 o                         
   1  -6   7         14.79         16.21         1.29 o                         
   2  -6   7          0.01          0.81         1.03 o                         
   3  -6   7          1.92          2.80         0.97 o                         
   4  -6   7          1.23          1.87         1.02 o                         
  -5  -5   7          1.05          1.43         0.87 o                         
  -4  -5   7          0.02         -0.58         0.58 o                         
  -3  -5   7          0.14         -0.08         0.59 o                         
  -2  -5   7          0.62          0.36         0.95 o                         
  -1  -5   7          3.54          3.13         1.06 o                         
   0  -5   7        107.02         97.79         2.14 o                         
   1  -5   7         20.14         19.71         1.25 o                         
   2  -5   7         10.40          9.68         1.07 o                         
   3  -5   7         19.87         20.07         1.23 o                         
   4  -5   7          0.18          0.85         0.92 o                         
   5  -5   7          2.52          4.72         0.98 o                         
  -5  -4   7          0.08          0.39         0.72 o                         
  -4  -4   7          4.33          4.61         0.57 o                         
  -3  -4   7          0.37          0.35         0.53 o                         
  -2  -4   7         15.92         14.13         1.09 o                         
  -1  -4   7          0.10         -0.64         0.96 o                         
   0  -4   7          0.81         -0.36         1.00 o                         
   1  -4   7         56.77         51.48         1.64 o                         
   2  -4   7         57.60         51.12         1.53 o                         
   3  -4   7          6.41          6.11         0.92 o                         
   4  -4   7          2.26          3.37         0.90 o                         
   5  -4   7          0.37          0.69         0.83 o                         
   6  -4   7          0.78         -0.01         0.85 o                         
  -5  -3   7          6.87          7.67         0.84 o                         
  -4  -3   7         34.49         30.67         0.80 o                         
  -3  -3   7         19.42         24.16         0.74 o                         
  -2  -3   7          0.03          0.04         0.50 o                         
  -1  -3   7          7.28          6.26         0.90 o                         
   0  -3   7          8.46          5.70         0.89 o                         
   1  -3   7          0.02         -0.90         0.90 o                         
   2  -3   7         22.01         20.35         1.15 o                         
   3  -3   7          0.01          0.09         0.76 o                         
   4  -3   7          1.26         -0.29         0.77 o                         
   5  -3   7          1.09          1.41         0.83 o                         
   6  -3   7          2.09          1.84         0.88 o                         
  -6  -2   7          0.31          0.20         0.55 o                         
  -5  -2   7          7.48          6.26         0.64 o                         
  -4  -2   7          0.81          0.51         0.41 o                         
  -3  -2   7         12.42         12.26         0.61 o                         
  -2  -2   7        104.60        103.27         1.13 o                         
  -1  -2   7         53.32         55.93         1.42 o                         
   0  -2   7          8.06          8.56         0.84 o                         
   1  -2   7          2.10          2.19         0.73 o                         
   2  -2   7         13.10         13.68         0.90 o                         
   3  -2   7         30.88         28.66         1.13 o                         
   4  -2   7         93.25         94.96         1.70 o                         
   5  -2   7         14.21         13.37         0.97 o                         
   6  -2   7          0.08         -0.35         0.80 o                         
   7  -2   7          2.30          2.78         0.87 o                         
  -6  -1   7          0.82          0.39         1.03 o                         
  -5  -1   7          0.00         -0.19         0.54 o                         
  -4  -1   7          0.42          0.20         0.40 o                         
  -3  -1   7          8.68          6.63         0.51 o                         
  -2  -1   7          0.02         -0.13         0.34 o                         
  -1  -1   7         36.26         31.16         0.63 o                         
   0  -1   7         17.36         17.13         0.69 o                         
   1  -1   7         77.17         77.70         1.47 o                         
   2  -1   7          4.76          3.69         0.69 o                         
   3  -1   7         45.43         44.04         1.15 o                         
   4  -1   7         16.34         16.33         0.91 o                         
   5  -1   7         11.90         10.92         0.91 o                         
   6  -1   7          2.50          1.48         0.82 o                         
   7  -1   7          0.62          0.22         0.85 o                         
  -6   0   7          9.95         10.48         0.72 o                         
  -5   0   7          0.01         -0.15         0.52 o                         
  -4   0   7          1.26          1.26         0.48 o                         
  -3   0   7          2.90          1.38         0.44 o                         
  -2   0   7          8.55          9.22         0.80 o                         
  -1   0   7         15.73         16.26         1.02 o                         
   0   0   7         13.05         13.22         0.91 o                         
   1   0   7         14.12         12.20         0.50 o                         
   2   0   7         40.23         40.17         0.62 o                         
   3   0   7         58.56         59.06         1.21 o                         
   4   0   7        124.29        118.44         1.61 o                         
   5   0   7         37.60         34.82         1.15 o                         
   6   0   7          0.00          0.31         0.74 o                         
   7   0   7          1.87          2.69         1.35 o                         
   8   0   7          0.93          0.59         0.94 o                         
  -6   1   7          2.65          2.14         0.95 o                         
  -5   1   7          5.27          7.90         1.25 o                         
  -4   1   7          4.55          4.45         0.53 o                         
  -3   1   7          2.81          2.76         0.54 o                         
  -2   1   7          1.05          0.81         0.37 o                         
  -1   1   7          2.84          1.64         0.31 o                         
   0   1   7         26.06         28.01         0.75 o                         
   1   1   7         57.81         60.16         0.94 o                         
   2   1   7          7.47          9.42         0.49 o                         
   3   1   7         45.33         45.13         1.02 o                         
   4   1   7         15.91         16.06         0.42 o                         
   5   1   7          2.34          2.44         0.71 o                         
   6   1   7          7.73          7.67         0.65 o                         
   7   1   7          8.18          9.96         0.67 o                         
   8   1   7          0.36          0.40         0.59 o                         
  -5   2   7          0.13         -0.91         0.91 o                         
  -4   2   7         37.05         37.35         1.41 o                         
  -3   2   7         14.74         12.70         0.54 o                         
  -2   2   7          0.17          0.34         0.35 o                         
  -1   2   7          4.37          4.27         0.70 o                         
   0   2   7          0.30          0.25         0.45 o                         
   1   2   7          1.31          0.95         0.41 o                         
   2   2   7         44.67         39.92         0.83 o                         
   3   2   7         34.12         32.66         0.79 o                         
   4   2   7          2.37          2.26         0.27 o                         
   5   2   7          0.52          0.44         0.35 o                         
   6   2   7          0.65          0.45         0.54 o                         
   7   2   7          6.42          5.33         0.64 o                         
   8   2   7          0.13         -0.40         0.55 o                         
  -5   3   7          1.23          1.83         1.05 o                         
  -4   3   7          0.45          0.54         0.94 o                         
  -3   3   7         40.86         46.37         1.44 o                         
  -2   3   7         53.05         57.85         1.36 o                         
  -1   3   7         25.67         27.67         0.91 o                         
   0   3   7         24.08         27.08         0.54 o                         
   1   3   7         14.37         12.43         0.45 o                         
   2   3   7         26.34         25.02         1.41 o                         
   3   3   7         17.45         13.73         0.70 o                         
   4   3   7          0.29          0.13         0.30 o                         
   5   3   7         10.44          9.04         0.44 o                         
   6   3   7          0.85          1.44         0.54 o                         
   7   3   7          8.65          8.45         0.53 o                         
   8   3   7          0.00         -0.49         0.49 o                         
  -5   4   7          0.06         -0.12         0.90 o                         
  -4   4   7          1.57          1.95         0.90 o                         
  -3   4   7          0.00         -0.27         0.83 o                         
  -2   4   7          0.03         -0.77         0.77 o                         
  -1   4   7         47.69         54.85         1.19 o                         
   0   4   7          3.42          2.78         0.60 o                         
   1   4   7         56.72         60.74         1.55 o                         
   2   4   7          0.66          0.01         0.35 o                         
   3   4   7         28.50         29.29         0.76 o                         
   4   4   7         67.23         64.55         1.23 o                         
   5   4   7         73.53         70.78         1.80 o                         
   6   4   7         40.30         44.35         0.74 o                         
   7   4   7          0.25          1.12         0.51 o                         
   8   4   7          0.34         -0.55         0.85 o                         
  -4   5   7          7.17          7.03         1.09 o                         
  -3   5   7          6.10          7.68         0.95 o                         
  -2   5   7          1.89          2.29         0.75 o                         
  -1   5   7          2.68          1.86         0.65 o                         
   0   5   7          1.25          1.00         0.58 o                         
   1   5   7         18.13         20.29         0.55 o                         
   2   5   7         98.87         98.45         1.11 o                         
   3   5   7        103.18        104.49         1.26 o                         
   4   5   7         37.89         38.82         0.94 o                         
   5   5   7         15.23         13.63         1.00 o                         
   6   5   7         20.15         21.41         0.78 o                         
   7   5   7         30.51         32.29         1.19 o                         
   8   5   7         19.16         21.31         1.23 o                         
  -4   6   7         10.22         11.70         1.08 o                         
  -3   6   7          4.63          4.17         0.86 o                         
  -2   6   7          5.79          5.23         0.78 o                         
  -1   6   7          4.26          3.78         0.71 o                         
   0   6   7          0.91          0.60         0.61 o                         
   1   6   7          9.82         10.24         0.55 o                         
   2   6   7          1.39          1.17         0.38 o                         
   3   6   7          9.94         10.55         0.35 o                         
   4   6   7         31.63         34.12         0.57 o                         
   5   6   7          0.34          0.71         0.36 o                         
   6   6   7          0.13          0.47         0.57 o                         
   7   6   7         33.42         33.42         2.39 o                         
   8   6   7         16.96         17.67         0.98 o                         
  -3   7   7          7.82          6.19         0.90 o                         
  -2   7   7         23.73         26.45         1.09 o                         
  -1   7   7          1.05          0.71         0.63 o                         
   0   7   7          0.19         -0.02         0.61 o                         
   1   7   7          3.01          3.42         0.62 o                         
   2   7   7          2.97          2.68         0.45 o                         
   3   7   7         38.27         35.78         0.59 o                         
   4   7   7          0.02          0.15         0.45 o                         
   5   7   7          0.72          0.90         0.40 o                         
   6   7   7         13.13         14.02         1.17 o                         
   7   7   7          0.07          0.74         1.02 o                         
   8   7   7          0.03          0.40         0.67 o                         
  -3   8   7          6.13          5.43         0.87 o                         
  -2   8   7          0.66          0.75         0.70 o                         
  -1   8   7          9.26          8.14         0.79 o                         
   0   8   7         25.09         23.10         0.95 o                         
   1   8   7          0.05         -0.62         0.63 o                         
   2   8   7          2.36          2.93         1.38 o                         
   3   8   7          0.72          0.50         0.60 o                         
   4   8   7         11.54          8.53         0.52 o                         
   5   8   7          6.72          7.04         0.50 o                         
   6   8   7          0.57          1.13         0.47 o                         
   7   8   7          1.23          0.27         1.00 o                         
   8   8   7          0.81         -0.26         1.06 o                         
  -2   9   7          3.97          3.24         0.75 o                         
  -1   9   7          4.08          1.91         0.68 o                         
   0   9   7          9.19          8.90         0.79 o                         
   1   9   7          9.73         11.68         0.80 o                         
   2   9   7          1.91          2.01         0.61 o                         
   3   9   7          0.81          0.68         0.49 o                         
   4   9   7          1.13          1.05         1.62 o                         
   5   9   7          0.97          1.54         0.56 o                         
   6   9   7         17.61         20.03         0.88 o                         
   7   9   7          0.11         -0.88         1.00 o                         
  -1  10   7          0.41          0.80         0.66 o                         
   0  10   7          0.05         -0.47         0.56 o                         
   1  10   7          0.16          0.63         0.50 o                         
   2  10   7          4.35          4.41         0.54 o                         
   3  10   7          4.50          4.73         0.46 o                         
   4  10   7          0.01         -0.40         0.40 o                         
   5  10   7          2.51          2.10         0.63 o                         
   6  10   7          0.91          0.82         0.52 o                         
   7  10   7          0.07          1.05         0.52 o                         
   1  11   7          8.46         11.92         1.10 o                         
   2  11   7          0.16          1.36         0.90 o                         
   3  11   7          1.95          2.49         0.48 o                         
   4  11   7          0.42          0.16         0.49 o                         
   5  11   7          0.01         -0.17         0.53 o                         
   6  11   7          0.00         -0.12         0.49 o                         
   0  -7   8          0.93          0.82         1.04 o                         
  -3  -6   8          4.39          2.87         1.15 o                         
  -2  -6   8          6.39          4.14         1.11 o                         
  -1  -6   8          3.13          5.49         1.16 o                         
   0  -6   8          0.00          1.43         1.08 o                         
   1  -6   8          4.58          3.83         1.13 o                         
   2  -6   8          4.86          5.17         1.08 o                         
   3  -6   8          3.73          5.47         1.09 o                         
  -4  -5   8          0.12          0.33         0.69 o                         
  -3  -5   8          0.38         -0.96         0.98 o                         
  -2  -5   8         14.32         13.72         1.28 o                         
  -1  -5   8          0.03         -0.37         0.99 o                         
   0  -5   8          0.19          0.56         0.96 o                         
   1  -5   8          2.34          2.85         1.01 o                         
   2  -5   8          1.46         -0.03         0.98 o                         
   3  -5   8          0.10         -0.22         0.90 o                         
   4  -5   8         20.40         24.57         1.41 o                         
  -4  -4   8          0.73          0.93         0.59 o                         
  -3  -4   8          0.11         -0.59         0.59 o                         
  -2  -4   8          0.21         -0.42         0.99 o                         
  -1  -4   8          0.33         -0.97         0.97 o                         
   0  -4   8         22.96         21.51         1.32 o                         
   1  -4   8          3.68          3.32         1.00 o                         
   2  -4   8          4.95          5.08         0.97 o                         
   3  -4   8          0.29          0.53         0.92 o                         
   4  -4   8          0.62         -0.20         0.84 o                         
   5  -4   8          0.07          0.33         0.87 o                         
  -4  -3   8          0.49          0.44         0.55 o                         
  -3  -3   8          2.49          2.51         0.58 o                         
  -2  -3   8          0.92          0.77         0.89 o                         
  -1  -3   8          3.47          1.78         0.91 o                         
   0  -3   8          8.35          9.24         1.01 o                         
   1  -3   8          0.00         -0.06         0.96 o                         
   2  -3   8          5.92          6.71         0.99 o                         
   3  -3   8          6.01          4.16         0.92 o                         
   4  -3   8          0.54          0.46         0.79 o                         
   5  -3   8          0.85          2.21         0.87 o                         
   6  -3   8          0.01          2.09         0.92 o                         
  -5  -2   8          0.02         -0.42         0.77 o                         
  -4  -2   8          7.20          6.27         0.58 o                         
  -3  -2   8          3.83          3.77         0.57 o                         
  -2  -2   8          3.92          3.13         0.53 o                         
  -1  -2   8          0.68          2.57         0.82 o                         
   0  -2   8         14.27         14.06         1.03 o                         
   1  -2   8         32.90         27.42         1.22 o                         
   2  -2   8          0.00         -0.66         0.82 o                         
   3  -2   8          3.07          1.92         0.79 o                         
   4  -2   8          0.17          0.38         0.75 o                         
   5  -2   8          1.62          1.10         0.83 o                         
   6  -2   8          3.99          6.60         0.93 o                         
  -5  -1   8          0.26          0.57         0.55 o                         
  -4  -1   8         10.23         10.36         0.53 o                         
  -3  -1   8          2.02          1.60         0.40 o                         
  -2  -1   8          0.41          0.77         0.36 o                         
  -1  -1   8          0.40          1.64         0.78 o                         
   0  -1   8          4.00          4.74         0.81 o                         
   1  -1   8          8.51          8.24         0.86 o                         
   2  -1   8          6.15          6.50         0.86 o                         
   3  -1   8          3.53          7.36         0.85 o                         
   4  -1   8         15.85         15.81         0.91 o                         
   5  -1   8         12.56         12.56         0.96 o                         
   6  -1   8          6.23          6.02         0.92 o                         
   7  -1   8          0.92          0.68         0.85 o                         
  -5   0   8          2.15          0.76         0.59 o                         
  -4   0   8          2.82          1.30         0.42 o                         
  -3   0   8          7.83          8.26         0.45 o                         
  -2   0   8          9.28          9.19         0.42 o                         
  -1   0   8         12.02         10.85         0.52 o                         
   0   0   8          0.98          1.27         0.36 o                         
   1   0   8          6.54          6.93         0.69 o                         
   2   0   8          5.15          3.99         0.37 o                         
   3   0   8        101.40         94.98         1.62 o                         
   4   0   8         36.70         35.89         1.12 o                         
   5   0   8          0.36          0.92         0.75 o                         
   6   0   8          0.52         -0.79         0.81 o                         
   7   0   8          0.69          1.01         0.56 o                         
  -5   1   8          0.33          0.14         0.99 o                         
  -4   1   8          1.72          1.75         0.97 o                         
  -3   1   8          0.78          0.47         0.45 o                         
  -2   1   8          0.69          0.79         0.40 o                         
  -1   1   8         14.39         15.49         1.15 o                         
   0   1   8          0.69          0.92         0.47 o                         
   1   1   8          2.44          2.29         0.45 o                         
   2   1   8          0.45          0.67         0.33 o                         
   3   1   8          3.92          2.35         0.38 o                         
   4   1   8         21.28         19.08         0.87 o                         
   5   1   8         31.33         27.67         1.08 o                         
   6   1   8          0.00         -0.57         0.57 o                         
   7   1   8         19.65         18.00         1.36 o                         
   8   1   8          0.74          0.58         0.63 o                         
  -5   2   8          0.03          0.28         0.96 o                         
  -4   2   8          1.12          1.17         0.90 o                         
  -3   2   8          2.21          2.79         0.83 o                         
  -2   2   8          2.84          3.86         0.74 o                         
  -1   2   8          0.76          1.02         0.65 o                         
   0   2   8         13.02         12.63         0.72 o                         
   1   2   8         48.02         48.61         0.98 o                         
   2   2   8          4.00          3.71         0.51 o                         
   3   2   8          3.35          2.61         0.53 o                         
   4   2   8          0.31          0.28         0.41 o                         
   5   2   8         17.99         14.32         0.63 o                         
   6   2   8          2.12          1.91         0.55 o                         
   7   2   8          1.00          0.69         0.45 o                         
   8   2   8          1.06          1.21         0.45 o                         
  -4   3   8          0.01         -0.46         0.94 o                         
  -3   3   8          0.18          0.08         0.86 o                         
  -2   3   8          2.85          3.08         0.77 o                         
  -1   3   8         25.44         23.72         0.97 o                         
   0   3   8          0.73          1.23         0.58 o                         
   1   3   8          6.39          5.49         0.46 o                         
   2   3   8         53.17         50.11         2.52 o                         
   3   3   8         98.70         92.34         2.12 o                         
   4   3   8         83.57         85.88         1.05 o                         
   5   3   8         17.92         18.27         0.56 o                         
   6   3   8          0.77          0.23         0.42 o                         
   7   3   8          1.15          0.71         0.44 o                         
   8   3   8          0.22          0.89         0.59 o                         
  -4   4   8          4.98          4.32         1.04 o                         
  -3   4   8          2.46          2.04         0.85 o                         
  -2   4   8          0.51          1.31         0.78 o                         
  -1   4   8          0.22          0.68         0.67 o                         
   0   4   8          8.83          9.17         0.74 o                         
   1   4   8          1.15          0.77         0.37 o                         
   2   4   8          5.52          6.01         0.50 o                         
   3   4   8        203.73        206.70         1.53 o                         
   4   4   8         84.81         82.29         1.75 o                         
   5   4   8         54.32         54.48         1.42 o                         
   6   4   8         33.69         36.39         0.92 o                         
   7   4   8          1.25          0.79         0.46 o                         
   8   4   8          0.01          0.52         0.49 o                         
  -4   5   8          1.62          1.82         0.97 o                         
  -3   5   8          4.91          6.09         0.92 o                         
  -2   5   8          3.76          3.95         0.80 o                         
  -1   5   8          1.27          2.14         0.75 o                         
   0   5   8          0.80          0.76         0.65 o                         
   1   5   8          0.02          0.20         0.60 o                         
   2   5   8          4.92          3.36         0.59 o                         
   3   5   8         13.76         13.82         2.61 o                         
   4   5   8         15.19         14.63         2.97 o                         
   5   5   8        103.58        101.58         2.01 o                         
   6   5   8         76.29         73.71         1.17 o                         
   7   5   8          8.52         10.21         0.70 o                         
   8   5   8          7.48          7.21         0.72 o                         
  -3   6   8          3.86          4.51         0.96 o                         
  -2   6   8          0.52          0.44         0.82 o                         
  -1   6   8          4.47          4.27         0.78 o                         
   0   6   8          0.55         -0.03         0.64 o                         
   1   6   8         31.33         33.13         1.01 o                         
   2   6   8         14.27         13.99         1.46 o                         
   3   6   8          6.63          6.02         0.55 o                         
   4   6   8         36.59         35.70         1.58 o                         
   5   6   8          0.05          1.22         0.86 o                         
   6   6   8          1.85          2.14         0.95 o                         
   7   6   8          5.82          4.24         0.66 o                         
   8   6   8          3.91          1.31         0.64 o                         
  -3   7   8          4.40          5.28         0.88 o                         
  -2   7   8         12.12         13.13         1.00 o                         
  -1   7   8          0.43         -0.23         0.75 o                         
   0   7   8          8.33          7.81         0.79 o                         
   1   7   8          1.34          1.24         0.62 o                         
   2   7   8         59.54         54.08         1.35 o                         
   3   7   8         53.81         54.11         1.07 o                         
   4   7   8         17.34         17.36         0.71 o                         
   5   7   8          0.35          1.05         0.90 o                         
   6   7   8          4.43          3.80         1.00 o                         
   7   7   8          1.16          0.14         1.03 o                         
   8   7   8          1.73          1.95         0.99 o                         
  -2   8   8          1.75          1.53         0.81 o                         
  -1   8   8          4.77          5.38         0.77 o                         
   0   8   8          2.01          0.73         0.70 o                         
   1   8   8          0.16          0.21         0.62 o                         
   2   8   8          9.42          7.33         0.79 o                         
   3   8   8         12.43         12.79         0.76 o                         
   4   8   8         49.71         44.16         0.96 o                         
   5   8   8          0.01         -0.09         0.93 o                         
   6   8   8          0.56          0.03         0.44 o                         
   7   8   8          0.20         -0.26         0.95 o                         
   8   8   8          0.20          1.89         1.08 o                         
  -1   9   8          0.02         -0.75         0.75 o                         
   0   9   8          3.62          2.42         0.66 o                         
   1   9   8          0.62          0.80         0.61 o                         
   2   9   8          0.00         -0.11         0.62 o                         
   3   9   8          2.46          2.29         0.54 o                         
   4   9   8         12.83         10.75         0.68 o                         
   5   9   8          0.00          0.67         0.88 o                         
   6   9   8          1.75          2.02         0.90 o                         
   7   9   8          0.74          1.93         1.05 o                         
   0  10   8          0.00         -0.01         0.71 o                         
   1  10   8          5.43          7.00         0.82 o                         
   2  10   8          4.28          4.34         0.70 o                         
   3  10   8          0.31         -0.18         0.51 o                         
   4  10   8          0.09         -0.04         0.40 o                         
   5  10   8          0.11          0.79         0.69 o                         
   6  10   8          5.25          5.48         2.13 o                         
   2  11   8          5.71          7.06         0.83 o                         
   3  11   8         14.43         16.37         0.97 o                         
   4  11   8          0.10          0.57         0.75 o                         
   5  11   8          0.71         -0.44         0.49 o                         
  -2  -5   9          1.33          1.01         1.05 o                         
  -1  -5   9          0.48          0.26         1.03 o                         
   0  -5   9          0.28          1.33         1.04 o                         
   1  -5   9          0.10         -0.13         0.98 o                         
   2  -5   9          1.32          1.79         1.07 o                         
   3  -5   9          0.01          0.95         1.05 o                         
  -3  -4   9          0.06         -1.02         1.02 o                         
  -2  -4   9          0.01         -0.92         0.95 o                         
  -1  -4   9          9.17          8.79         1.07 o                         
   0  -4   9          0.87          0.58         0.91 o                         
   1  -4   9          5.03          4.26         1.08 o                         
   2  -4   9          0.12          0.80         0.91 o                         
   3  -4   9          0.96          3.04         0.95 o                         
   4  -4   9          6.65          8.96         1.08 o                         
  -3  -3   9          0.00         -0.27         0.75 o                         
  -2  -3   9          0.06          0.19         0.87 o                         
  -1  -3   9          0.05         -0.54         0.92 o                         
   0  -3   9         32.38         30.08         1.43 o                         
   1  -3   9         42.38         41.02         1.55 o                         
   2  -3   9          0.44          0.94         0.87 o                         
   3  -3   9          4.48          5.45         1.03 o                         
   4  -3   9          1.24          2.19         0.92 o                         
   5  -3   9          0.09          0.65         0.83 o                         
  -4  -2   9          0.08          2.51         1.64 o                         
  -3  -2   9          0.17          0.72         0.54 o                         
  -2  -2   9          3.25          2.73         0.95 o                         
  -1  -2   9          0.93          0.56         0.89 o                         
   0  -2   9          1.33          0.00         0.93 o                         
   1  -2   9          2.04          2.57         0.99 o                         
   2  -2   9         29.77         25.30         1.24 o                         
   3  -2   9         14.30         12.92         1.03 o                         
   4  -2   9          4.27          3.86         0.87 o                         
   5  -2   9          3.52          3.58         0.86 o                         
   6  -2   9          2.05          1.25         0.88 o                         
  -4  -1   9          1.35          0.23         0.56 o                         
  -3  -1   9         12.73         11.62         0.87 o                         
  -2  -1   9          0.79          0.37         0.84 o                         
  -1  -1   9          3.54          2.73         0.92 o                         
   0  -1   9          3.25          2.21         0.85 o                         
   1  -1   9          3.14          2.30         0.88 o                         
   2  -1   9          0.08         -0.52         0.79 o                         
   3  -1   9         53.15         55.14         1.51 o                         
   4  -1   9          0.00          0.30         0.72 o                         
   5  -1   9          2.12          1.33         0.80 o                         
   6  -1   9          0.54          2.07         0.80 o                         
  -4   0   9          0.61          1.19         0.44 o                         
  -3   0   9          1.38          0.98         0.43 o                         
  -2   0   9         25.39         25.64         0.81 o                         
  -1   0   9          3.51          3.90         0.50 o                         
   0   0   9          0.01         -0.37         0.81 o                         
   1   0   9          0.09         -0.37         0.81 o                         
   2   0   9          0.00          0.12         0.78 o                         
   3   0   9          0.31         -0.01         0.79 o                         
   4   0   9         11.03         10.65         0.93 o                         
   5   0   9         47.18         43.42         1.33 o                         
   6   0   9          5.07          5.00         0.87 o                         
   7   0   9          5.64          5.60         0.66 o                         
  -4   1   9          0.47         -0.02         0.86 o                         
  -3   1   9         11.50         12.46         0.98 o                         
  -2   1   9          0.22          1.09         0.44 o                         
  -1   1   9          7.22          7.25         0.78 o                         
   0   1   9         40.90         37.30         0.98 o                         
   1   1   9          0.58          1.23         0.52 o                         
   2   1   9         14.13         14.40         1.27 o                         
   3   1   9         54.69         55.48         2.92 o                         
   4   1   9          0.83          0.87         0.70 o                         
   5   1   9          3.25          4.07         0.79 o                         
   6   1   9          2.68          2.53         0.78 o                         
   7   1   9          0.31          0.00         0.54 o                         
  -4   2   9          1.49          2.53         0.89 o                         
  -3   2   9          1.89          2.54         0.83 o                         
  -2   2   9          1.53          2.13         0.72 o                         
  -1   2   9         71.64         71.95         1.49 o                         
   0   2   9         24.38         26.43         0.98 o                         
   1   2   9         17.81         20.24         0.82 o                         
   2   2   9        108.75         95.96         1.43 o                         
   3   2   9          0.01         -0.15         0.72 o                         
   4   2   9         44.88         43.78         1.19 o                         
   5   2   9         15.80         16.38         1.17 o                         
   6   2   9          1.74          2.11         0.99 o                         
   7   2   9          0.60         -0.04         0.81 o                         
  -4   3   9          0.23          0.52         0.90 o                         
  -3   3   9          0.04          0.16         0.80 o                         
  -2   3   9          1.11          0.28         0.81 o                         
  -1   3   9          5.51          3.70         0.80 o                         
   0   3   9          2.82          3.54         0.76 o                         
   1   3   9        196.54        203.88         5.69 o                         
   2   3   9        118.64        119.47         1.23 o                         
   3   3   9          7.48          6.72         0.76 o                         
   4   3   9         58.31         55.12         1.56 o                         
   5   3   9          1.44          0.78         0.54 o                         
   6   3   9          0.43          0.12         0.70 o                         
   7   3   9          0.00          0.46         0.41 o                         
   8   3   9          0.24          0.75         0.45 o                         
  -3   4   9          1.55          4.10         0.94 o                         
  -2   4   9          0.69          0.59         0.84 o                         
  -1   4   9         12.97         15.82         0.97 o                         
   0   4   9          0.18          0.35         0.69 o                         
   1   4   9         10.31         10.59         0.80 o                         
   2   4   9         11.60         12.22         1.00 o                         
   3   4   9        123.50        123.50         1.32 o                         
   4   4   9         78.92         74.83         1.13 o                         
   5   4   9          3.03          2.99         0.95 o                         
   6   4   9          5.41          4.73         0.54 o                         
   7   4   9          1.09          2.09         0.55 o                         
   8   4   9          0.98         -0.21         0.54 o                         
  -3   5   9          9.72         11.41         1.05 o                         
  -2   5   9          0.50         -0.11         0.81 o                         
  -1   5   9          2.62          2.99         0.76 o                         
   0   5   9          7.14          7.01         0.80 o                         
   1   5   9         14.68         15.35         0.87 o                         
   2   5   9         34.74         34.32         1.93 o                         
   3   5   9          0.26         -0.55         0.55 o                         
   4   5   9         18.62         18.40         0.73 o                         
   5   5   9          7.12          6.32         0.98 o                         
   6   5   9          3.23          2.66         0.55 o                         
   7   5   9          1.98          0.67         1.40 o                         
   8   5   9          0.53          0.70         0.84 o                         
  -3   6   9          1.72          3.06         0.94 o                         
  -2   6   9          7.23          7.59         0.99 o                         
  -1   6   9          9.16         10.95         0.97 o                         
   0   6   9          8.92          7.21         0.79 o                         
   1   6   9          0.07          0.05         0.64 o                         
   2   6   9          1.14          1.24         0.47 o                         
   3   6   9         19.51         19.27         0.70 o                         
   4   6   9         17.07         14.49         0.67 o                         
   5   6   9          0.11         -0.61         0.84 o                         
   6   6   9          1.60          0.70         0.93 o                         
   7   6   9          0.14          0.54         0.55 o                         
   8   6   9          0.13         -0.13         0.72 o                         
  -2   7   9          4.13          3.47         0.93 o                         
  -1   7   9          1.39          1.49         0.78 o                         
   0   7   9         23.54         25.17         1.10 o                         
   1   7   9          1.32          1.33         0.66 o                         
   2   7   9          2.83          1.24         0.73 o                         
   3   7   9         19.61         19.62         0.73 o                         
   4   7   9         13.51         10.87         0.67 o                         
   5   7   9          1.15          1.10         0.88 o                         
   6   7   9          2.82          2.83         0.95 o                         
   7   7   9          0.11          0.73         0.94 o                         
  -1   8   9          0.55          0.70         0.77 o                         
   0   8   9          1.10          0.22         0.78 o                         
   1   8   9          0.83          0.57         0.70 o                         
   2   8   9         28.67         26.54         1.08 o                         
   3   8   9          1.17          1.05         0.53 o                         
   4   8   9          0.97          0.20         0.57 o                         
   5   8   9          0.22          1.11         0.89 o                         
   6   8   9          0.01          1.08         0.99 o                         
   7   8   9          0.63          0.76         1.07 o                         
   0   9   9          3.25          2.97         0.79 o                         
   1   9   9          0.43          0.77         0.65 o                         
   2   9   9          0.13         -0.24         0.71 o                         
   3   9   9          0.16          0.62         0.74 o                         
   4   9   9          7.19          5.41         0.61 o                         
   5   9   9          0.37         -0.36         0.86 o                         
   6   9   9          2.81          1.91         1.00 o                         
   1  10   9          3.32          4.55         0.78 o                         
   2  10   9          0.15          0.16         0.70 o                         
   3  10   9          0.53          0.30         0.64 o                         
   4  10   9          0.35          1.29         1.22 o                         
   5  10   9          0.27         -0.33         0.98 o                         
   6  10   9          0.50         -0.21         1.05 o                         
  -1  -4  10          1.40          0.15         1.07 o                         
   0  -4  10          0.32          0.53         1.00 o                         
   1  -4  10          0.01         -1.06         1.06 o                         
   2  -4  10          0.59          0.38         0.97 o                         
  -2  -3  10          0.65         -0.79         0.98 o                         
  -1  -3  10         11.62         10.01         1.14 o                         
   0  -3  10          0.24         -0.86         1.11 o                         
   1  -3  10          0.73          1.17         0.94 o                         
   2  -3  10          2.96          2.24         0.95 o                         
   3  -3  10          0.04          0.17         0.85 o                         
   4  -3  10          0.47          0.09         1.00 o                         
  -2  -2  10          0.01         -0.10         1.01 o                         
  -1  -2  10          6.62          6.67         1.06 o                         
   0  -2  10          0.02          0.06         0.98 o                         
   1  -2  10         30.67         29.62         1.44 o                         
   2  -2  10          0.11          0.44         0.93 o                         
   3  -2  10          0.72          1.25         0.84 o                         
   4  -2  10          0.35         -0.04         0.83 o                         
   5  -2  10          1.31          1.69         0.79 o                         
  -3  -1  10          0.26         -0.55         0.56 o                         
  -2  -1  10          0.21          0.41         0.93 o                         
  -1  -1  10          5.92          7.46         1.08 o                         
   0  -1  10         13.28         15.26         1.20 o                         
   1  -1  10         29.78         31.76         1.42 o                         
   2  -1  10          0.06          0.04         0.90 o                         
   3  -1  10         16.90         12.83         1.07 o                         
   4  -1  10          0.00          0.27         0.76 o                         
   5  -1  10          0.23          1.70         0.84 o                         
  -3   0  10          7.64          8.23         1.02 o                         
  -2   0  10          4.50          3.75         0.91 o                         
  -1   0  10          1.25          1.95         0.92 o                         
   0   0  10          3.65          4.46         1.01 o                         
   1   0  10         27.99         30.50         1.35 o                         
   2   0  10          6.60          5.23         0.97 o                         
   3   0  10          7.80          8.24         1.02 o                         
   4   0  10          3.56          3.14         0.85 o                         
   5   0  10          0.42         -0.20         0.75 o                         
   6   0  10          1.35          2.78         0.88 o                         
  -3   1  10         27.23         30.78         1.39 o                         
  -2   1  10         19.95         21.11         1.11 o                         
  -1   1  10          6.52          8.50         0.64 o                         
   0   1  10         12.96         12.40         1.09 o                         
   1   1  10          2.87          3.78         0.90 o                         
   2   1  10          0.03          0.05         0.81 o                         
   3   1  10          1.79          1.93         0.79 o                         
   4   1  10          0.06         -0.43         0.75 o                         
   5   1  10          0.11         -0.56         0.65 o                         
   6   1  10          0.55          1.02         0.72 o                         
  -3   2  10          3.07          4.01         0.87 o                         
  -2   2  10          7.42          8.31         1.01 o                         
  -1   2  10         55.16         56.84         1.42 o                         
   0   2  10         51.36         51.37         1.27 o                         
   1   2  10          3.68          2.28         0.69 o                         
   2   2  10          1.22          1.78         0.57 o                         
   3   2  10          5.51          5.86         0.51 o                         
   4   2  10         23.51         22.94         1.08 o                         
   5   2  10          3.21          2.78         0.69 o                         
   6   2  10          1.84          1.29         0.56 o                         
   7   2  10          2.35          2.95         0.62 o                         
  -3   3  10          0.23          0.61         0.86 o                         
  -2   3  10          2.34          3.76         0.91 o                         
  -1   3  10          3.50          3.10         0.80 o                         
   0   3  10         36.83         42.10         1.26 o                         
   1   3  10         47.83         44.26         1.23 o                         
   2   3  10         26.53         24.77         0.70 o                         
   3   3  10         10.50         10.66         1.18 o                         
   4   3  10          0.97          0.95         0.53 o                         
   5   3  10          0.07         -0.51         0.87 o                         
   6   3  10          2.71          3.25         0.99 o                         
   7   3  10          0.55         -0.49         0.92 o                         
  -3   4  10          0.12          0.27         0.92 o                         
  -2   4  10          0.36          0.74         0.89 o                         
  -1   4  10          0.82          1.36         0.82 o                         
   0   4  10         19.57         22.28         1.05 o                         
   1   4  10          0.86          0.59         0.73 o                         
   2   4  10         42.77         41.42         3.30 o                         
   3   4  10          3.53          2.47         0.53 o                         
   4   4  10          0.10         -0.12         0.52 o                         
   5   4  10         11.11         11.93         1.07 o                         
   6   4  10          0.42          1.29         0.87 o                         
   7   4  10          0.42         -0.51         0.89 o                         
  -2   5  10          1.74          2.14         0.94 o                         
  -1   5  10          0.79          0.86         0.82 o                         
   0   5  10          0.74          0.38         0.71 o                         
   1   5  10          4.81          4.88         0.77 o                         
   2   5  10          0.64          0.84         0.48 o                         
   3   5  10          7.56          7.82         0.59 o                         
   4   5  10          5.84          4.96         0.59 o                         
   5   5  10          0.31          0.34         0.89 o                         
   6   5  10          0.18          0.68         0.88 o                         
   7   5  10          0.97         -0.12         0.89 o                         
  -2   6  10         10.04         11.89         1.10 o                         
  -1   6  10          0.51          1.52         0.91 o                         
   0   6  10          5.39          5.43         0.85 o                         
   1   6  10          0.30          0.39         0.69 o                         
   2   6  10          0.00          0.79         0.67 o                         
   3   6  10          1.15          1.11         0.49 o                         
   4   6  10          4.70          3.84         0.57 o                         
   5   6  10          9.73         12.30         1.10 o                         
   6   6  10          3.33          3.37         0.96 o                         
   7   6  10          0.12         -0.48         0.92 o                         
  -1   7  10          0.03          0.58         0.78 o                         
   0   7  10         11.40          9.60         0.92 o                         
   1   7  10          0.30          0.33         0.71 o                         
   2   7  10          3.59          3.89         0.80 o                         
   3   7  10          4.05          3.40         0.54 o                         
   4   7  10          0.04         -0.39         0.55 o                         
   5   7  10          0.45         -0.57         0.86 o                         
   6   7  10          0.33         -0.34         0.87 o                         
   7   7  10          1.27         -0.66         0.96 o                         
   0   8  10          0.17         -0.13         0.82 o                         
   1   8  10          3.33          4.76         0.80 o                         
   2   8  10         17.94         19.28         1.07 o                         
   3   8  10          5.25          5.79         0.84 o                         
   4   8  10          1.50          0.95         0.59 o                         
   5   8  10          0.49         -0.03         0.92 o                         
   6   8  10          0.00          0.80         0.97 o                         
   1   9  10          0.42          1.07         0.79 o                         
   2   9  10          6.30          9.53         0.94 o                         
   3   9  10         12.25         11.60         0.92 o                         
   4   9  10          3.82          2.43         0.57 o                         
   5   9  10          0.00          1.30         0.99 o                         
   6   9  10          0.12          0.11         0.96 o                         
   3  10  10          0.30          0.58         0.73 o                         
   4  10  10          2.84          2.37         0.79 o                         
   0  -2  11          6.68          7.43         1.12 o                         
   1  -2  11          5.66          2.40         1.04 o                         
   2  -2  11          0.47          0.80         0.99 o                         
   3  -2  11          0.18         -0.99         0.99 o                         
  -1  -1  11          1.30          1.71         1.02 o                         
   0  -1  11          5.04          6.77         1.16 o                         
   1  -1  11          3.28          3.61         1.10 o                         
   2  -1  11         11.21         10.93         1.16 o                         
   4  -1  11          1.10          1.68         0.90 o                         
  -2   0  11          3.69          3.24         1.11 o                         
  -1   0  11          0.03          0.86         1.00 o                         
   0   0  11          1.44          0.58         0.96 o                         
   1   0  11          6.61          5.13         1.12 o                         
   2   0  11          0.56          0.31         0.88 o                         
   3   0  11          0.27         -0.59         0.90 o                         
   4   0  11          0.11          0.58         0.83 o                         
   5   0  11          2.46          3.08         0.85 o                         
  -2   1  11         12.15         12.07         1.10 o                         
  -1   1  11          0.00          1.67         0.90 o                         
   0   1  11          4.11          4.24         0.96 o                         
   1   1  11          0.59          0.08         0.97 o                         
   2   1  11          1.20          1.47         0.90 o                         
   3   1  11          0.16         -0.22         0.86 o                         
   4   1  11          2.30          3.57         0.86 o                         
   5   1  11          0.09         -0.64         0.64 o                         
  -2   2  11          8.42          8.73         0.92 o                         
  -1   2  11          3.47          2.62         0.83 o                         
   0   2  11          4.14          2.45         0.73 o                         
   1   2  11          3.40          4.98         0.70 o                         
   2   2  11          0.00          0.42         0.46 o                         
   3   2  11          0.81         -0.18         0.87 o                         
   4   2  11          0.23         -0.01         0.74 o                         
   5   2  11          0.26         -0.38         0.81 o                         
   6   2  11          1.45          2.74         0.89 o                         
  -2   3  11          1.71          2.35         0.86 o                         
  -1   3  11          2.26          2.78         0.80 o                         
   0   3  11          9.82          7.82         0.84 o                         
   1   3  11          0.01         -0.68         0.68 o                         
   2   3  11          3.12          3.62         1.14 o                         
   3   3  11         25.63         29.61         0.97 o                         
   4   3  11          0.95          1.50         0.93 o                         
   5   3  11          0.00         -0.81         0.81 o                         
   6   3  11          1.45          1.96         0.89 o                         
  -1   4  11          0.19          1.25         0.80 o                         
   0   4  11          7.57          7.79         0.89 o                         
   1   4  11          1.66          1.71         0.76 o                         
   2   4  11          0.39          0.23         0.65 o                         
   3   4  11          2.65          2.58         0.51 o                         
   4   4  11          7.70          5.89         0.60 o                         
   5   4  11          4.10          3.83         0.87 o                         
   6   4  11          0.62          2.95         1.00 o                         
  -1   5  11          0.09         -0.01         0.86 o                         
   0   5  11          0.14         -0.06         0.71 o                         
   1   5  11          1.11          0.81         0.70 o                         
   2   5  11          5.20          5.82         0.78 o                         
   3   5  11          2.75          2.51         0.74 o                         
   4   5  11          0.08         -0.50         0.50 o                         
   5   5  11          2.12          2.33         0.85 o                         
   6   5  11          1.05          0.99         0.90 o                         
   0   6  11          1.24          2.22         0.85 o                         
   1   6  11          0.12         -0.85         0.85 o                         
   2   6  11          0.01          0.97         0.69 o                         
   3   6  11          1.32          1.95         0.81 o                         
   4   6  11          0.40          0.07         0.51 o                         
   5   6  11          0.32          0.59         0.84 o                         
   6   6  11          0.04          1.71         0.93 o                         
   0   7  11          9.17          7.84         1.03 o                         
   1   7  11          1.42          1.18         0.72 o                         
   2   7  11          1.44          3.03         0.79 o                         
   3   7  11          1.91          1.64         0.69 o                         
   4   7  11          1.64          1.32         0.57 o                         
   5   7  11          0.05          0.57         0.86 o                         
   6   7  11          0.00         -0.14         0.99 o                         
   1   8  11          2.82          3.56         0.77 o                         
   2   8  11          0.07          1.29         0.73 o                         
   3   8  11          6.37          5.90         0.88 o                         
   4   8  11          0.54          0.89         0.56 o                         
   5   8  11          1.14          2.16         0.89 o                         
   1   0  12          0.03         -0.30         1.06 o                         
   2   0  12          1.95          1.80         0.96 o                         
   0   1  12          6.88          8.67         1.15 o                         
   1   1  12          5.89          7.81         1.15 o                         
   2   1  12          0.31         -0.02         1.02 o                         
   3   1  12          0.22          0.51         0.96 o                         
   4   1  12          0.04         -0.99         0.99 o                         
   0   2  12          4.41          3.56         1.03 o                         
   1   2  12         12.31         12.24         1.12 o                         
   2   2  12          4.22          4.76         1.00 o                         
   3   2  12          0.06          1.20         0.87 o                         
   4   2  12          1.75          2.30         0.91 o                         
   0   3  12          1.45          0.93         0.83 o                         
   1   3  12          0.03          0.96         0.63 o                         
   2   3  12          1.80          2.12         0.71 o                         
   3   3  12          0.12         -0.52         0.52 o                         
   4   3  12          0.21         -0.33         0.91 o                         
   5   3  12          1.11          0.84         0.87 o                         
   0   4  12          1.22         -0.04         0.77 o                         
   1   4  12          1.04          2.13         0.73 o                         
   2   4  12          0.85          0.10         0.62 o                         
   3   4  12          0.15          0.56         0.48 o                         
   4   4  12          0.45         -0.54         0.54 o                         
   5   4  12          0.46          0.88         0.93 o                         
   1   5  12          3.63          5.35         0.77 o                         
   2   5  12          0.03          1.43         0.70 o                         
   3   5  12          0.09          0.19         0.75 o                         
   4   5  12          0.75          0.44         0.49 o                         
   2   6  12          4.96          6.28         0.83 o                         
   3   6  12          0.08         -0.64         0.79 o                         
   4   6  12          0.04         -0.12         0.73 o                         
   3   7  12          0.44          0.35         0.82 o                         
                                                                                
