# Supplementary material for: Crystal structure studies of 4-ethyl­piperazin-1-ium 3,5-di­nitro­benzoate, 4-methyl­piperazin-1-ium 3,5-di­nitro­benzoate and 4-methyl­piperazin-1-ium 4-iodo­benzoate
Source: Acta Crystallogr E Crystallogr Commun. 2021 Oct 21;77(Pt 11):1135–9. doi: 10.1107/S2056989021010689 (PMC8587970; doi:10.1107/S2056989021010689)
Supplement: Supplementary file 4 [file e-77-01135-IIIsup4.hkl]

data_III                                                                        
_shelx_title ' MP2 IN P-1'                                                      
_shelx_refln_list_code          4                                               
_shelx_F_calc_maximum      163.58                                               
_exptl_crystal_F_000       344.00                                               
_reflns_d_resolution_high  0.8300                                               
                                                                                
loop_                                                                           
 _space_group_symop_operation_xyz                                               
 'x, y, z'                                                                      
 '-x, -y, -z'                                                                   
                                                                                
_cell_length_a     6.2418                                                       
_cell_length_b     9.5465                                                       
_cell_length_c    12.5346                                                       
_cell_angle_alpha 110.708                                                       
_cell_angle_beta   90.235                                                       
_cell_angle_gamma 101.559                                                       
                                                                                
_shelx_F_squared_multiplier     1.000                                           
                                                                                
loop_                                                                           
 _refln_index_h                                                                 
 _refln_index_k                                                                 
 _refln_index_l                                                                 
 _refln_F_squared_calc                                                          
 _refln_F_squared_meas                                                          
 _refln_F_squared_sigma                                                         
 _refln_observed_status                                                         
   1   0   0        323.63        360.70         3.19 o                         
   2   0   0       8281.14       7516.92        38.70 o                         
   3   0   0          5.21          3.77         1.16 o                         
   4   0   0       1659.53       1618.49         7.96 o                         
   5   0   0       1211.39       1251.82        10.10 o                         
   6   0   0        628.00        634.34         8.26 o                         
   7   0   0        284.97        276.12        13.01 o                         
  -7   1   0        110.68        116.26         4.77 o                         
  -6   1   0        346.48        347.64         7.62 o                         
  -5   1   0        481.71        495.21         9.37 o                         
  -4   1   0       2274.71       2303.32        37.86 o                         
  -3   1   0       7843.90       7637.98        60.29 o                         
  -2   1   0        546.34        572.51         9.51 o                         
  -1   1   0       7109.61       6437.35        26.09 o                         
   1   1   0       4603.48       4365.80         9.82 o                         
   2   1   0       1019.22       1064.03         4.68 o                         
   3   1   0       4041.65       4019.97        10.97 o                         
   4   1   0       1869.39       1930.14        11.06 o                         
   5   1   0        354.63        351.21         5.66 o                         
   6   1   0        366.11        363.34         6.39 o                         
   7   1   0         39.79         40.21         5.02 o                         
  -7   2   0        198.28        223.88         9.11 o                         
  -6   2   0        983.52        974.27        14.49 o                         
  -5   2   0       1094.32       1107.13        14.78 o                         
  -4   2   0       2187.53       2158.07        10.63 o                         
  -3   2   0         82.35        116.72         3.18 o                         
  -2   2   0       9288.71       8648.15        56.45 o                         
  -1   2   0         11.33         22.26         1.45 o                         
   1   2   0        123.68        147.33         1.79 o                         
   2   2   0       3518.09       3352.51        11.75 o                         
   3   2   0        345.60        322.70         3.37 o                         
   4   2   0        472.61        447.11         4.57 o                         
   5   2   0        457.43        448.25         6.69 o                         
   6   2   0        315.61        304.51         8.44 o                         
  -7   3   0        199.52        208.88         8.60 o                         
  -6   3   0        190.83        190.94         7.39 o                         
  -5   3   0        857.65        895.61        12.85 o                         
  -4   3   0        397.35        412.42         4.88 o                         
  -3   3   0       5097.01       5030.74        32.61 o                         
  -2   3   0         13.90         13.83         1.89 o                         
  -1   3   0       3173.93       3116.47        22.23 o                         
   0   3   0        414.98        452.56         6.01 o                         
   1   3   0       1425.80       1408.28        16.39 o                         
   2   3   0        973.08       1012.05         9.00 o                         
   3   3   0       1077.49       1081.96        25.13 o                         
   4   3   0       1113.09       1106.54         9.53 o                         
   5   3   0        115.90        107.84         4.09 o                         
   6   3   0        276.99        277.66         8.76 o                         
  -7   4   0        133.66        138.87         7.40 o                         
  -6   4   0       1558.43       1516.88        18.56 o                         
  -5   4   0        146.81        124.46         5.68 o                         
  -4   4   0       1617.75       1542.67         9.49 o                         
  -3   4   0        110.07        129.14         3.17 o                         
  -2   4   0       5128.50       4897.80        43.08 o                         
  -1   4   0        334.74        359.68         3.67 o                         
   0   4   0       6015.53       6207.35        25.24 o                         
   1   4   0        245.98        252.11         4.17 o                         
   2   4   0       1087.08       1073.16         7.99 o                         
   3   4   0        611.34        604.64         6.92 o                         
   4   4   0        162.82        152.76         4.39 o                         
   5   4   0        389.52        371.65        13.03 o                         
   6   4   0         26.70         21.26         4.75 o                         
  -7   5   0        248.11        249.50         9.48 o                         
  -6   5   0         61.52         61.63         5.78 o                         
  -5   5   0        855.71        845.56        13.14 o                         
  -4   5   0          6.96          7.26         3.39 o                         
  -3   5   0       2735.24       2702.35        24.15 o                         
  -2   5   0        208.80        203.82         2.91 o                         
  -1   5   0       2173.88       2140.95        22.32 o                         
   0   5   0        488.47        505.09         8.45 o                         
   1   5   0        849.92        830.59         7.03 o                         
   2   5   0        659.21        668.08        12.81 o                         
   3   5   0        410.67        397.75        17.98 o                         
   4   5   0        847.65        872.94        10.87 o                         
   5   5   0          1.96          3.53         3.16 o                         
  -7   6   0         54.24         60.60         5.83 o                         
  -6   6   0        977.76        948.45        15.68 o                         
  -5   6   0         18.66         15.34         3.66 o                         
  -4   6   0       1208.47       1197.32        22.90 o                         
  -3   6   0         84.53         78.34         3.21 o                         
  -2   6   0       1542.30       1531.03        18.35 o                         
  -1   6   0         73.62         74.83        12.09 o                         
   0   6   0       2228.10       2285.25        19.12 o                         
   1   6   0       1042.74       1091.29        14.56 o                         
   2   6   0        308.97        301.09         8.85 o                         
   3   6   0        375.16        384.85        10.58 o                         
   4   6   0         68.19         63.97         4.18 o                         
   5   6   0        319.72        322.01        10.23 o                         
  -6   7   0          8.38         18.52         5.50 o                         
  -5   7   0        373.81        376.81         9.72 o                         
  -4   7   0          0.12          1.45         2.48 o                         
  -3   7   0       1165.05       1148.83        14.29 o                         
  -2   7   0        160.79        157.83         3.23 o                         
  -1   7   0       1025.06       1065.63        13.80 o                         
   0   7   0        338.79        356.69         8.88 o                         
   1   7   0        286.33        287.81         8.80 o                         
   2   7   0        269.07        292.05         9.49 o                         
   3   7   0        149.18        135.69         7.83 o                         
   4   7   0        369.13        369.06        11.82 o                         
  -6   8   0        266.27        281.45        10.01 o                         
  -5   8   0         11.40          9.54         5.04 o                         
  -4   8   0        627.44        641.00        18.71 o                         
  -3   8   0         59.38         69.05         5.81 o                         
  -2   8   0        231.89        227.27         8.34 o                         
  -1   8   0         70.07         75.79         5.17 o                         
   0   8   0        519.47        511.13        11.28 o                         
   1   8   0        603.89        636.23        13.31 o                         
   2   8   0         74.34         63.57         6.18 o                         
   3   8   0        137.94        142.78         8.02 o                         
  -5   9   0        129.75        131.91         8.22 o                         
  -4   9   0          6.92         13.72         5.28 o                         
  -3   9   0        345.41        336.05        10.97 o                         
  -2   9   0        123.19        125.58         7.73 o                         
  -1   9   0        192.59        206.09         5.92 o                         
   0   9   0        186.06        220.92         8.80 o                         
   1   9   0         15.84         15.26         5.00 o                         
   2   9   0        101.16        104.13         7.49 o                         
  -4  10   0        150.95        156.25         9.15 o                         
  -3  10   0         41.60         40.16         5.76 o                         
  -2  10   0         21.60         18.95         4.86 o                         
  -1  10   0        249.02        282.90         7.17 o                         
   0  10   0         13.92          8.73         4.87 o                         
   1  10   0        162.24        176.24         9.37 o                         
  -1 -10   1        141.29        145.18         8.56 o                         
   0 -10   1         32.71         29.57         3.52 o                         
   1 -10   1        164.79        192.54         6.34 o                         
   2 -10   1         95.27        102.40         7.31 o                         
   3 -10   1        123.56        139.46         8.78 o                         
   4 -10   1        132.00        139.99         9.00 o                         
  -2  -9   1        192.76        198.25         9.26 o                         
  -1  -9   1         21.08         25.74         5.45 o                         
   0  -9   1        239.13        252.05         9.16 o                         
   1  -9   1         68.59         69.43         4.02 o                         
   2  -9   1        359.10        353.99        10.58 o                         
   3  -9   1        252.87        263.55        10.15 o                         
   4  -9   1         63.80         61.09         6.59 o                         
   5  -9   1        238.14        224.35         8.29 o                         
  -3  -8   1         95.57         95.42         6.87 o                         
  -2  -8   1          0.86          2.75         4.81 o                         
  -1  -8   1        315.90        322.18         9.90 o                         
   0  -8   1        118.45        139.32         6.74 o                         
   1  -8   1        318.93        335.96         6.56 o                         
   2  -8   1        302.92        294.60         5.94 o                         
   3  -8   1        224.84        226.30         5.39 o                         
   4  -8   1        454.97        456.49         8.41 o                         
   5  -8   1         49.98         49.98         5.53 o                         
   6  -8   1        254.76        255.99         9.45 o                         
  -4  -7   1         77.37         73.14         6.57 o                         
  -3  -7   1          0.16         -0.20         4.34 o                         
  -2  -7   1        323.92        367.94        10.64 o                         
  -1  -7   1        534.96        550.83        11.38 o                         
   0  -7   1        380.45        412.62         9.50 o                         
   1  -7   1        522.13        529.61         7.19 o                         
   2  -7   1        869.25        868.65        15.72 o                         
   3  -7   1        603.40        604.70         7.63 o                         
   4  -7   1         57.36         56.03         3.50 o                         
   5  -7   1        837.23        809.89        13.68 o                         
   6  -7   1         39.40         26.30         4.91 o                         
  -5  -6   1        213.80        226.35         6.33 o                         
  -4  -6   1         61.81         56.06         3.75 o                         
  -3  -6   1        331.76        321.87         9.54 o                         
  -2  -6   1        164.13        150.56         7.36 o                         
  -1  -6   1        700.89        714.79         7.38 o                         
   0  -6   1        583.58        612.72        10.24 o                         
   1  -6   1        545.04        554.42         6.67 o                         
   2  -6   1       1507.89       1486.44         8.14 o                         
   3  -6   1        189.76        183.85         4.84 o                         
   4  -6   1       1676.08       1662.94        17.09 o                         
   5  -6   1          1.84          1.22         3.81 o                         
   6  -6   1        410.08        402.84        10.70 o                         
   7  -6   1         24.28         18.36         4.62 o                         
  -5  -5   1          2.40         -1.50         2.83 o                         
  -4  -5   1        261.89        272.37        15.11 o                         
  -3  -5   1        120.14        116.22         3.86 o                         
  -2  -5   1        393.65        406.24         5.82 o                         
  -1  -5   1       2937.63       3078.92        60.42 o                         
   0  -5   1       2592.46       2806.21        19.00 o                         
   1  -5   1       4016.33       4148.05        65.93 o                         
   2  -5   1       1116.87       1143.57         8.20 o                         
   3  -5   1        977.98        889.44        18.51 o                         
   4  -5   1          2.79          6.34         3.17 o                         
   5  -5   1       1708.21       1567.84        17.38 o                         
   6  -5   1          5.82          7.87         4.34 o                         
   7  -5   1        293.92        317.96        10.19 o                         
  -6  -4   1          0.32          0.79         3.48 o                         
  -5  -4   1        470.69        482.79        24.79 o                         
  -4  -4   1        196.93        187.51         4.67 o                         
  -3  -4   1       1374.13       1375.04        26.31 o                         
  -2  -4   1       1047.64       1022.77        19.45 o                         
  -1  -4   1       1942.57       2058.15        16.62 o                         
   0  -4   1       1902.02       1906.55        13.84 o                         
   1  -4   1        631.73        633.90         5.49 o                         
   2  -4   1       4328.82       4270.08        15.75 o                         
   3  -4   1          8.63          8.15         2.15 o                         
   4  -4   1       3155.39       3044.50        21.06 o                         
   5  -4   1         83.99         83.66         5.08 o                         
   6  -4   1        542.94        548.19        11.57 o                         
   7  -4   1         83.78         79.78         6.42 o                         
  -6  -3   1        301.47        321.17         8.93 o                         
  -5  -3   1          0.69         -1.84         2.61 o                         
  -4  -3   1        512.99        502.49         6.88 o                         
  -3  -3   1        834.00        830.11         7.34 o                         
  -2  -3   1        388.33        368.14         6.75 o                         
  -1  -3   1      10262.93       9636.95        46.00 o                         
   0  -3   1       7643.28       7652.09        16.03 o                         
   1  -3   1       7576.75       7172.50        67.75 o                         
   2  -3   1        902.18       1020.30        11.40 o                         
   3  -3   1       1169.28       1065.68         6.19 o                         
   4  -3   1        186.47        191.91         3.31 o                         
   5  -3   1       1187.28       1122.24        14.10 o                         
   6  -3   1         22.45         17.76         4.56 o                         
   7  -3   1        247.75        246.00         8.76 o                         
  -6  -2   1         19.15         15.16         4.39 o                         
  -5  -2   1        739.74        737.04        11.51 o                         
  -4  -2   1        947.66        928.09        18.17 o                         
  -3  -2   1       1908.23       1890.25        10.07 o                         
  -2  -2   1       3070.17       3156.54        26.46 o                         
  -1  -2   1       1807.34       1922.55        17.11 o                         
   0  -2   1       2541.61       2598.06        11.54 o                         
   1  -2   1         24.13         31.72         1.74 o                         
   2  -2   1       5218.26       5215.55         9.09 o                         
   3  -2   1        406.24        414.38         7.71 o                         
   4  -2   1       2335.45       2385.26        22.65 o                         
   5  -2   1        103.45        107.95         5.16 o                         
   6  -2   1        541.81        550.64        11.02 o                         
   7  -2   1        136.85        139.46         4.90 o                         
  -7  -1   1        150.67        142.91         7.17 o                         
  -6  -1   1        514.03        518.42         7.52 o                         
  -5  -1   1        253.78        248.02         4.85 o                         
  -4  -1   1        103.50         88.82         2.32 o                         
  -3  -1   1       1889.91       1880.98         7.53 o                         
  -2  -1   1        403.52        400.73         3.70 o                         
   1  -1   1        728.97        890.36         5.18 o                         
   2  -1   1        130.67        150.64         2.50 o                         
   3  -1   1       1457.70       1361.62        23.42 o                         
   4  -1   1        787.41        807.92        13.54 o                         
   5  -1   1        502.32        508.65         9.30 o                         
   6  -1   1        156.83        157.45         4.68 o                         
   7  -1   1        136.38        135.96        12.35 o                         
  -7   0   1        192.08        187.99         5.32 o                         
  -6   0   1        123.01        122.60         4.43 o                         
  -5   0   1        933.24        947.23         8.96 o                         
  -4   0   1       3473.89       3564.02        27.60 o                         
  -3   0   1        388.58        400.34         3.82 o                         
  -2   0   1       5185.25       5222.88        16.57 o                         
  -1   0   1         64.62         99.13         2.61 o                         
   1   0   1        266.40        284.73         4.29 o                         
   2   0   1       4141.04       4143.55        28.18 o                         
   3   0   1       1313.95       1346.05         7.63 o                         
   4   0   1       1641.11       1698.33         8.26 o                         
   5   0   1        417.52        420.76         9.49 o                         
   6   0   1        304.88        307.26         5.95 o                         
   7   0   1        195.53        200.60         8.00 o                         
  -7   1   1        389.86        412.86        19.71 o                         
  -6   1   1        710.43        711.83        15.30 o                         
  -5   1   1       1425.19       1443.65        15.66 o                         
  -4   1   1          6.00         11.57         3.14 o                         
  -3   1   1       2737.93       2709.76         8.78 o                         
  -2   1   1        387.59        405.45         6.80 o                         
  -1   1   1      17028.32      13578.64       319.11 o                         
   0   1   1        203.32        226.25         3.80 o                         
   1   1   1       2938.60       2970.72         7.99 o                         
   2   1   1        774.96        791.93         4.03 o                         
   3   1   1       1635.66       1580.02         9.52 o                         
   4   1   1        708.71        716.87         7.02 o                         
   5   1   1        548.78        522.34         6.19 o                         
   6   1   1        649.39        635.90        11.71 o                         
   7   1   1         58.62         48.25         5.11 o                         
  -7   2   1        191.98        198.00         5.79 o                         
  -6   2   1        237.47        259.95         8.32 o                         
  -5   2   1        644.95        668.94         7.15 o                         
  -4   2   1       3354.56       3409.92        15.41 o                         
  -3   2   1        278.03        291.55         5.16 o                         
  -2   2   1       6238.21       6016.24        44.36 o                         
  -1   2   1        103.43        115.86         1.65 o                         
   0   2   1       3330.62       3529.57        14.17 o                         
   1   2   1         60.33         62.21         1.23 o                         
   2   2   1       2726.80       2692.34        22.77 o                         
   3   2   1       1039.59       1046.60         8.68 o                         
   4   2   1       1135.53       1139.79         7.05 o                         
   5   2   1        718.03        728.98        11.04 o                         
   6   2   1         90.61         89.81         5.52 o                         
  -7   3   1        521.11        555.28        12.93 o                         
  -6   3   1        320.02        314.67         9.25 o                         
  -5   3   1       1322.36       1357.23        10.04 o                         
  -4   3   1         62.93         56.20         2.47 o                         
  -3   3   1       2687.53       2671.18         9.36 o                         
  -2   3   1         49.30         55.32         1.28 o                         
  -1   3   1       3538.35       3571.44         9.74 o                         
   0   3   1        120.08        104.51         3.25 o                         
   1   3   1       4555.06       4498.99        16.34 o                         
   2   3   1       1352.58       1333.38        14.91 o                         
   3   3   1        894.40        875.34         7.71 o                         
   4   3   1        641.02        642.54         7.51 o                         
   5   3   1        225.32        215.96        11.52 o                         
   6   3   1        503.23        534.44        11.38 o                         
  -7   4   1        115.82        124.99         7.44 o                         
  -6   4   1        255.13        273.63         8.71 o                         
  -5   4   1        191.86        192.00         6.99 o                         
  -4   4   1       1722.39       1714.48        15.64 o                         
  -3   4   1         39.86         41.03         3.99 o                         
  -2   4   1       3757.99       3632.54        39.67 o                         
  -1   4   1         48.14         42.76         1.52 o                         
   0   4   1       1956.65       1973.96        24.97 o                         
   1   4   1        338.85        331.08         3.96 o                         
   2   4   1        953.00        936.68        14.58 o                         
   3   4   1        871.52        899.47        11.30 o                         
   4   4   1        184.12        173.28         5.09 o                         
   5   4   1        364.32        370.96         6.85 o                         
   6   4   1          9.77         11.33         5.14 o                         
  -7   5   1        431.32        398.81        11.75 o                         
  -6   5   1         68.07         64.48         5.54 o                         
  -5   5   1       1006.35        997.49        14.29 o                         
  -4   5   1         21.58         22.83         4.70 o                         
  -3   5   1       1345.94       1371.53         9.93 o                         
  -2   5   1         74.98         71.87         1.96 o                         
  -1   5   1       2068.19       2023.17        38.48 o                         
   0   5   1       1679.35       1776.32        15.37 o                         
   1   5   1       1387.78       1377.52        15.01 o                         
   2   5   1        874.88        876.70        13.24 o                         
   3   5   1        231.46        220.77         5.05 o                         
   4   5   1        650.70        659.87         8.62 o                         
   5   5   1         10.74          7.00         3.01 o                         
  -6   6   1        253.93        247.89         8.53 o                         
  -5   6   1         41.78         46.41         4.96 o                         
  -4   6   1       1158.01       1140.43        23.45 o                         
  -3   6   1         66.23         58.52         7.87 o                         
  -2   6   1       1863.11       1804.01        11.41 o                         
  -1   6   1        535.08        556.74         9.14 o                         
   0   6   1        682.54        703.75        11.23 o                         
   1   6   1        512.53        516.34        10.48 o                         
   2   6   1        256.25        252.20         8.33 o                         
   3   6   1        654.71        648.93        13.50 o                         
   4   6   1          0.99         -0.82         4.20 o                         
   5   6   1        122.80        124.20         5.18 o                         
  -6   7   1         41.03         34.77         5.72 o                         
  -5   7   1        827.88        833.46        18.72 o                         
  -4   7   1         27.65         31.49         3.12 o                         
  -3   7   1        392.19        383.28         6.22 o                         
  -2   7   1        262.48        255.81         8.33 o                         
  -1   7   1       1300.86       1286.38        15.14 o                         
   0   7   1       1566.33       1571.96        17.91 o                         
   1   7   1        319.43        326.10         9.29 o                         
   2   7   1        368.86        393.85        10.89 o                         
   3   7   1         29.83         25.14         5.59 o                         
   4   7   1        343.79        331.08        11.04 o                         
  -5   8   1          3.54          9.52         3.35 o                         
  -4   8   1        634.32        638.61        14.44 o                         
  -3   8   1        130.80        130.42         7.27 o                         
  -2   8   1        603.98        655.04        13.63 o                         
  -1   8   1        365.57        384.99         9.33 o                         
   0   8   1        160.65        168.91         7.19 o                         
   1   8   1        237.26        247.87         9.21 o                         
   2   8   1         61.54         55.96         6.29 o                         
   3   8   1        208.21        211.15         9.96 o                         
  -5   9   1        292.20        309.44        12.26 o                         
  -4   9   1         65.57         54.78         6.36 o                         
  -3   9   1         68.80         83.33         6.82 o                         
  -2   9   1        300.44        332.46        11.07 o                         
  -1   9   1        318.61        309.57         9.33 o                         
   0   9   1        290.14        299.87         9.92 o                         
   1   9   1        137.97        141.75         7.60 o                         
   2   9   1        101.14        102.61         7.66 o                         
  -3  10   1         54.90         67.37         7.44 o                         
  -2  10   1         77.72         81.06         7.04 o                         
  -1  10   1         77.57         84.55         6.63 o                         
   0  10   1         25.10         29.35         5.72 o                         
   1 -11   2          9.12          4.96         3.35 o                         
   2 -11   2        104.75        110.57         8.35 o                         
  -1 -10   2        226.80        260.28        10.61 o                         
   0 -10   2         74.74         73.26         6.01 o                         
   1 -10   2        337.62        340.40        12.49 o                         
   2 -10   2        102.85         94.28         7.19 o                         
   3 -10   2        112.57        110.08         8.06 o                         
   4 -10   2        191.59        198.52         9.88 o                         
  -3  -9   2          0.91          3.03         4.74 o                         
  -2  -9   2        327.16        330.52        11.69 o                         
  -1  -9   2         33.34         29.18         4.91 o                         
   0  -9   2        317.68        350.53         7.28 o                         
   1  -9   2         83.56         93.58         5.59 o                         
   2  -9   2        417.37        406.13        12.62 o                         
   3  -9   2        506.02        520.90        12.78 o                         
   4  -9   2        147.59        144.90         5.20 o                         
   5  -9   2        351.08        349.34        10.08 o                         
  -4  -8   2          2.25          1.16         4.88 o                         
  -3  -8   2        189.93        210.24         9.39 o                         
  -2  -8   2        155.95        143.44         7.40 o                         
  -1  -8   2        931.65        942.55        15.93 o                         
   0  -8   2        204.93        202.16         9.96 o                         
   1  -8   2       1734.90       1755.72        13.73 o                         
   2  -8   2        532.53        550.45         8.99 o                         
   3  -8   2        164.49        171.48         6.06 o                         
   4  -8   2        630.72        625.92        17.95 o                         
   5  -8   2        266.64        245.37         8.49 o                         
   6  -8   2        484.71        482.03        11.99 o                         
  -4  -7   2        203.86        218.19         9.41 o                         
  -3  -7   2          1.64          4.95         4.24 o                         
  -2  -7   2       1071.78       1061.06        10.59 o                         
  -1  -7   2        105.11        103.62         3.65 o                         
   0  -7   2        709.12        744.36        12.36 o                         
   1  -7   2        435.18        445.68        10.35 o                         
   2  -7   2        616.62        612.42        11.12 o                         
   3  -7   2       1689.47       1656.84        21.60 o                         
   4  -7   2         76.05         72.27         5.11 o                         
   5  -7   2        633.38        603.30        12.00 o                         
   6  -7   2          0.62          5.52         4.41 o                         
  -5  -6   2        122.93        125.57         6.35 o                         
  -4  -6   2         13.11         12.95         2.92 o                         
  -3  -6   2        467.40        464.66        10.65 o                         
  -2  -6   2        914.69        933.69        15.15 o                         
  -1  -6   2       3270.30       3631.01        54.52 o                         
   0  -6   2       1498.66       1599.95        16.14 o                         
   1  -6   2       2143.15       2193.67        14.30 o                         
   2  -6   2       1054.04       1066.75        13.31 o                         
   3  -6   2        122.13        130.69         6.74 o                         
   4  -6   2       1378.66       1333.61        15.41 o                         
   5  -6   2        106.36         96.92         5.60 o                         
   6  -6   2        494.24        480.84        11.27 o                         
   7  -6   2          5.96         -0.14         4.03 o                         
  -5  -5   2          1.80          1.16         2.70 o                         
  -4  -5   2        745.95        750.23        18.59 o                         
  -3  -5   2        193.28        177.06         3.59 o                         
  -2  -5   2       1900.58       1946.87        13.76 o                         
  -1  -5   2        827.40        860.26        18.79 o                         
   0  -5   2        355.67        343.60         4.77 o                         
   1  -5   2       1486.86       1457.16         7.60 o                         
   2  -5   2        337.80        331.04         4.95 o                         
   3  -5   2       3907.68       3795.99        22.17 o                         
   4  -5   2          4.45          6.21         3.21 o                         
   5  -5   2       1010.95        972.84        13.91 o                         
   6  -5   2         30.95         24.80         5.21 o                         
   7  -5   2        284.11        275.81         9.72 o                         
  -6  -4   2          2.46         -4.43         4.43 o                         
  -5  -4   2        579.20        598.18         8.19 o                         
  -4  -4   2        566.95        575.53         7.37 o                         
  -3  -4   2        906.43        894.05         6.81 o                         
  -2  -4   2       2625.36       2669.87        33.29 o                         
  -1  -4   2       8915.60       8587.66        78.34 o                         
   0  -4   2       6123.87       5991.87        45.85 o                         
   1  -4   2       1352.37       1382.00         6.53 o                         
   2  -4   2       2694.30       2624.73        50.54 o                         
   3  -4   2         34.43         25.35         3.39 o                         
   4  -4   2       1980.71       1937.64        17.03 o                         
   5  -4   2         24.58         24.50         3.76 o                         
   6  -4   2        913.83        903.24        14.40 o                         
   7  -4   2        158.17        146.11         7.71 o                         
  -6  -3   2        292.64        278.99         8.75 o                         
  -5  -3   2         60.46         52.95         4.48 o                         
  -4  -3   2       1590.45       1563.63        39.27 o                         
  -3  -3   2       1120.16       1128.67        15.68 o                         
  -2  -3   2       2634.16       2744.41         7.27 o                         
  -1  -3   2       2580.85       2605.16        18.49 o                         
   0  -3   2        108.96        104.23         1.72 o                         
   1  -3   2       2852.77       2716.16        20.70 o                         
   2  -3   2        106.45        116.79         3.53 o                         
   3  -3   2       5887.76       5805.89        23.19 o                         
   4  -3   2         95.47         95.99         2.69 o                         
   5  -3   2       2098.10       2058.06        18.60 o                         
   6  -3   2        233.20        233.51         7.85 o                         
   7  -3   2        303.00        312.23         9.71 o                         
  -6  -2   2          9.16          7.80         3.98 o                         
  -5  -2   2       1063.79       1041.70        13.53 o                         
  -4  -2   2       1211.92       1234.72         9.27 o                         
  -3  -2   2       2274.92       2305.39        11.28 o                         
  -2  -2   2       3580.51       3606.89        19.89 o                         
  -1  -2   2      10151.08       9243.80        50.98 o                         
   0  -2   2       3627.36       3569.23        22.08 o                         
   1  -2   2       4449.98       4307.58        14.86 o                         
   2  -2   2       9045.58       8274.52        16.48 o                         
   3  -2   2          0.40          4.09         1.24 o                         
   4  -2   2       1834.82       1864.82        13.04 o                         
   5  -2   2          4.90          5.25         3.36 o                         
   6  -2   2       1507.44       1478.41        17.23 o                         
   7  -2   2        342.72        364.04        17.73 o                         
  -7  -1   2          1.49         -4.32         4.32 o                         
  -6  -1   2        389.54        386.21         9.50 o                         
  -5  -1   2        231.00        234.21         4.79 o                         
  -4  -1   2       1130.23       1140.55         6.80 o                         
  -3  -1   2       1066.36       1024.78         7.74 o                         
  -2  -1   2       3557.28       3725.90        24.92 o                         
  -1  -1   2       3291.43       3437.60        16.81 o                         
   0  -1   2        636.61        720.16         4.75 o                         
   1  -1   2       2977.39       2928.89        10.44 o                         
   2  -1   2         49.56         63.53         1.28 o                         
   3  -1   2       5543.13       5601.82        27.24 o                         
   4  -1   2        352.39        344.07         8.68 o                         
   5  -1   2       2107.82       2061.08        12.45 o                         
   6  -1   2        428.66        432.30         6.93 o                         
   7  -1   2        198.70        192.15         5.55 o                         
  -7   0   2        486.95        481.08        16.36 o                         
  -6   0   2        185.07        178.05         5.07 o                         
  -5   0   2        791.30        789.22         8.28 o                         
  -4   0   2        798.68        817.37         7.36 o                         
  -3   0   2       3500.95       3659.25         8.44 o                         
  -2   0   2       2468.02       2536.99        16.22 o                         
  -1   0   2       2598.78       2802.52        12.95 o                         
   0   0   2       2243.71       2459.28         8.98 o                         
   1   0   2       1991.24       2005.30        18.06 o                         
   2   0   2       8827.92       8390.38        20.27 o                         
   3   0   2        144.74        152.74         1.71 o                         
   4   0   2       1388.66       1379.97         7.58 o                         
   5   0   2        184.13        184.39         3.59 o                         
   6   0   2        818.03        804.02        10.58 o                         
   7   0   2        171.21        189.89         8.01 o                         
  -7   1   2          4.13          6.47         9.19 o                         
  -6   1   2        356.22        366.15         5.20 o                         
  -5   1   2        460.68        480.06         6.30 o                         
  -4   1   2        466.39        474.80         5.83 o                         
  -3   1   2       2008.59       2026.13        19.90 o                         
  -2   1   2       1244.66       1316.39         5.84 o                         
  -1   1   2       6652.89       6451.76        21.78 o                         
   0   1   2         10.01         12.71         0.93 o                         
   1   1   2       3491.94       3383.48        13.27 o                         
   2   1   2        255.35        259.37         2.95 o                         
   3   1   2       3370.28       3388.89        10.80 o                         
   4   1   2       1157.20       1153.14         7.12 o                         
   5   1   2        701.26        665.95         7.98 o                         
   6   1   2        385.58        383.92         9.34 o                         
  -7   2   2        395.49        409.46         7.78 o                         
  -6   2   2        385.69        419.59         6.64 o                         
  -5   2   2        813.34        802.88        31.09 o                         
  -4   2   2       1316.88       1336.65        23.49 o                         
  -3   2   2        945.13        986.74         8.03 o                         
  -2   2   2       2085.13       2022.59        23.21 o                         
  -1   2   2        242.07        259.61         5.50 o                         
   0   2   2      11262.90       9978.02        26.91 o                         
   1   2   2        674.12        723.93         3.88 o                         
   2   2   2       3728.21       3638.67        11.76 o                         
   3   2   2        731.71        762.06         4.97 o                         
   4   2   2        949.78        936.26         8.63 o                         
   5   2   2        457.68        475.59        12.99 o                         
   6   2   2        362.37        346.86         8.90 o                         
  -7   3   2         52.93         47.10         5.41 o                         
  -6   3   2        298.02        302.54         9.06 o                         
  -5   3   2        552.95        566.74         6.92 o                         
  -4   3   2        370.24        370.97         5.46 o                         
  -3   3   2       3829.04       3745.16        25.80 o                         
  -2   3   2        112.93        120.43         1.76 o                         
  -1   3   2       7260.73       6870.90        50.71 o                         
   0   3   2        165.63        179.46         6.59 o                         
   1   3   2       2288.26       2263.33        10.99 o                         
   2   3   2        368.82        368.74         4.21 o                         
   3   3   2       1465.52       1434.30         9.93 o                         
   4   3   2        881.75        904.23        14.62 o                         
   5   3   2        234.13        224.18         5.44 o                         
   6   3   2        284.18        303.08         6.79 o                         
  -7   4   2        203.68        232.38         9.10 o                         
  -6   4   2        315.07        333.29         9.76 o                         
  -5   4   2        581.74        573.12        10.35 o                         
  -4   4   2       1278.29       1313.39         8.06 o                         
  -3   4   2          7.39          9.25         1.73 o                         
  -2   4   2       1953.41       1866.33        35.13 o                         
  -1   4   2         38.24         37.75         1.49 o                         
   0   4   2       5100.93       4965.75        21.98 o                         
   1   4   2        386.74        363.32        10.98 o                         
   2   4   2       1454.08       1468.38        68.36 o                         
   3   4   2        853.54        849.26         8.29 o                         
   4   4   2        411.73        382.69         6.33 o                         
   5   4   2        154.53        164.92         5.71 o                         
  -7   5   2        112.66        137.11         7.73 o                         
  -6   5   2        135.32        139.48         6.91 o                         
  -5   5   2        496.41        468.75        22.00 o                         
  -4   5   2         55.97         58.25         3.07 o                         
  -3   5   2       1925.69       1878.33        11.72 o                         
  -2   5   2          8.51          6.71         1.25 o                         
  -1   5   2       2129.48       2149.10        16.08 o                         
   0   5   2        150.64        156.21         5.40 o                         
   1   5   2        770.25        746.06         7.54 o                         
   2   5   2        276.25        285.38         8.36 o                         
   3   5   2        279.15        260.59         5.42 o                         
   4   5   2        215.93        215.92         5.54 o                         
   5   5   2        101.66         90.83         4.32 o                         
  -6   6   2        281.89        262.25         8.96 o                         
  -5   6   2         22.57         17.89         3.16 o                         
  -4   6   2        400.99        395.15        10.55 o                         
  -3   6   2        129.33        131.13         3.90 o                         
  -2   6   2       1430.02       1440.93        16.76 o                         
  -1   6   2        343.89        370.21         7.69 o                         
   0   6   2        825.40        854.01        12.41 o                         
   1   6   2         57.88         47.82         2.99 o                         
   2   6   2        369.12        348.17         9.78 o                         
   3   6   2        476.51        480.89        11.90 o                         
   4   6   2         99.75         92.96         7.26 o                         
  -6   7   2         15.77          4.10         4.84 o                         
  -5   7   2        351.61        347.25         8.16 o                         
  -4   7   2         11.30          4.28         2.81 o                         
  -3   7   2        567.49        554.59        12.17 o                         
  -2   7   2         87.48         88.27         5.82 o                         
  -1   7   2        402.93        401.74         8.88 o                         
   0   7   2        140.11        155.23         6.72 o                         
   1   7   2        185.42        180.45         7.79 o                         
   2   7   2        187.45        199.76         8.45 o                         
   3   7   2         22.22         21.80         5.09 o                         
   4   7   2         80.82         81.96         7.47 o                         
  -5   8   2         49.94         41.84         6.71 o                         
  -4   8   2        111.23        131.62         8.05 o                         
  -3   8   2        211.34        204.74         9.05 o                         
  -2   8   2        735.86        760.45        14.69 o                         
  -1   8   2        163.51        157.66         6.62 o                         
   0   8   2        231.92        224.28         7.15 o                         
   1   8   2         73.79         96.13         6.77 o                         
   2   8   2         39.21         37.19         5.61 o                         
   3   8   2        189.15        172.71         9.04 o                         
  -4   9   2         15.00         16.16         5.32 o                         
  -3   9   2        174.59        178.09         8.74 o                         
  -2   9   2         49.24         58.16         6.68 o                         
   0   9   2        116.61        109.40         7.75 o                         
   1   9   2         46.07         36.64         5.69 o                         
  -2  10   2        234.56        223.33        13.86 o                         
  -1  10   2         13.93         15.81         5.17 o                         
   0 -11   3        160.62        174.62        12.79 o                         
   1 -11   3          4.60          5.50         3.36 o                         
   2 -11   3        135.19        159.00         9.29 o                         
   3 -11   3         50.64         65.63         7.70 o                         
  -2 -10   3          4.32         19.05         5.58 o                         
  -1 -10   3         87.50         94.59         5.21 o                         
   0 -10   3          0.12         -3.24         3.24 o                         
   1 -10   3        190.07        208.46         6.12 o                         
   2 -10   3        137.59        144.62         7.82 o                         
   3 -10   3        164.58        162.39         8.84 o                         
   4 -10   3        135.30        137.49         9.18 o                         
  -3  -9   3         23.93         13.59         5.29 o                         
  -2  -9   3        460.79        453.53        13.08 o                         
  -1  -9   3          4.62          3.21         3.14 o                         
   0  -9   3        729.44        785.63        21.04 o                         
   1  -9   3        129.81        126.37         8.31 o                         
   2  -9   3         86.43         87.98         6.49 o                         
   3  -9   3        180.81        187.69         5.30 o                         
   4  -9   3        323.77        318.97        15.55 o                         
   5  -9   3        166.76        187.03         7.79 o                         
  -4  -8   3          5.39          7.41         6.03 o                         
  -3  -8   3        531.95        521.79        13.34 o                         
  -2  -8   3         22.96         16.58         4.90 o                         
  -1  -8   3        287.67        302.37         7.76 o                         
   0  -8   3        106.16        121.95         4.46 o                         
   1  -8   3        416.56        417.74         6.97 o                         
   2  -8   3        712.03        755.24        13.27 o                         
   3  -8   3        255.45        257.79         9.29 o                         
   4  -8   3        531.88        536.53        11.16 o                         
   5  -8   3         27.22         33.95         5.13 o                         
   6  -8   3        252.37        264.20         9.67 o                         
  -4  -7   3        304.32        306.15        10.69 o                         
  -3  -7   3        146.56        144.41         4.94 o                         
  -2  -7   3       1453.08       1473.74        12.71 o                         
  -1  -7   3         45.58         47.18         3.04 o                         
   0  -7   3       1418.31       1415.44        18.82 o                         
   1  -7   3        605.29        563.44         5.88 o                         
   2  -7   3        245.41        233.89         5.16 o                         
   3  -7   3        726.94        708.83        19.68 o                         
   4  -7   3        335.10        317.54         8.47 o                         
   5  -7   3        380.66        375.42         9.91 o                         
   6  -7   3          2.08          7.27         3.93 o                         
  -5  -6   3        268.92        259.36         6.50 o                         
  -4  -6   3          0.17          2.61         2.97 o                         
  -3  -6   3       1113.98       1115.01        30.50 o                         
  -2  -6   3         95.23        100.52         6.27 o                         
  -1  -6   3        491.86        476.01         5.73 o                         
   0  -6   3        229.61        220.14         3.56 o                         
   1  -6   3        847.57        836.92         6.42 o                         
   2  -6   3       1721.02       1748.20        11.85 o                         
   3  -6   3        287.20        286.28         5.14 o                         
   4  -6   3       1321.75       1278.62        15.24 o                         
   5  -6   3         47.57         53.48         4.36 o                         
   6  -6   3        640.67        581.09        12.33 o                         
   7  -6   3          0.65         -2.26         4.48 o                         
  -5  -5   3         92.89         84.00         5.20 o                         
  -4  -5   3        460.61        449.95        14.16 o                         
  -3  -5   3         97.12         97.78         2.98 o                         
  -2  -5   3       2641.75       2673.93        60.04 o                         
  -1  -5   3        415.83        417.31         8.48 o                         
   0  -5   3        553.90        534.59         4.63 o                         
   1  -5   3       1439.69       1383.80        28.96 o                         
   2  -5   3        494.90        478.14         5.80 o                         
   3  -5   3       1824.01       1828.66        40.82 o                         
   4  -5   3        164.29        156.09         8.08 o                         
   5  -5   3        978.14        946.55        13.82 o                         
   6  -5   3         26.08         23.95         4.87 o                         
   7  -5   3        548.35        520.27        12.36 o                         
  -6  -4   3          0.05         -4.16         4.16 o                         
  -5  -4   3        525.32        522.91        10.57 o                         
  -4  -4   3         71.55         68.21         3.32 o                         
  -3  -4   3       1377.47       1417.23        17.57 o                         
  -2  -4   3        661.74        666.38         4.84 o                         
  -1  -4   3        382.50        359.67         7.22 o                         
   0  -4   3        422.46        388.93         3.48 o                         
   1  -4   3       1081.41       1131.01         7.31 o                         
   2  -4   3       3284.60       3273.10        18.59 o                         
   3  -4   3         67.27         72.57         2.59 o                         
   4  -4   3       2834.74       2892.03        76.64 o                         
   5  -4   3         29.92         32.80         3.91 o                         
   6  -4   3        648.99        626.83        12.13 o                         
   7  -4   3         20.60         27.38         4.55 o                         
  -6  -3   3        460.03        446.88        10.53 o                         
  -5  -3   3        491.44        465.75         9.70 o                         
  -4  -3   3        685.00        702.04        19.90 o                         
  -3  -3   3        184.77        187.07         3.12 o                         
  -2  -3   3       2099.79       2227.91        15.60 o                         
  -1  -3   3       2033.46       2010.66        10.36 o                         
   0  -3   3        288.64        308.85         2.70 o                         
   1  -3   3       9589.70       8231.57        24.77 o                         
   2  -3   3          3.88          5.66         1.68 o                         
   3  -3   3       2817.90       2784.10        11.98 o                         
   4  -3   3          3.30          3.86         1.61 o                         
   5  -3   3       2301.22       2185.07        19.21 o                         
   6  -3   3        283.78        288.87         8.63 o                         
   7  -3   3        370.20        371.01         9.94 o                         
  -6  -2   3         10.77         11.07         4.08 o                         
  -5  -2   3        764.75        780.56        11.86 o                         
  -4  -2   3        294.71        291.01         4.63 o                         
  -3  -2   3       2734.36       2813.62        26.36 o                         
  -2  -2   3       4619.89       4784.36        15.94 o                         
  -1  -2   3        986.08       1051.18         5.61 o                         
   0  -2   3       3278.97       3187.18        12.87 o                         
   1  -2   3        733.82        816.16         7.06 o                         
   2  -2   3       5981.12       5726.28        19.73 o                         
   3  -2   3        164.21        166.42         2.91 o                         
   4  -2   3       3796.41       3746.66        21.96 o                         
   5  -2   3        542.59        512.42         6.51 o                         
   6  -2   3        398.93        382.31         9.12 o                         
   7  -2   3         78.26         83.94         4.37 o                         
  -7  -1   3         12.49          9.98         4.05 o                         
  -6  -1   3        781.19        796.67        13.23 o                         
  -5  -1   3        609.85        594.34        10.25 o                         
  -4  -1   3       1617.67       1671.99        14.75 o                         
  -3  -1   3       1625.65       1659.06        11.81 o                         
  -2  -1   3        593.09        611.31         3.07 o                         
  -1  -1   3       6761.02       6453.58        24.91 o                         
   0  -1   3       1519.48       1663.94         9.33 o                         
   1  -1   3      26756.96      19520.42       121.58 o                         
   2  -1   3       1559.39       1682.86         9.66 o                         
   3  -1   3       3712.98       3634.60        26.31 o                         
   4  -1   3         84.88         95.03         2.94 o                         
   5  -1   3       2521.77       2428.31        23.41 o                         
   6  -1   3        155.75        165.74         9.44 o                         
   7  -1   3        217.93        238.45         8.75 o                         
  -7   0   3        358.94        392.69         7.26 o                         
  -6   0   3         42.96         42.31         3.23 o                         
  -5   0   3        765.76        815.59         8.50 o                         
  -4   0   3        531.90        529.12        11.13 o                         
  -3   0   3       3873.48       4050.92        30.59 o                         
  -2   0   3      10033.90       9998.52        76.51 o                         
  -1   0   3        886.40        993.81        10.52 o                         
   0   0   3       4559.09       4451.48        14.92 o                         
   1   0   3        180.92        222.82         3.41 o                         
   2   0   3       4466.61       4552.03        22.76 o                         
   3   0   3        389.07        393.97         4.00 o                         
   4   0   3       2202.77       2219.77        15.78 o                         
   5   0   3        488.51        495.96         5.41 o                         
   6   0   3        293.77        266.58         7.94 o                         
   7   0   3        137.15        142.82         7.31 o                         
  -7   1   3         53.90         57.38         3.02 o                         
  -6   1   3        786.70        793.54         7.48 o                         
  -5   1   3        791.56        815.09         8.33 o                         
  -4   1   3        871.30        888.53         5.81 o                         
  -3   1   3       2847.37       2865.44        20.44 o                         
  -2   1   3        203.37        222.46         3.03 o                         
  -1   1   3      10604.25       9900.15        56.48 o                         
   0   1   3          8.75         23.06         3.72 o                         
   1   1   3       9864.54       8922.26        38.90 o                         
   2   1   3       1161.56       1202.65         4.32 o                         
   3   1   3       3682.70       3582.86        29.43 o                         
   4   1   3        185.74        189.58         4.17 o                         
   5   1   3       1277.16       1234.81        14.31 o                         
   6   1   3         12.49         14.95         4.06 o                         
  -7   2   3        332.65        342.04         7.19 o                         
  -6   2   3        140.50        141.41         4.38 o                         
  -5   2   3        455.71        482.68        15.00 o                         
  -4   2   3       1162.79       1160.31         8.18 o                         
  -3   2   3        820.67        869.78         4.72 o                         
  -2   2   3       6279.74       6252.93        45.63 o                         
  -1   2   3         48.98         52.57         1.21 o                         
   0   2   3       1818.23       1739.45         8.22 o                         
   1   2   3         12.14         13.12         3.54 o                         
   2   2   3       2319.41       2306.61         9.16 o                         
   3   2   3        570.99        570.71         6.12 o                         
   4   2   3        683.32        678.99         7.59 o                         
   5   2   3        386.87        397.61         6.75 o                         
   6   2   3        104.73        107.08        12.05 o                         
  -7   3   3         93.69         99.04         6.92 o                         
  -6   3   3        519.69        526.79        18.06 o                         
  -5   3   3       1298.03       1299.25        16.97 o                         
  -4   3   3          1.30          3.14         1.92 o                         
  -3   3   3       2770.92       2691.89        21.35 o                         
  -2   3   3        124.56        127.93         1.91 o                         
  -1   3   3       7567.29       7340.08        13.07 o                         
   0   3   3        122.56        120.54         2.77 o                         
   1   3   3       3613.48       3486.75        13.62 o                         
   2   3   3       1256.81       1262.19         6.51 o                         
   3   3   3       1961.09       1970.75        12.23 o                         
   4   3   3        158.22        166.57         4.38 o                         
   5   3   3        544.73        529.18        16.88 o                         
   6   3   3         46.54         44.92         3.44 o                         
  -7   4   3        180.67        177.95         8.50 o                         
  -6   4   3        275.95        295.16         9.35 o                         
  -5   4   3        200.64        206.38         3.85 o                         
  -4   4   3       1248.21       1272.93         9.14 o                         
  -3   4   3        155.79        160.58         3.07 o                         
  -2   4   3       3645.48       3628.04        39.97 o                         
  -1   4   3        221.59        234.24         2.69 o                         
   0   4   3       1648.80       1574.53         9.97 o                         
   1   4   3        165.39        179.73        13.81 o                         
   2   4   3       1200.56       1187.75        15.06 o                         
   3   4   3        440.22        445.01         6.65 o                         
   4   4   3        330.30        319.19         5.98 o                         
   5   4   3        457.01        471.76         7.71 o                         
  -6   5   3        139.73        126.96         6.82 o                         
  -5   5   3        886.96        887.63        27.71 o                         
  -4   5   3         39.52         39.05         2.42 o                         
  -3   5   3       2661.55       2622.74        12.36 o                         
  -2   5   3         36.73         34.27         2.11 o                         
  -1   5   3       2474.53       2470.35        78.13 o                         
   0   5   3          4.67          5.42         1.92 o                         
   1   5   3       1909.07       1824.23        15.69 o                         
   2   5   3        921.33        968.54        14.77 o                         
   3   5   3        665.50        630.17        13.08 o                         
   4   5   3         87.76         98.96         4.14 o                         
   5   5   3        183.64        166.26         5.35 o                         
  -6   6   3        230.96        230.31         8.76 o                         
  -5   6   3         73.46         70.09         3.87 o                         
  -4   6   3        576.79        568.65         6.49 o                         
  -3   6   3         73.34         81.84         5.83 o                         
  -2   6   3       1326.24       1236.66        15.72 o                         
  -1   6   3         66.89         62.94         3.00 o                         
   0   6   3        955.15        885.85        30.85 o                         
   1   6   3        198.53        199.30         4.79 o                         
   2   6   3        390.73        371.81        10.31 o                         
   3   6   3        192.88        205.36         8.92 o                         
   4   6   3        125.29        100.18         7.59 o                         
  -6   7   3          1.38          3.16         2.62 o                         
  -5   7   3        337.09        344.35        10.78 o                         
  -4   7   3          8.98          4.67         2.96 o                         
  -3   7   3       1559.15       1509.00        27.65 o                         
  -2   7   3          1.81         -0.49         3.42 o                         
  -1   7   3        579.32        567.64         8.62 o                         
   0   7   3          1.32          0.33         2.37 o                         
   1   7   3        501.09        466.13        11.34 o                         
   2   7   3        374.98        375.49        10.95 o                         
   3   7   3        120.37         99.07         6.95 o                         
  -5   8   3         12.86         11.45         3.55 o                         
  -4   8   3        205.36        198.50         6.30 o                         
  -3   8   3          5.04          7.59         3.36 o                         
  -2   8   3        411.96        391.67        16.63 o                         
  -1   8   3        108.72        101.05         6.27 o                         
   0   8   3        190.21        173.42         9.03 o                         
   1   8   3        130.85        145.57         7.71 o                         
   2   8   3         50.51         28.90         5.55 o                         
  -4   9   3         20.01         19.25         3.85 o                         
  -3   9   3        448.29        449.08        12.84 o                         
  -2   9   3          2.77          8.78         3.16 o                         
  -1   9   3        147.36        133.66         7.21 o                         
   0   9   3         88.19         83.90         6.88 o                         
   1   9   3         19.80         -0.39         4.92 o                         
   0 -11   4        128.88        142.40         5.85 o                         
   1 -11   4         22.16         11.57         3.50 o                         
   2 -11   4        200.57        206.01         9.75 o                         
   3 -11   4         29.34         17.43         6.32 o                         
  -2 -10   4         46.01         38.25         5.96 o                         
  -1 -10   4        251.82        275.62        10.95 o                         
   0 -10   4          4.68          0.70         2.93 o                         
   1 -10   4        215.39        223.39         6.21 o                         
   2 -10   4         36.23         33.99         5.67 o                         
   3 -10   4        445.92        478.21        20.36 o                         
   4 -10   4         41.71         40.77         5.48 o                         
  -3  -9   4         27.66         38.49         7.29 o                         
  -2  -9   4         70.61         79.21         7.32 o                         
  -1  -9   4          0.54          1.33         2.95 o                         
   0  -9   4        288.57        285.15         9.75 o                         
   1  -9   4         75.60         72.97         3.93 o                         
   2  -9   4        437.01        456.44        11.30 o                         
   3  -9   4        166.22        176.95         8.30 o                         
   4  -9   4        239.79        250.03         8.67 o                         
   5  -9   4        311.87        331.73        10.34 o                         
  -4  -8   4          0.09          0.66         3.59 o                         
  -3  -8   4        405.74        422.25         8.24 o                         
  -2  -8   4         96.00        103.22         7.88 o                         
  -1  -8   4        587.99        650.22         8.13 o                         
   0  -8   4         83.03         83.31         3.10 o                         
   1  -8   4        519.09        517.55         6.17 o                         
   2  -8   4        278.80        281.80         7.95 o                         
   3  -8   4        723.72        730.16         9.58 o                         
   4  -8   4        281.20        310.59         9.09 o                         
   5  -8   4        134.74        126.77         6.59 o                         
   6  -8   4        416.61        405.51        11.66 o                         
  -4  -7   4        261.48        275.87         7.13 o                         
  -3  -7   4          0.13         -2.54         2.81 o                         
  -2  -7   4        348.14        366.78        18.05 o                         
  -1  -7   4        108.78        109.80         2.67 o                         
   0  -7   4        897.81        886.72        16.30 o                         
   1  -7   4        489.03        490.66         6.69 o                         
   2  -7   4        809.57        815.09         8.82 o                         
   3  -7   4        992.74        946.71        14.02 o                         
   4  -7   4        374.89        370.14         6.62 o                         
   5  -7   4       1165.77       1100.47        16.24 o                         
   6  -7   4         11.27          7.86         4.12 o                         
  -5  -6   4        349.54        360.45        15.56 o                         
  -4  -6   4         15.11         17.74         2.61 o                         
  -3  -6   4       1105.19       1156.42        30.68 o                         
  -2  -6   4          5.69          8.08         4.35 o                         
  -1  -6   4       1094.42       1099.99         7.36 o                         
   0  -6   4        419.69        375.47         4.36 o                         
   1  -6   4       2468.41       2541.44        39.74 o                         
   2  -6   4       2063.33       2088.68        32.98 o                         
   3  -6   4        685.18        685.90        11.14 o                         
   4  -6   4       1051.31       1014.11        10.10 o                         
   5  -6   4        229.99        214.65         7.72 o                         
   6  -6   4        915.42        876.94        14.96 o                         
  -5  -5   4         25.03         27.70         4.36 o                         
  -4  -5   4        538.70        553.80        11.80 o                         
  -3  -5   4         23.55         20.46         2.12 o                         
  -2  -5   4       1582.40       1575.82        19.01 o                         
  -1  -5   4        432.51        424.86         6.66 o                         
   0  -5   4       2997.51       2965.99        15.65 o                         
   1  -5   4       1732.09       1716.38        10.07 o                         
   2  -5   4        960.72        989.75        11.60 o                         
   3  -5   4       2760.72       2756.57        19.95 o                         
   4  -5   4        222.57        209.17         4.74 o                         
   5  -5   4       1855.59       1802.45        19.01 o                         
   6  -5   4          1.62          4.67         4.46 o                         
   7  -5   4        345.04        354.11        10.73 o                         
  -6  -4   4          0.02         -3.19         4.21 o                         
  -5  -4   4        457.43        462.83         9.85 o                         
  -4  -4   4         94.05         90.48         2.99 o                         
  -3  -4   4       1985.91       2011.75        20.10 o                         
  -2  -4   4        174.24        168.83         2.38 o                         
  -1  -4   4       1828.76       1819.64         8.61 o                         
   0  -4   4       1660.81       1646.54        15.77 o                         
   1  -4   4       2767.34       2740.53        16.49 o                         
   2  -4   4       4272.42       4090.12        21.14 o                         
   3  -4   4        576.61        617.51         8.97 o                         
   4  -4   4       2209.07       2129.56        26.51 o                         
   5  -4   4        220.58        211.70         6.77 o                         
   6  -4   4        516.29        495.73        10.75 o                         
   7  -4   4          6.41          1.22         3.67 o                         
  -6  -3   4        205.20        213.05         7.47 o                         
  -5  -3   4          0.94         -1.84         3.78 o                         
  -4  -3   4        915.92        914.57         8.41 o                         
  -3  -3   4        612.41        625.60         5.40 o                         
  -2  -3   4       2312.14       2238.00         9.17 o                         
  -1  -3   4       1739.91       1759.65         5.96 o                         
   0  -3   4       2431.26       2489.69        13.66 o                         
   1  -3   4       2762.87       2767.12        15.09 o                         
   2  -3   4        406.16        427.85         6.50 o                         
   3  -3   4       3232.98       3115.82        12.97 o                         
   4  -3   4          5.74          7.16         1.54 o                         
   5  -3   4       1326.83       1289.71        10.42 o                         
   6  -3   4         12.31         20.30         3.97 o                         
   7  -3   4        398.43        397.59        10.66 o                         
  -6  -2   4         10.99         29.16         3.88 o                         
  -5  -2   4        580.06        568.73        10.10 o                         
  -4  -2   4        113.18        113.21         4.53 o                         
  -3  -2   4       1110.83       1098.29         7.91 o                         
  -2  -2   4        787.39        748.83         5.61 o                         
  -1  -2   4       2812.63       2887.53        29.43 o                         
   0  -2   4       6064.82       5871.81        19.31 o                         
   1  -2   4         19.52         26.59         1.99 o                         
   2  -2   4       3848.80       3778.69        17.30 o                         
   3  -2   4        494.32        532.72         5.13 o                         
   4  -2   4       2746.90       2643.40        17.45 o                         
   5  -2   4        125.02        125.44         3.77 o                         
   6  -2   4        153.21        143.26         6.14 o                         
   7  -2   4         11.77         17.08         3.52 o                         
  -7  -1   4          2.88         -1.11         2.89 o                         
  -6  -1   4        257.16        233.25         7.69 o                         
  -5  -1   4         75.29         74.11         4.59 o                         
  -4  -1   4       1362.55       1337.17        13.20 o                         
  -3  -1   4       3249.22       3414.48        17.45 o                         
  -2  -1   4        723.72        712.89        11.97 o                         
  -1  -1   4       3619.92       3763.41        15.20 o                         
   0  -1   4        673.89        764.28         4.43 o                         
   1  -1   4       3498.48       3607.13        15.08 o                         
   2  -1   4        112.86        131.90         4.59 o                         
   3  -1   4       2798.54       2724.88         9.21 o                         
   4  -1   4         98.29        100.28         3.11 o                         
   5  -1   4       1101.69       1092.24         9.13 o                         
   6  -1   4        177.18        189.53         7.30 o                         
   7  -1   4        288.30        285.65         9.37 o                         
  -7   0   4        251.45        252.38         6.02 o                         
  -6   0   4         82.48         96.28         3.90 o                         
  -5   0   4        454.17        461.20        11.48 o                         
  -4   0   4       1461.57       1498.40         9.97 o                         
  -3   0   4        668.01        671.53         4.61 o                         
  -2   0   4       1790.10       1777.84        14.81 o                         
  -1   0   4       2647.38       2804.31        15.46 o                         
   0   0   4       5287.99       5142.28        18.45 o                         
   1   0   4        183.85        205.88         3.03 o                         
   2   0   4       6948.18       6854.42        23.83 o                         
   3   0   4         31.12         43.44         1.31 o                         
   4   0   4       2042.22       1992.40        18.64 o                         
   5   0   4         37.77         31.19         3.07 o                         
   6   0   4        129.45        136.58         7.41 o                         
  -7   1   4         57.69         71.09         3.82 o                         
  -6   1   4        292.55        294.01         8.37 o                         
  -5   1   4        241.98        260.58         4.19 o                         
  -4   1   4       1294.01       1276.62         7.35 o                         
  -3   1   4       2805.17       2950.81         8.14 o                         
  -2   1   4        702.00        689.15         5.18 o                         
  -1   1   4       3379.89       3341.22        14.49 o                         
   0   1   4        845.22        947.72        19.06 o                         
   1   1   4       3834.35       3812.73         8.45 o                         
   2   1   4         43.65         47.94         1.11 o                         
   3   1   4       1894.68       1830.04        18.18 o                         
   4   1   4        165.91        175.83         4.17 o                         
   5   1   4        883.73        873.11         9.29 o                         
   6   1   4        355.67        361.36         6.91 o                         
  -7   2   4        154.01        157.81         4.49 o                         
  -6   2   4        256.27        270.37         5.87 o                         
  -5   2   4         57.99         56.30         3.02 o                         
  -4   2   4       1723.17       1721.43        18.32 o                         
  -3   2   4       1322.30       1319.57         9.15 o                         
  -2   2   4       2353.12       2399.40        21.33 o                         
  -1   2   4        903.49       1008.81         6.38 o                         
   0   2   4       1603.31       1565.74         8.54 o                         
   1   2   4         22.74         20.65         1.70 o                         
   2   2   4       4844.51       4805.74        51.50 o                         
   3   2   4         15.29         17.31         2.03 o                         
   4   2   4        913.62        876.10        14.06 o                         
   5   2   4         13.93         13.05         2.72 o                         
   6   2   4         33.72         28.22         4.61 o                         
  -7   3   4         99.82         94.74         6.32 o                         
  -6   3   4        231.66        221.62         5.49 o                         
  -5   3   4        292.88        324.17        11.12 o                         
  -4   3   4        682.82        685.98         9.90 o                         
  -3   3   4       1293.40       1302.26        23.85 o                         
  -2   3   4         98.97         90.40         4.92 o                         
  -1   3   4       1634.67       1519.49        15.77 o                         
   0   3   4         85.32         96.51         2.75 o                         
   1   3   4       2129.12       2122.89        25.20 o                         
   2   3   4         52.59         53.93         4.08 o                         
   3   3   4        703.93        679.60         7.16 o                         
   4   3   4        269.04        276.78         5.47 o                         
   5   3   4        186.78        164.84         4.83 o                         
  -6   4   4        441.85        465.05        12.12 o                         
  -5   4   4          1.40         -0.09         1.99 o                         
  -4   4   4       1759.64       1771.69        17.27 o                         
  -3   4   4        581.89        588.69         5.58 o                         
  -2   4   4       1510.59       1546.89        19.65 o                         
  -1   4   4        109.60        129.25         3.22 o                         
   0   4   4       1396.64       1315.45         9.64 o                         
   1   4   4        490.23        517.15         6.42 o                         
   2   4   4       1232.52       1233.69        16.01 o                         
   3   4   4        100.57        107.59         3.73 o                         
   4   4   4        247.03        238.97         9.12 o                         
   5   4   4        138.69        148.58         8.41 o                         
  -6   5   4        145.40        157.48         7.54 o                         
  -5   5   4        292.20        287.19        13.72 o                         
  -4   5   4        268.42        270.30         4.54 o                         
  -3   5   4        983.06        942.82        10.89 o                         
  -2   5   4         17.95         18.42         3.63 o                         
  -1   5   4       1378.10       1324.24        10.10 o                         
   0   5   4        202.97        218.06         6.42 o                         
   1   5   4        762.08        770.40        22.00 o                         
   2   5   4        211.79        209.55         7.87 o                         
   3   5   4        236.31        225.09         9.01 o                         
   4   5   4        308.81        297.84        10.52 o                         
  -6   6   4        370.58        394.55        11.12 o                         
  -5   6   4         15.97         18.18         3.13 o                         
  -4   6   4       1536.70       1507.88        13.64 o                         
  -3   6   4         47.93         46.72         3.44 o                         
  -2   6   4        613.01        603.51        11.84 o                         
  -1   6   4          0.70         -0.18         2.23 o                         
   0   6   4        895.71        865.53        22.84 o                         
   1   6   4        613.53        599.39        10.84 o                         
   2   6   4        204.64        203.50         8.34 o                         
   3   6   4        143.75        161.10         8.43 o                         
   4   6   4         58.83         37.59         6.04 o                         
  -5   7   4        191.98        173.30         8.39 o                         
  -4   7   4         55.50         54.22         7.74 o                         
  -3   7   4        562.48        531.05         8.83 o                         
  -2   7   4         81.43         77.19         5.82 o                         
  -1   7   4        479.63        431.16        10.49 o                         
   0   7   4        187.01        191.78         5.30 o                         
   1   7   4        207.38        207.71         8.45 o                         
   2   7   4        133.08        142.86         7.83 o                         
   3   7   4         63.80         68.68         6.65 o                         
  -4   8   4        493.07        460.51        13.32 o                         
  -3   8   4          0.55         -2.17         3.43 o                         
  -2   8   4        171.78        165.75         7.80 o                         
  -1   8   4         44.17         41.53         5.54 o                         
   0   8   4        147.83        133.75        12.20 o                         
   1   8   4        128.77        125.81         7.53 o                         
   2   8   4         58.46         61.24         6.30 o                         
  -3   9   4        138.50        133.26        15.04 o                         
  -2   9   4         49.44         46.94         9.06 o                         
  -1   9   4         55.79         54.50         5.77 o                         
   0   9   4         40.26         34.46         5.02 o                         
   0 -11   5        134.28        137.61         5.62 o                         
   1 -11   5         24.82         27.53         5.25 o                         
   2 -11   5        225.55        229.58         9.66 o                         
   3 -11   5         15.42         24.69         6.31 o                         
  -2 -10   5          0.71          3.78         6.09 o                         
  -1 -10   5        219.79        251.44        10.52 o                         
   0 -10   5         11.21         11.36         3.22 o                         
   1 -10   5        341.56        367.71        10.54 o                         
   2 -10   5         34.65         46.24         5.85 o                         
   3 -10   5        364.99        357.19        11.11 o                         
   4 -10   5        249.07        274.31         9.72 o                         
  -3  -9   5         85.66         76.43         4.69 o                         
  -2  -9   5        194.88        205.64         6.41 o                         
  -1  -9   5          0.09         -3.65         3.72 o                         
   0  -9   5        495.33        482.97        13.22 o                         
   1  -9   5         88.07         83.93         4.23 o                         
   2  -9   5        820.11        764.14        10.56 o                         
   3  -9   5        293.56        288.42         6.77 o                         
   4  -9   5        278.69        273.92         9.35 o                         
   5  -9   5        249.97        276.76         9.92 o                         
  -4  -8   5         37.28         34.53         8.48 o                         
  -3  -8   5        163.80        172.85         6.05 o                         
  -2  -8   5          0.01          4.42         2.95 o                         
  -1  -8   5        666.62        666.21        16.41 o                         
   0  -8   5         42.92         44.04         3.11 o                         
   1  -8   5        766.01        761.81        17.55 o                         
   2  -8   5        255.32        258.62        13.90 o                         
   3  -8   5        704.17        713.29        13.46 o                         
   4  -8   5        753.56        783.91        10.04 o                         
   5  -8   5         69.69         62.99         5.50 o                         
   6  -8   5        213.39        210.32         8.71 o                         
  -4  -7   5        239.18        261.66         6.86 o                         
  -3  -7   5         14.75         14.09         3.31 o                         
  -2  -7   5        488.96        495.49        20.24 o                         
  -1  -7   5         81.14         85.93         3.30 o                         
   0  -7   5       1514.04       1515.72        16.19 o                         
   1  -7   5       1314.67       1356.86        10.74 o                         
   2  -7   5        746.98        722.23         8.38 o                         
   3  -7   5        908.28        899.26        13.62 o                         
   4  -7   5        686.94        678.19        27.86 o                         
   5  -7   5        494.37        503.54        22.33 o                         
   6  -7   5         71.68         80.22         6.70 o                         
  -5  -6   5        119.05        119.28         6.48 o                         
  -4  -6   5          8.36          8.27         2.41 o                         
  -3  -6   5        893.07        913.57        10.66 o                         
  -2  -6   5        214.38        232.19         5.47 o                         
  -1  -6   5       1454.25       1458.87         8.20 o                         
   0  -6   5        831.17        874.29        10.36 o                         
   1  -6   5        744.57        748.26         7.44 o                         
   2  -6   5        875.61        843.16        11.87 o                         
   3  -6   5        729.04        702.69        11.30 o                         
   4  -6   5       1564.60       1479.66        22.68 o                         
   5  -6   5          2.20          5.22         2.76 o                         
   6  -6   5        382.37        393.87        10.76 o                         
  -5  -5   5          2.25          3.72         3.63 o                         
  -4  -5   5       1092.19       1078.96        13.79 o                         
  -3  -5   5        383.45        388.00         5.19 o                         
  -2  -5   5       1124.91       1140.72         7.82 o                         
  -1  -5   5        537.16        512.18         5.22 o                         
   0  -5   5       3126.80       3104.77        14.46 o                         
   1  -5   5       6291.47       5998.16        27.26 o                         
   2  -5   5        747.32        743.27        10.26 o                         
   3  -5   5       2493.71       2511.37        19.51 o                         
   4  -5   5       1105.50       1069.20         9.64 o                         
   5  -5   5        528.49        521.52        10.62 o                         
   6  -5   5         34.82         29.54         4.13 o                         
   7  -5   5        380.59        368.47        10.84 o                         
  -6  -4   5          7.45          4.32         3.59 o                         
  -5  -4   5        413.53        414.16         9.50 o                         
  -4  -4   5          4.78          5.04         2.01 o                         
  -3  -4   5       2220.38       2213.82        24.59 o                         
  -2  -4   5        941.81        946.77        11.90 o                         
  -1  -4   5       2322.41       2352.94        11.41 o                         
   0  -4   5       2402.42       2424.37        15.59 o                         
   1  -4   5       1260.27       1272.93        11.89 o                         
   2  -4   5       1489.22       1426.99        13.03 o                         
   3  -4   5        671.16        677.14         9.58 o                         
   4  -4   5       2371.20       2349.83        13.34 o                         
   5  -4   5         47.79         43.50         2.76 o                         
   6  -4   5       1009.07        974.28        14.86 o                         
   7  -4   5         35.25         32.03         5.09 o                         
  -6  -3   5        301.17        307.61         8.98 o                         
  -5  -3   5         64.33         68.85         5.08 o                         
  -4  -3   5       2044.28       2064.11        17.08 o                         
  -3  -3   5        873.66        912.74         6.48 o                         
  -2  -3   5       3239.99       3337.38         9.03 o                         
  -1  -3   5       1306.82       1284.33        10.29 o                         
   0  -3   5       2541.23       2615.51        14.99 o                         
   1  -3   5       9353.47       8678.54        28.39 o                         
   2  -3   5       2614.92       2657.93        16.49 o                         
   3  -3   5       5537.65       5466.86        25.00 o                         
   4  -3   5        871.45        841.00         6.35 o                         
   5  -3   5        436.96        440.71         6.51 o                         
   6  -3   5          2.00          0.00         3.32 o                         
   7  -3   5        575.92        547.47        12.00 o                         
  -6  -2   5          0.81          0.89         3.30 o                         
  -5  -2   5        742.09        734.74        11.29 o                         
  -4  -2   5         39.62         37.32         3.28 o                         
  -3  -2   5       1862.78       1889.40        16.46 o                         
  -2  -2   5        874.12        843.67         4.94 o                         
  -1  -2   5       2362.69       2481.67         9.68 o                         
   0  -2   5       3067.99       3163.07        14.75 o                         
   1  -2   5       1929.16       2094.43        13.13 o                         
   2  -2   5       1603.42       1556.34        11.93 o                         
   3  -2   5        331.77        359.53         4.51 o                         
   4  -2   5       2615.15       2566.02        24.57 o                         
   5  -2   5        235.27        218.00         4.72 o                         
   6  -2   5       1086.23       1062.61        23.32 o                         
   7  -2   5        101.19        116.40         6.84 o                         
  -6  -1   5        333.07        316.34         6.19 o                         
  -5  -1   5        602.16        601.24        10.27 o                         
  -4  -1   5       2124.70       2138.22        16.60 o                         
  -3  -1   5        669.04        683.86         4.30 o                         
  -2  -1   5       5353.49       5590.02        32.60 o                         
  -1  -1   5       1653.96       1581.23         5.65 o                         
   0  -1   5       1468.89       1556.22        16.98 o                         
   1  -1   5       9941.35       9542.45        27.64 o                         
   2  -1   5       1767.57       1926.56        28.57 o                         
   3  -1   5       4361.69       4324.52        19.62 o                         
   4  -1   5        211.15        201.81         4.17 o                         
   5  -1   5        437.28        445.36         5.27 o                         
   6  -1   5        106.52        116.29         5.73 o                         
  -7   0   5        218.00        195.76        20.34 o                         
  -6   0   5          8.53          6.14         2.44 o                         
  -5   0   5        956.34        988.45         9.42 o                         
  -4   0   5        109.40        104.89         3.33 o                         
  -3   0   5       1072.34       1096.93         6.16 o                         
  -2   0   5       1868.04       1810.67        14.01 o                         
  -1   0   5        875.04        915.45        11.65 o                         
   0   0   5       5415.98       5261.92        21.05 o                         
   1   0   5        398.94        426.70         4.48 o                         
   2   0   5       1910.68       1845.34        15.32 o                         
   3   0   5          7.23         10.04         1.86 o                         
   4   0   5       2071.44       2005.15        12.25 o                         
   5   0   5        718.12        728.20         8.47 o                         
   6   0   5        439.87        431.90         7.60 o                         
  -7   1   5         33.19         34.62         3.23 o                         
  -6   1   5        325.10        316.45         6.22 o                         
  -5   1   5       1118.31       1141.24        11.01 o                         
  -4   1   5       2717.88       2740.66        18.78 o                         
  -3   1   5       1661.00       1701.86        19.41 o                         
  -2   1   5       2774.09       2931.09         9.98 o                         
  -1   1   5       1522.15       1373.01        12.84 o                         
   0   1   5       1118.28       1146.45         9.93 o                         
   1   1   5       9391.11       8866.26        44.59 o                         
   2   1   5          8.11         14.30         1.15 o                         
   3   1   5       1996.34       1896.38        11.64 o                         
   4   1   5         18.59         23.69         3.52 o                         
   5   1   5        400.41        387.96         6.57 o                         
   6   1   5        202.23        198.52         5.52 o                         
  -7   2   5        318.85        320.17         6.73 o                         
  -6   2   5         52.31         53.97         4.35 o                         
  -5   2   5        932.96        952.93        18.16 o                         
  -4   2   5        192.08        186.11         3.77 o                         
  -3   2   5        817.25        831.25        14.47 o                         
  -2   2   5       3072.24       3047.69        19.60 o                         
  -1   2   5        341.22        355.48         4.29 o                         
   0   2   5       6247.29       6188.75        18.41 o                         
   1   2   5          4.57          2.78         1.67 o                         
   2   2   5       1650.15       1633.84        25.68 o                         
   3   2   5         87.81         85.57         2.94 o                         
   4   2   5       1214.06       1198.23        17.19 o                         
   5   2   5        505.49        506.38        12.75 o                         
   6   2   5        197.65        189.92         9.90 o                         
  -6   3   5        271.05        289.26         6.29 o                         
  -5   3   5        834.83        862.93         9.38 o                         
  -4   3   5       2216.21       2247.02        11.13 o                         
  -3   3   5       1659.28       1656.95         8.79 o                         
  -2   3   5        719.89        769.45        10.98 o                         
  -1   3   5       1242.09       1161.72        21.77 o                         
   0   3   5        166.76        184.13         3.85 o                         
   1   3   5       3405.48       3430.96        15.62 o                         
   2   3   5         52.29         54.51         2.97 o                         
   3   3   5       1025.44        973.37        15.28 o                         
   4   3   5        151.20        153.43         7.62 o                         
   5   3   5        203.67        199.55         9.75 o                         
  -6   4   5         82.16         95.27         4.26 o                         
  -5   4   5        466.11        482.49         9.23 o                         
  -4   4   5        252.49        243.92         8.03 o                         
  -3   4   5        178.62        184.65         4.40 o                         
  -2   4   5       1647.48       1615.07        16.96 o                         
  -1   4   5          1.55          3.06         1.78 o                         
   0   4   5       2065.50       2108.38        12.83 o                         
   1   4   5         41.58         42.56         3.39 o                         
   2   4   5        788.51        764.87        13.33 o                         
   3   4   5         85.78         88.29         6.47 o                         
   4   4   5        310.21        322.24        11.03 o                         
   5   4   5        108.65        113.64         7.88 o                         
  -6   5   5        182.98        183.06         8.16 o                         
  -5   5   5        548.30        543.11         8.15 o                         
  -4   5   5        373.76        373.24         8.41 o                         
  -3   5   5        531.87        534.65         7.83 o                         
  -2   5   5         63.89         60.64         5.04 o                         
  -1   5   5        865.51        822.96         8.50 o                         
   0   5   5         55.72         45.51         3.05 o                         
   1   5   5        575.72        572.06        11.19 o                         
   2   5   5         59.76         67.91         5.76 o                         
   3   5   5        443.39        455.15        12.21 o                         
   4   5   5        116.78        124.14         8.44 o                         
  -5   6   5         84.67         79.10         6.16 o                         
  -4   6   5        256.15        221.60         8.57 o                         
  -3   6   5          0.43         -1.10         3.00 o                         
  -2   6   5        564.72        562.91        11.97 o                         
  -1   6   5         45.92         47.89         4.83 o                         
   0   6   5        504.53        493.91         7.54 o                         
   1   6   5         62.48         73.00        11.86 o                         
   2   6   5        261.79        290.71        10.14 o                         
   3   6   5         66.97         84.11         6.71 o                         
  -5   7   5        235.40        229.20         9.18 o                         
  -4   7   5          2.71          1.57         5.17 o                         
  -3   7   5        194.65        200.63        14.49 o                         
  -2   7   5          0.22          1.44         4.45 o                         
  -1   7   5        359.54        332.43         9.73 o                         
   0   7   5         70.89         65.26         3.81 o                         
   1   7   5        206.74        208.00         8.75 o                         
   2   7   5        127.42        134.77         8.21 o                         
  -4   8   5        151.47        154.25         8.01 o                         
  -3   8   5          0.85         -3.08         3.08 o                         
  -2   8   5        173.14        167.72         8.28 o                         
  -1   8   5         17.36         14.25         4.68 o                         
   0   8   5        223.15        200.68         5.89 o                         
   1   8   5         66.55         77.12         6.59 o                         
   1 -11   6          2.85          4.51         4.20 o                         
   2 -11   6        227.87        226.12         9.42 o                         
  -2 -10   6         10.80          9.40         5.72 o                         
  -1 -10   6        184.79        204.14         8.98 o                         
   0 -10   6          2.58         -0.08         3.12 o                         
   1 -10   6        474.70        493.53        40.11 o                         
   2 -10   6         90.61         90.83         4.61 o                         
   3 -10   6        313.13        304.09        10.67 o                         
   4 -10   6         15.14         14.20         5.56 o                         
  -3  -9   6          6.47          4.84         3.64 o                         
  -2  -9   6        351.39        355.61        12.91 o                         
  -1  -9   6          4.30          4.46         2.84 o                         
   0  -9   6        522.44        512.15        23.23 o                         
   1  -9   6         25.27         30.16         3.36 o                         
   2  -9   6        610.92        598.21        13.75 o                         
   3  -9   6        141.85        154.00         7.53 o                         
   4  -9   6        188.66        199.58         5.98 o                         
   5  -9   6        198.09        196.11         9.13 o                         
  -4  -8   6         35.28         41.48         4.24 o                         
  -3  -8   6        294.29        321.16        26.53 o                         
  -2  -8   6          8.08         11.06         3.11 o                         
  -1  -8   6        657.96        673.13        15.84 o                         
   0  -8   6        103.37        106.84         4.39 o                         
   1  -8   6       1070.05       1041.06        10.23 o                         
   2  -8   6        289.53        267.89         8.41 o                         
   3  -8   6       1160.81       1131.99        16.34 o                         
   4  -8   6         47.35         51.38         3.85 o                         
   5  -8   6        265.22        264.42         6.70 o                         
   6  -8   6         93.62         98.00         7.30 o                         
  -4  -7   6        265.71        268.26        11.88 o                         
  -3  -7   6          4.14          3.00         3.57 o                         
  -2  -7   6        698.42        704.95         9.75 o                         
  -1  -7   6         35.95         38.79         3.04 o                         
   0  -7   6       1073.33       1025.19         9.06 o                         
   1  -7   6         16.71         16.00         2.47 o                         
   2  -7   6       1318.47       1250.68        15.71 o                         
   3  -7   6        371.05        360.31         9.19 o                         
   4  -7   6        157.60        154.67         6.20 o                         
   5  -7   6        527.23        538.42         8.47 o                         
   6  -7   6        136.46        134.70         7.09 o                         
  -5  -6   6        221.40        234.64         8.18 o                         
  -4  -6   6          3.68          5.10         2.41 o                         
  -3  -6   6        385.54        384.70         7.42 o                         
  -2  -6   6        105.43        101.66         4.35 o                         
  -1  -6   6       1355.18       1336.92        10.40 o                         
   0  -6   6        921.46        913.78        10.01 o                         
   1  -6   6       1225.13       1218.67        13.83 o                         
   2  -6   6        485.71        469.32         9.20 o                         
   3  -6   6       2196.36       2133.59        19.68 o                         
   4  -6   6        118.29        110.49         3.98 o                         
   5  -6   6        139.12        140.89         4.60 o                         
   6  -6   6        278.73        270.83         9.09 o                         
  -5  -5   6         46.15         48.37         4.51 o                         
  -4  -5   6        565.26        571.59         8.07 o                         
  -3  -5   6         26.70         27.36         2.56 o                         
  -2  -5   6        894.03        882.18         6.96 o                         
  -1  -5   6        463.55        483.65         7.94 o                         
   0  -5   6       1524.14       1532.29        14.08 o                         
   1  -5   6         51.27         40.81         3.61 o                         
   2  -5   6       1589.02       1520.38        14.83 o                         
   3  -5   6       1090.94       1087.04        13.19 o                         
   4  -5   6         26.51         25.49         2.54 o                         
   5  -5   6       1387.86       1373.86        17.23 o                         
   6  -5   6         16.33         17.50         4.12 o                         
  -6  -4   6         13.48         16.47         4.01 o                         
  -5  -4   6        735.48        756.29        12.35 o                         
  -4  -4   6        164.31        177.26         4.72 o                         
  -3  -4   6        778.75        795.72        10.47 o                         
  -2  -4   6         50.57         58.95         1.74 o                         
  -1  -4   6       1777.26       1783.28        13.83 o                         
   0  -4   6       2605.94       2627.01        17.09 o                         
   1  -4   6       2346.82       2487.85        62.62 o                         
   2  -4   6       2393.79       2333.82        17.37 o                         
   3  -4   6        881.70        864.08        11.13 o                         
   4  -4   6        293.16        273.68         9.01 o                         
   5  -4   6          8.03         10.81         2.55 o                         
   6  -4   6        743.91        740.78        13.27 o                         
  -6  -3   6        296.09        306.64         9.02 o                         
  -5  -3   6         51.76         47.90         4.69 o                         
  -4  -3   6        926.17        930.23         9.14 o                         
  -3  -3   6        151.31        156.61         2.99 o                         
  -2  -3   6       1800.69       1748.21         7.96 o                         
  -1  -3   6       2350.46       2472.68        15.30 o                         
   0  -3   6       2428.74       2519.01         9.67 o                         
   1  -3   6        766.93        742.87        11.44 o                         
   2  -3   6       1039.74       1019.68        10.94 o                         
   3  -3   6       2570.66       2550.28        17.98 o                         
   4  -3   6         36.20         38.65         2.28 o                         
   5  -3   6       1968.52       1992.61        13.87 o                         
   6  -3   6         34.97         47.57         4.78 o                         
  -6  -2   6        108.70        115.27         5.90 o                         
  -5  -2   6       1349.83       1379.49        15.39 o                         
  -4  -2   6        198.95        214.49         4.59 o                         
  -3  -2   6       2253.58       2310.77        20.59 o                         
  -2  -2   6        147.52        126.17         1.95 o                         
  -1  -2   6       1644.80       1673.13        12.57 o                         
   0  -2   6       3754.36       3853.30        29.27 o                         
   1  -2   6       2289.81       2431.71        15.47 o                         
   2  -2   6       4599.68       4515.36        21.80 o                         
   3  -2   6         12.82         10.74         2.62 o                         
   4  -2   6        794.41        761.13         7.85 o                         
   5  -2   6         21.45         23.46         2.72 o                         
   6  -2   6        812.36        828.26        25.98 o                         
  -6  -1   6        606.97        651.45         8.95 o                         
  -5  -1   6         45.10         31.10         2.89 o                         
  -4  -1   6        985.97        975.44         8.45 o                         
  -3  -1   6        369.97        373.69         3.42 o                         
  -2  -1   6       1977.31       1963.55        10.26 o                         
  -1  -1   6       4577.21       4713.11        15.08 o                         
   0  -1   6       1304.01       1415.03        29.30 o                         
   1  -1   6       1595.76       1531.73        12.20 o                         
   2  -1   6        457.13        434.95         7.49 o                         
   3  -1   6       2537.57       2525.39        16.74 o                         
   4  -1   6         93.76         94.01         2.54 o                         
   5  -1   6       1079.00       1114.59        22.48 o                         
   6  -1   6         31.66         22.46         5.37 o                         
  -6   0   6        219.09        217.74         6.73 o                         
  -5   0   6       1544.12       1557.09        11.81 o                         
  -4   0   6        462.60        459.18         4.74 o                         
  -3   0   6       1409.77       1468.77         8.65 o                         
  -2   0   6        489.54        419.02         5.30 o                         
  -1   0   6       1044.62       1041.86         9.89 o                         
   0   0   6       4143.11       4107.15        20.49 o                         
   1   0   6        114.35        131.55         3.04 o                         
   2   0   6       2430.95       2285.04        20.74 o                         
   3   0   6         16.41         16.63         1.39 o                         
   4   0   6       1141.11       1100.93        15.42 o                         
   5   0   6         51.25         44.88         5.54 o                         
   6   0   6        440.12        424.86        12.30 o                         
  -6   1   6        537.06        557.24         9.20 o                         
  -5   1   6          0.67          1.58         2.67 o                         
  -4   1   6        606.16        614.21         5.55 o                         
  -3   1   6        962.96        974.25        11.32 o                         
  -2   1   6        430.81        410.47         3.95 o                         
  -1   1   6       4316.92       4367.89        37.53 o                         
   0   1   6          5.44          7.68         2.45 o                         
   1   1   6       1284.41       1238.89         8.76 o                         
   2   1   6         93.72         92.14         2.91 o                         
   3   1   6       1636.60       1574.79        17.86 o                         
   4   1   6        190.34        192.82         7.91 o                         
   5   1   6        334.60        351.17        10.89 o                         
   6   1   6         56.46         54.00         7.27 o                         
  -6   2   6        215.10        240.76         5.79 o                         
  -5   2   6       1157.24       1143.63        15.17 o                         
  -4   2   6       1196.77       1210.34        14.58 o                         
  -3   2   6        113.52        131.94         3.77 o                         
  -2   2   6        851.06        849.41        11.29 o                         
  -1   2   6        389.30        393.36        12.98 o                         
   0   2   6       3576.90       3687.27        15.42 o                         
   1   2   6        130.70        128.29         3.53 o                         
   2   2   6       1770.52       1724.79        11.29 o                         
   3   2   6        156.42        153.99         7.07 o                         
   4   2   6        775.07        754.26        14.41 o                         
   5   2   6         44.84         44.19         5.79 o                         
  -6   3   6        268.32        257.36         8.59 o                         
  -5   3   6         80.93         81.55         4.71 o                         
  -4   3   6        302.87        304.32         5.81 o                         
  -3   3   6       1080.14       1119.84        14.23 o                         
  -2   3   6        104.17         98.84         5.07 o                         
  -1   3   6       2811.81       2823.33        19.47 o                         
   0   3   6         42.94         44.36         2.64 o                         
   1   3   6       1291.00       1278.12        10.27 o                         
   2   3   6          0.07         -0.04         2.11 o                         
   3   3   6        885.75        909.14        15.41 o                         
   4   3   6        162.46        168.27         8.61 o                         
   5   3   6        205.07        197.73         9.53 o                         
  -6   4   6        127.80        128.90         4.76 o                         
  -5   4   6        401.75        393.48         6.95 o                         
  -4   4   6        857.66        872.12        10.90 o                         
  -3   4   6         48.72         43.62         3.04 o                         
  -2   4   6       1067.25       1110.68        14.81 o                         
  -1   4   6         66.90         71.03         3.09 o                         
   0   4   6       1544.00       1565.38        11.74 o                         
   1   4   6         33.48         31.44         2.90 o                         
   2   4   6       1643.91       1643.14        20.04 o                         
   3   4   6        172.00        182.20         8.38 o                         
   4   4   6        327.39        311.63        11.17 o                         
  -6   5   6         89.14         79.30         5.84 o                         
  -5   5   6        133.96        138.38         4.88 o                         
  -4   5   6        146.73        152.18         7.45 o                         
  -3   5   6        508.03        512.98        20.41 o                         
  -2   5   6         41.13         43.90         4.91 o                         
  -1   5   6       1061.98        972.70        14.74 o                         
   0   5   6          6.65          6.02         2.57 o                         
   1   5   6        805.17        810.65         9.53 o                         
   2   5   6         18.78         38.24         5.59 o                         
   3   5   6        278.82        284.94        10.41 o                         
  -5   6   6         34.87         25.27         4.62 o                         
  -4   6   6        338.57        339.24        10.47 o                         
  -3   6   6         48.01         40.84         4.81 o                         
  -2   6   6        638.63        629.07        13.08 o                         
  -1   6   6          1.38          8.22         3.90 o                         
   0   6   6        576.32        557.07         8.26 o                         
   1   6   6         42.54         54.60         5.58 o                         
   2   6   6        654.69        635.64        14.47 o                         
   3   6   6         46.83         65.07         6.61 o                         
  -4   7   6         39.86         44.54         6.38 o                         
  -3   7   6        207.40        212.44        18.70 o                         
  -2   7   6          1.21          5.49         4.21 o                         
  -1   7   6        443.76        435.62        11.52 o                         
   0   7   6         47.69         52.53         3.67 o                         
   1   7   6        173.59        163.55         8.11 o                         
  -2   8   6        182.47        156.84         8.02 o                         
  -1   8   6         27.49         25.93         4.60 o                         
   0   8   6        247.60        224.88         9.19 o                         
   0 -11   7        229.48        226.50         9.30 o                         
   1 -11   7          0.08         -1.90         4.06 o                         
   2 -11   7        349.06        336.06         7.81 o                         
   3 -11   7         11.62          1.56         4.57 o                         
  -2 -10   7         10.43         17.37         3.67 o                         
  -1 -10   7        195.78        220.77         9.85 o                         
   0 -10   7         12.58          8.43         4.03 o                         
   1 -10   7        281.35        265.82         6.61 o                         
   2 -10   7          5.43          0.14         4.03 o                         
   3 -10   7        187.10        184.46         9.26 o                         
   4 -10   7        114.16        125.44         5.37 o                         
  -3  -9   7         16.72          6.17         3.73 o                         
  -2  -9   7        157.03        155.80         5.77 o                         
  -1  -9   7          2.93          2.22         5.54 o                         
   0  -9   7        786.79        770.31        13.75 o                         
   1  -9   7         30.47         35.61         3.40 o                         
   2  -9   7        981.02        973.00        15.92 o                         
   3  -9   7          0.61         -1.40         4.36 o                         
   4  -9   7        274.02        284.45         9.86 o                         
   5  -9   7         68.89         68.73         4.63 o                         
  -4  -8   7         35.37         37.95         3.94 o                         
  -3  -8   7        181.91        183.18         6.32 o                         
  -2  -8   7          0.29          1.56         3.17 o                         
  -1  -8   7        794.32        796.72        12.85 o                         
   0  -8   7          0.50          1.35         3.46 o                         
   1  -8   7        787.12        773.70        13.28 o                         
   2  -8   7         44.04         47.84         4.96 o                         
   3  -8   7        337.29        310.91         9.31 o                         
   4  -8   7        697.40        683.02        13.69 o                         
   5  -8   7        305.90        303.41         8.73 o                         
  -4  -7   7        423.94        444.34         8.92 o                         
  -3  -7   7        122.51        112.51         4.89 o                         
  -2  -7   7        898.62        907.84        19.14 o                         
  -1  -7   7         35.42         38.79         3.79 o                         
   0  -7   7       2022.95       1996.04        30.53 o                         
   1  -7   7         61.96         67.30         4.84 o                         
   2  -7   7       2867.58       2749.96        23.23 o                         
   3  -7   7        311.56        318.10         9.09 o                         
   4  -7   7        224.96        220.98         7.93 o                         
   5  -7   7        380.06        373.59         7.41 o                         
   6  -7   7        125.98        128.14         7.24 o                         
  -5  -6   7        143.69        144.31         5.19 o                         
  -4  -6   7         76.74         71.53         4.14 o                         
  -3  -6   7        400.26        403.39         7.58 o                         
  -2  -6   7          2.65          6.31         2.20 o                         
  -1  -6   7       2128.86       2070.07        17.72 o                         
   0  -6   7         20.63         24.93         3.64 o                         
   1  -6   7       1808.60       1757.43        16.90 o                         
   2  -6   7        521.98        538.51        10.06 o                         
   3  -6   7        488.86        451.48         9.58 o                         
   4  -6   7       1738.17       1748.93        19.03 o                         
   5  -6   7        299.75        295.01         9.78 o                         
   6  -6   7        946.75        958.01        16.51 o                         
  -5  -5   7         43.13         49.20         3.62 o                         
  -4  -5   7        673.81        707.64         8.99 o                         
  -3  -5   7        404.22        393.83         7.27 o                         
  -2  -5   7       2213.41       2140.75        60.40 o                         
  -1  -5   7        151.82        146.09         5.03 o                         
   0  -5   7       3460.40       3324.11        21.16 o                         
   1  -5   7        344.47        321.85         7.22 o                         
   2  -5   7       2578.12       2554.23        19.94 o                         
   3  -5   7        892.40        886.57        12.44 o                         
   4  -5   7        262.18        261.83         7.51 o                         
   5  -5   7        879.21        868.50        14.11 o                         
   6  -5   7         92.74         99.62         6.14 o                         
  -6  -4   7        220.19        215.98         7.67 o                         
  -5  -4   7        189.97        192.25         7.02 o                         
  -4  -4   7         39.93         38.62         3.03 o                         
  -3  -4   7        683.88        675.07         7.53 o                         
  -2  -4   7        329.09        338.16         8.58 o                         
  -1  -4   7       2543.22       2627.19        17.71 o                         
   0  -4   7        577.39        574.23         8.72 o                         
   1  -4   7       1470.29       1419.94        13.81 o                         
   2  -4   7       1237.61       1209.11        13.17 o                         
   3  -4   7        410.48        418.78         8.37 o                         
   4  -4   7       2023.05       1975.10        16.22 o                         
   5  -4   7         82.67         85.11         3.87 o                         
   6  -4   7        748.55        722.65        13.41 o                         
  -6  -3   7        613.68        608.17        11.84 o                         
  -5  -3   7         23.60         20.72         3.70 o                         
  -4  -3   7       1185.30       1168.44        10.33 o                         
  -3  -3   7         11.56         16.22         1.54 o                         
  -2  -3   7       1974.51       1984.46        13.75 o                         
  -1  -3   7        306.65        308.94         4.17 o                         
   0  -3   7       3501.97       3563.15        18.53 o                         
   1  -3   7       1541.29       1522.54        13.66 o                         
   2  -3   7        581.99        639.05         9.21 o                         
   3  -3   7       1241.95       1243.39        13.43 o                         
   4  -3   7        283.50        305.52         5.54 o                         
   5  -3   7       1092.84       1091.00        19.75 o                         
   6  -3   7         46.26         40.76         5.51 o                         
  -6  -2   7        114.68         94.25         4.18 o                         
  -5  -2   7        258.21        241.32         5.14 o                         
  -4  -2   7         10.49          8.66         1.81 o                         
  -3  -2   7       1032.27        991.81         8.95 o                         
  -2  -2   7       1744.08       1824.67         8.37 o                         
  -1  -2   7       1659.38       1764.73         9.55 o                         
   0  -2   7       2193.06       2280.60        10.33 o                         
   1  -2   7       1086.67       1091.31        11.32 o                         
   2  -2   7       2046.02       1993.10        15.59 o                         
   3  -2   7        290.62        290.86         5.01 o                         
   4  -2   7       1771.57       1723.05        20.53 o                         
   5  -2   7          2.81          1.49         4.10 o                         
   6  -2   7        767.05        759.97        14.77 o                         
  -6  -1   7        699.44        689.75         9.16 o                         
  -5  -1   7          0.06         -1.24         2.31 o                         
  -4  -1   7       1241.64       1200.76        14.72 o                         
  -3  -1   7        234.78        218.62         2.98 o                         
  -2  -1   7       1769.30       1746.75         6.57 o                         
  -1  -1   7        752.66        788.32         6.62 o                         
   0  -1   7       1965.85       1964.06        14.99 o                         
   1  -1   7       2282.10       2189.60        15.91 o                         
   2  -1   7        337.19        364.33         5.20 o                         
   3  -1   7       2503.02       2499.12        24.92 o                         
   4  -1   7         81.58         86.19         5.78 o                         
   5  -1   7        868.50        857.93        14.93 o                         
   6  -1   7         11.83          5.54         5.12 o                         
  -6   0   7         17.17         11.88         2.80 o                         
  -5   0   7        332.97        312.51         5.76 o                         
  -4   0   7         96.89        106.13         4.65 o                         
  -3   0   7       1044.73       1020.07         7.00 o                         
  -2   0   7       1765.62       1833.15        11.24 o                         
  -1   0   7       1088.38       1175.49         9.20 o                         
   0   0   7       2583.01       2488.57        26.74 o                         
   1   0   7       1245.30       1301.67        13.86 o                         
   2   0   7       2387.29       2316.33        15.69 o                         
   3   0   7        137.12        126.45         5.91 o                         
   4   0   7       1142.34       1116.25        16.39 o                         
   5   0   7          1.31         -0.86         4.28 o                         
   6   0   7        673.74        679.74        15.68 o                         
  -6   1   7        463.69        448.59        10.85 o                         
  -5   1   7         64.76         69.25         5.32 o                         
  -4   1   7        426.26        410.39         6.20 o                         
  -3   1   7        202.50        189.80         4.35 o                         
  -2   1   7       1753.06       1782.75        11.48 o                         
  -1   1   7       1250.42       1280.48         8.80 o                         
   0   1   7        548.72        562.52         6.31 o                         
   1   1   7       1743.76       1710.50        11.02 o                         
   2   1   7        339.51        333.30         5.33 o                         
   3   1   7       2001.53       1967.53        20.94 o                         
   4   1   7          7.46          4.23         4.05 o                         
   5   1   7        444.66        441.86        12.32 o                         
  -6   2   7          4.53          8.30         4.08 o                         
  -5   2   7        308.47        323.25         8.99 o                         
  -4   2   7        140.91        153.12         4.40 o                         
  -3   2   7        590.49        627.29         7.65 o                         
  -2   2   7       1096.71       1080.59        13.50 o                         
  -1   2   7        303.81        314.53         5.86 o                         
   0   2   7       1526.76       1465.30        10.53 o                         
   1   2   7        513.37        528.30         6.78 o                         
   2   2   7       1342.08       1307.52        10.57 o                         
   3   2   7          0.02         -1.98         4.62 o                         
   4   2   7        484.30        474.60        12.50 o                         
   5   2   7         58.57         66.41         7.07 o                         
  -6   3   7        188.41        205.25         8.00 o                         
  -5   3   7        238.18        242.50        10.05 o                         
  -4   3   7        109.48        120.42         4.32 o                         
  -3   3   7        340.08        355.03         9.09 o                         
  -2   3   7        547.15        563.44        10.75 o                         
  -1   3   7       1222.41       1211.14         9.79 o                         
   0   3   7         93.19         85.77         4.96 o                         
   1   3   7       1752.75       1736.70        24.24 o                         
   2   3   7          7.48          7.90         4.47 o                         
   3   3   7        538.53        539.55        12.68 o                         
   4   3   7          8.17          6.03         4.74 o                         
  -5   4   7        250.25        254.20         8.58 o                         
  -4   4   7        197.56        188.22         7.54 o                         
  -3   4   7        247.40        255.75         8.50 o                         
  -2   4   7        916.67        857.84        13.97 o                         
  -1   4   7         54.54         52.49         4.83 o                         
   0   4   7       1145.15       1174.77        10.87 o                         
   1   4   7          2.22          0.74         2.67 o                         
   2   4   7        417.98        434.68        11.36 o                         
   3   4   7         65.47         73.86         6.49 o                         
   4   4   7        186.53        182.71         9.59 o                         
  -5   5   7        252.98        248.03         9.19 o                         
  -4   5   7        140.41        141.81         7.25 o                         
  -3   5   7        572.86        590.67        12.76 o                         
  -2   5   7         19.41         23.71         4.53 o                         
  -1   5   7        784.64        779.65        13.90 o                         
   0   5   7          7.02         11.05         2.72 o                         
   1   5   7       1057.02       1070.13        27.88 o                         
   2   5   7         10.00          9.08         5.12 o                         
   3   5   7         90.03        116.10         7.81 o                         
  -4   6   7        145.89        146.53         8.19 o                         
  -3   6   7         56.86         56.02         5.55 o                         
  -2   6   7        529.55        517.59        12.45 o                         
  -1   6   7          0.01         -2.18         4.21 o                         
   0   6   7        341.05        342.19        10.02 o                         
   1   6   7         11.38         14.23         4.16 o                         
   2   6   7        109.41         85.28         6.94 o                         
  -3   7   7        207.15        198.33         7.16 o                         
  -2   7   7          4.79          2.64         4.62 o                         
  -1   7   7        330.23        318.52        10.55 o                         
   0   7   7          2.23          7.10         4.72 o                         
   1   7   7        203.67        184.67         8.60 o                         
   0 -11   8        110.76        108.51         7.98 o                         
   1 -11   8         34.41         29.74         6.15 o                         
   2 -11   8        107.56        104.60         7.43 o                         
  -2 -10   8         51.11         61.48         6.53 o                         
  -1 -10   8        307.52        340.62        11.26 o                         
   0 -10   8         39.53         36.25         5.59 o                         
   1 -10   8        455.14        451.19        11.87 o                         
   2 -10   8         37.37         32.79         4.99 o                         
   3 -10   8        201.63        177.43         8.74 o                         
   4 -10   8         44.23         52.68         6.68 o                         
  -3  -9   8         28.70         21.48         3.94 o                         
  -2  -9   8        262.47        264.42        10.56 o                         
  -1  -9   8         49.32         45.06         3.67 o                         
   0  -9   8        252.88        238.16         8.48 o                         
   1  -9   8         14.40         16.44         4.94 o                         
   2  -9   8        315.79        299.58         9.75 o                         
   3  -9   8        238.26        237.45         8.88 o                         
   4  -9   8        498.76        473.89        12.38 o                         
   5  -9   8        269.99        274.03         7.43 o                         
  -3  -8   8         97.60        101.41         7.76 o                         
  -2  -8   8         21.06         20.25         4.73 o                         
  -1  -8   8        645.66        609.05        11.61 o                         
   0  -8   8         29.69         24.42         4.45 o                         
   1  -8   8       1033.87        983.19        14.88 o                         
   2  -8   8        137.92        139.31         6.73 o                         
   3  -8   8        107.04        109.11         6.53 o                         
   4  -8   8        183.75        202.06         8.45 o                         
   5  -8   8        292.77        291.70         7.31 o                         
  -4  -7   8         52.08         53.18         6.03 o                         
  -3  -7   8         10.26          4.14         3.00 o                         
  -2  -7   8        929.49        947.94        17.18 o                         
  -1  -7   8         19.43         20.49         3.55 o                         
   0  -7   8        587.17        555.73        10.45 o                         
   1  -7   8        152.75        159.55         6.45 o                         
   2  -7   8        515.87        495.38        10.60 o                         
   3  -7   8        588.88        610.94        12.03 o                         
   4  -7   8        624.66        602.92        12.47 o                         
   5  -7   8        593.40        601.75         9.39 o                         
  -5  -6   8        223.42        221.03         6.72 o                         
  -4  -6   8         44.78         32.70         3.21 o                         
  -3  -6   8        753.43        732.69        15.01 o                         
  -2  -6   8         77.09         85.00         5.22 o                         
  -1  -6   8       1102.91       1065.77        13.39 o                         
   0  -6   8          7.96          7.95         3.24 o                         
   1  -6   8       1649.20       1625.52        16.99 o                         
   2  -6   8       1358.21       1313.33        15.82 o                         
   3  -6   8        176.37        183.37         6.90 o                         
   4  -6   8        654.82        705.40        12.74 o                         
   5  -6   8        410.47        418.68        10.93 o                         
   6  -6   8        406.24        415.42        11.71 o                         
  -5  -5   8         18.15         18.12         3.00 o                         
  -4  -5   8        262.70        261.42         5.78 o                         
  -3  -5   8          0.65          1.65         2.33 o                         
  -2  -5   8       1854.10       1780.84        12.71 o                         
  -1  -5   8        369.11        368.15         7.69 o                         
   0  -5   8       1191.24       1133.77        13.28 o                         
   1  -5   8        617.93        658.00        10.51 o                         
   2  -5   8       1223.72       1186.25        14.46 o                         
   3  -5   8        895.57        885.13        12.97 o                         
   4  -5   8        588.20        625.51        11.43 o                         
   5  -5   8        877.31        905.31        14.94 o                         
   6  -5   8         27.96         21.41         4.57 o                         
  -5  -4   8        406.29        401.06        10.58 o                         
  -4  -4   8          0.04          2.47         2.41 o                         
  -3  -4   8       1237.74       1251.07        10.27 o                         
  -2  -4   8        128.04        136.31         3.91 o                         
  -1  -4   8       1923.15       1941.06        28.92 o                         
   0  -4   8        334.95        315.94         4.21 o                         
   1  -4   8       1578.42       1567.84        15.23 o                         
   2  -4   8       2232.76       2452.89        19.66 o                         
   3  -4   8        772.41        837.56        12.06 o                         
   4  -4   8       1451.78       1538.24        16.93 o                         
   5  -4   8        327.38        328.22        17.26 o                         
   6  -4   8        530.71        525.20         8.64 o                         
  -6  -3   8        104.16        103.30         7.25 o                         
  -5  -3   8          7.56          2.17         2.44 o                         
  -4  -3   8        481.60        491.34         5.68 o                         
  -3  -3   8         22.83         30.52         2.25 o                         
  -2  -3   8       1806.43       1841.97        21.62 o                         
  -1  -3   8        974.18        981.01         7.70 o                         
   0  -3   8       1591.09       1580.56         9.09 o                         
   1  -3   8        994.03        991.87        11.84 o                         
   2  -3   8       1610.18       1624.99        15.58 o                         
   3  -3   8       1063.02       1072.87        13.08 o                         
   4  -3   8        265.10        280.76         5.61 o                         
   5  -3   8       1051.01       1037.40        24.07 o                         
   6  -3   8          1.33         -2.37         5.13 o                         
  -6  -2   8         17.63         11.82         2.56 o                         
  -5  -2   8        556.77        542.17         9.76 o                         
  -4  -2   8        193.38        195.81         6.43 o                         
  -3  -2   8       1140.56       1127.75         9.97 o                         
  -2  -2   8        279.03        274.86         5.42 o                         
  -1  -2   8       2254.38       2260.04        14.99 o                         
   0  -2   8       1305.53       1304.21        28.30 o                         
   1  -2   8       1597.88       1608.86        14.77 o                         
   2  -2   8       3085.57       3179.19        21.09 o                         
   3  -2   8        423.65        445.95         8.53 o                         
   4  -2   8       1301.07       1347.35        17.83 o                         
   5  -2   8         87.67         82.97         6.19 o                         
   6  -2   8        569.18        559.53        13.60 o                         
  -6  -1   8        183.30        182.93         7.60 o                         
  -5  -1   8          1.41          0.94         3.50 o                         
  -4  -1   8        683.15        687.47         8.44 o                         
  -3  -1   8        115.69        127.64         3.01 o                         
  -2  -1   8       1493.68       1493.88         8.28 o                         
  -1  -1   8       1904.78       1905.95        57.24 o                         
   0  -1   8       1254.95       1256.51        13.15 o                         
   1  -1   8       1630.67       1608.24        14.79 o                         
   2  -1   8        525.14        542.68        10.23 o                         
   3  -1   8       1162.66       1154.01        10.03 o                         
   4  -1   8         10.17         10.06         3.95 o                         
   5  -1   8       1094.74       1047.09        17.36 o                         
  -6   0   8          2.82          8.40         4.76 o                         
  -5   0   8        611.44        598.53        11.94 o                         
  -4   0   8        382.59        373.67         6.09 o                         
  -3   0   8       1597.48       1637.40         9.25 o                         
  -2   0   8       1305.15       1293.88         8.88 o                         
  -1   0   8       1538.37       1617.42         9.80 o                         
   0   0   8       2075.56       1989.23        31.49 o                         
   1   0   8       1761.04       1799.95        13.32 o                         
   2   0   8       3471.29       3465.40       115.92 o                         
   3   0   8          2.13          0.68         4.11 o                         
   4   0   8        777.82        766.73        14.54 o                         
   5   0   8          1.39         -3.19         5.19 o                         
  -6   1   8        366.56        386.95        10.61 o                         
  -5   1   8         21.97         28.58         4.75 o                         
  -4   1   8        783.13        808.01         8.95 o                         
  -3   1   8        268.98        282.78         5.46 o                         
  -2   1   8       1234.92       1221.37        10.22 o                         
  -1   1   8       2032.98       1995.71        26.08 o                         
   0   1   8        744.31        809.15        10.20 o                         
   1   1   8       1859.43       1807.24        12.19 o                         
   2   1   8         10.27         10.10         2.34 o                         
   3   1   8        963.63        957.78        15.62 o                         
   4   1   8         11.69          5.97         5.19 o                         
   5   1   8        709.71        679.85        15.72 o                         
  -6   2   8         49.95         58.32         5.74 o                         
  -5   2   8        507.29        517.40        11.43 o                         
  -4   2   8        261.19        273.49         6.33 o                         
  -3   2   8       1296.04       1373.09        16.60 o                         
  -2   2   8       1758.50       1725.47        18.04 o                         
  -1   2   8        733.34        752.28        11.98 o                         
   0   2   8       1760.85       1728.12        44.20 o                         
   1   2   8        898.58        940.95        16.82 o                         
   2   2   8       1340.03       1325.68        29.51 o                         
   3   2   8          3.69          1.92         4.81 o                         
   4   2   8        423.89        434.61        12.43 o                         
  -5   3   8         47.64         53.44         3.69 o                         
  -4   3   8        416.35        417.03        10.24 o                         
  -3   3   8        353.02        353.98         9.43 o                         
  -2   3   8        507.20        513.67        10.92 o                         
  -1   3   8       1116.47       1136.12        15.52 o                         
   0   3   8         84.66         79.50         3.73 o                         
   1   3   8        648.26        648.32         8.40 o                         
   2   3   8         13.01         10.73         4.69 o                         
   3   3   8        526.83        532.62        13.40 o                         
   4   3   8         31.31         20.71         6.50 o                         
  -5   4   8        328.22        351.26        10.42 o                         
  -4   4   8        286.76        290.35         9.34 o                         
  -3   4   8        165.61        182.65         8.05 o                         
  -2   4   8        870.51        876.20        14.82 o                         
  -1   4   8        232.34        234.72         8.22 o                         
   0   4   8        939.72        960.50        10.51 o                         
   1   4   8        120.29        117.35         4.80 o                         
   2   4   8        194.51        179.76         8.46 o                         
   3   4   8         10.43         14.65         6.10 o                         
  -4   5   8         91.85        100.05         6.58 o                         
  -3   5   8        297.61        308.27        10.27 o                         
  -2   5   8         92.08         94.55         6.55 o                         
  -1   5   8        392.67        414.16        11.00 o                         
   0   5   8          1.16          0.45         3.89 o                         
   1   5   8        211.10        204.70        13.49 o                         
   2   5   8         43.06         40.45         6.07 o                         
  -4   6   8        176.41        173.34         8.99 o                         
  -3   6   8          5.02          0.89         4.54 o                         
  -2   6   8        382.76        367.99        11.22 o                         
  -1   6   8         52.78         42.01         5.21 o                         
   0   6   8        315.36        302.15        10.14 o                         
   1   6   8          9.77         -0.06         4.38 o                         
   1 -11   9         48.52         44.83         5.75 o                         
  -1 -10   9        118.17        148.71         8.31 o                         
   0 -10   9          7.78          8.03         4.94 o                         
   1 -10   9        281.70        286.15        10.09 o                         
   2 -10   9         52.80         59.48         6.38 o                         
   3 -10   9        537.45        539.59        13.80 o                         
  -2  -9   9        316.47        360.59        12.16 o                         
  -1  -9   9        133.38        124.03         6.60 o                         
   0  -9   9        430.75        416.56        10.73 o                         
   1  -9   9          4.60          4.26         4.75 o                         
   2  -9   9        378.16        393.44        10.92 o                         
   3  -9   9         45.20         55.04         6.18 o                         
   4  -9   9        594.70        601.77        13.99 o                         
  -3  -8   9        262.70        266.38        10.65 o                         
  -2  -8   9         33.90         34.00         5.07 o                         
  -1  -8   9        294.63        298.50         8.75 o                         
   0  -8   9          0.47          1.39         3.91 o                         
   1  -8   9        787.55        770.05        13.54 o                         
   2  -8   9         20.29         23.95         4.41 o                         
   3  -8   9       1085.77       1112.00        17.07 o                         
   4  -8   9        108.45         99.22         6.90 o                         
   5  -8   9        305.63        288.86         7.29 o                         
  -4  -7   9        100.54        110.70         8.16 o                         
  -3  -7   9         41.99         29.12         5.20 o                         
  -2  -7   9        299.50        300.76        10.39 o                         
  -1  -7   9        279.49        257.21         7.85 o                         
   0  -7   9       1028.20       1005.67        14.39 o                         
   1  -7   9         79.80         92.07         5.65 o                         
   2  -7   9        576.49        567.94        11.45 o                         
   3  -7   9         49.36         66.10         5.64 o                         
   4  -7   9       1068.67       1053.00        16.60 o                         
   5  -7   9        163.43        157.63         5.67 o                         
  -4  -6   9         48.09         45.12         5.89 o                         
  -3  -6   9        523.42        481.48        12.70 o                         
  -2  -6   9          5.89          9.73         2.58 o                         
  -1  -6   9        709.05        651.30        11.06 o                         
   0  -6   9         52.25         63.25         4.48 o                         
   1  -6   9       1462.37       1492.38        16.97 o                         
   2  -6   9         54.90         57.53         5.14 o                         
   3  -6   9       1242.49       1224.77        16.42 o                         
   4  -6   9        420.12        435.63        10.72 o                         
   5  -6   9        244.07        240.80         9.11 o                         
  -5  -5   9         25.36         20.34         2.74 o                         
  -4  -5   9        345.16        339.21        10.09 o                         
  -3  -5   9          0.10          0.85         3.22 o                         
  -2  -5   9        651.65        610.82        12.51 o                         
  -1  -5   9         59.27         63.16         4.37 o                         
   0  -5   9       1931.38       1888.14        17.98 o                         
   1  -5   9        382.26        387.65         8.77 o                         
   2  -5   9       1190.98       1196.84        14.97 o                         
   3  -5   9        532.88        540.00        10.86 o                         
   4  -5   9        595.90        639.28        12.08 o                         
   5  -5   9        361.02        374.15         7.58 o                         
  -5  -4   9        147.43        142.88         3.90 o                         
  -4  -4   9         57.12         45.74         5.30 o                         
  -3  -4   9       1056.90       1018.28        26.25 o                         
  -2  -4   9         93.58         89.77         2.79 o                         
  -1  -4   9       1735.07       1716.93        10.80 o                         
   0  -4   9        300.97        293.89         7.47 o                         
   1  -4   9       2053.21       2035.02        18.42 o                         
   2  -4   9        480.12        473.92         9.49 o                         
   3  -4   9        883.35        909.28        13.25 o                         
   4  -4   9        996.81       1008.31        14.51 o                         
   5  -4   9        121.70        119.81         4.60 o                         
   6  -4   9        486.20        546.69        14.05 o                         
  -5  -3   9          1.29          9.20         7.54 o                         
  -4  -3   9        519.36        511.70         8.08 o                         
  -3  -3   9          1.79          5.34         1.80 o                         
  -2  -3   9       1704.52       1714.27         9.70 o                         
  -1  -3   9         77.27         82.28         3.00 o                         
   0  -3   9       2892.44       2953.71        38.78 o                         
   1  -3   9        653.57        649.95        10.42 o                         
   2  -3   9       1121.20       1171.94        14.10 o                         
   3  -3   9       1036.48       1100.42        14.08 o                         
   4  -3   9        173.09        187.18         5.07 o                         
   5  -3   9        579.68        581.46        13.58 o                         
  -5  -2   9        329.53        326.03         9.53 o                         
  -4  -2   9         51.46         43.31         3.21 o                         
  -3  -2   9       1423.53       1403.80        18.29 o                         
  -2  -2   9        220.48        221.04         6.64 o                         
  -1  -2   9       1847.26       1854.39        11.31 o                         
   0  -2   9        532.33        506.92         9.20 o                         
   1  -2   9       1118.08       1144.81        13.51 o                         
   2  -2   9        861.12        880.92        12.03 o                         
   3  -2   9        483.02        507.66         7.24 o                         
   4  -2   9       1134.66       1124.45        17.32 o                         
   5  -2   9         22.70         15.01         5.61 o                         
  -6  -1   9        203.71        216.60         8.72 o                         
  -5  -1   9         10.16          9.27         4.07 o                         
  -4  -1   9        538.88        562.65        17.65 o                         
  -3  -1   9        202.42        204.73         3.78 o                         
  -2  -1   9       1353.77       1354.72        18.85 o                         
  -1  -1   9        333.15        338.18         5.26 o                         
   0  -1   9       2813.05       2738.59        20.62 o                         
   1  -1   9        794.51        791.86         9.41 o                         
   2  -1   9        152.14        152.38         5.56 o                         
   3  -1   9        502.38        519.51        20.61 o                         
   4  -1   9         41.38         44.46         6.24 o                         
   5  -1   9        552.60        547.59        13.53 o                         
  -6   0   9          0.16         -3.21         4.33 o                         
  -5   0   9        325.61        346.82         9.82 o                         
  -4   0   9          1.07          2.75         2.39 o                         
  -3   0   9       1176.80       1125.62        10.35 o                         
  -2   0   9        421.29        425.75         8.16 o                         
  -1   0   9        766.76        781.71        11.64 o                         
   0   0   9        674.10        654.05        11.50 o                         
   1   0   9         67.01         70.19         3.69 o                         
   2   0   9        747.02        762.88         8.58 o                         
   3   0   9        162.70        165.73         7.25 o                         
   4   0   9        879.52        853.70        16.09 o                         
   5   0   9          2.29         -0.22         5.79 o                         
  -5   1   9         37.67         53.24         5.33 o                         
  -4   1   9        483.19        505.72         7.73 o                         
  -3   1   9        992.69        988.09        10.24 o                         
  -2   1   9        444.13        448.14         9.60 o                         
  -1   1   9        481.84        468.92         9.67 o                         
   0   1   9       1535.14       1544.06        22.67 o                         
   1   1   9        723.93        697.66         8.23 o                         
   2   1   9          5.95         10.10         3.11 o                         
   3   1   9        418.03        438.37        11.52 o                         
   4   1   9          4.11          0.92         4.97 o                         
  -5   2   9        193.14        191.08         7.88 o                         
  -4   2   9         79.23         85.59         4.63 o                         
  -3   2   9        750.69        725.56        12.94 o                         
  -2   2   9        420.43        451.36        10.26 o                         
  -1   2   9        194.33        191.18         7.22 o                         
   0   2   9        612.85        600.81        11.38 o                         
   1   2   9          2.59          0.64         2.53 o                         
   2   2   9        828.42        830.11         9.61 o                         
   3   2   9         14.91         17.80         5.52 o                         
   4   2   9        534.44        531.44        14.42 o                         
  -5   3   9         54.27         54.18         5.53 o                         
  -4   3   9        208.28        196.10         8.13 o                         
  -3   3   9        729.07        720.66        13.62 o                         
  -2   3   9        320.43        332.43         9.61 o                         
  -1   3   9        476.82        474.65        10.98 o                         
   0   3   9        450.62        454.61         7.41 o                         
   1   3   9        363.70        363.81        12.96 o                         
   2   3   9          1.41         -3.03         5.09 o                         
   3   3   9        507.52        518.14        13.68 o                         
  -4   4   9         79.22         98.08         6.57 o                         
  -3   4   9        347.31        353.27        10.81 o                         
  -2   4   9        213.60        206.42         8.24 o                         
  -1   4   9         38.83         37.84         4.84 o                         
   0   4   9        359.05        356.83        10.12 o                         
   1   4   9          0.82         -7.79         7.79 o                         
   2   4   9        547.88        562.40        14.12 o                         
  -4   5   9         40.28         31.55         6.29 o                         
  -3   5   9        258.60        262.04        10.06 o                         
  -2   5   9        168.00        145.80         8.03 o                         
  -1   5   9        279.69        273.55         9.83 o                         
   0   5   9         43.96         36.06         5.57 o                         
   1   5   9        199.27        189.42         9.23 o                         
  -2   6   9        129.90        126.92         7.42 o                         
  -1   6   9          1.23          0.02         4.00 o                         
   0   6   9        226.10        219.24         9.51 o                         
  -1 -10  10         67.19         82.87         6.83 o                         
   0 -10  10         38.30         27.69         5.28 o                         
   1 -10  10        288.68        283.46         9.77 o                         
   2 -10  10          8.34          8.50         4.73 o                         
   3 -10  10        358.00        356.63        11.78 o                         
  -2  -9  10        120.56        140.28         8.34 o                         
  -1  -9  10          9.38          2.55         4.18 o                         
   0  -9  10        509.68        505.83        11.92 o                         
   1  -9  10          0.11          0.69         3.91 o                         
   2  -9  10        555.08        577.09        13.29 o                         
   3  -9  10          1.96          6.01         4.88 o                         
   4  -9  10        387.74        407.95        12.22 o                         
  -3  -8  10        261.50        256.00        11.12 o                         
  -2  -8  10         83.62         89.67         6.97 o                         
  -1  -8  10        637.52        632.96        12.39 o                         
   0  -8  10          6.34          5.41         4.30 o                         
   1  -8  10        880.31        890.25        14.88 o                         
   2  -8  10         11.77         17.88         4.37 o                         
   3  -8  10       1124.28       1096.52        17.38 o                         
   4  -8  10        219.97        240.51         9.35 o                         
  -4  -7  10        175.65        183.12         9.66 o                         
  -3  -7  10         75.58         52.14         5.70 o                         
  -2  -7  10        439.54        431.83        12.38 o                         
  -1  -7  10         41.08         35.91         4.64 o                         
   0  -7  10       1226.40       1190.37        16.28 o                         
   1  -7  10          5.72          8.82         4.12 o                         
   2  -7  10       1075.54       1043.15        15.76 o                         
   3  -7  10        161.99        160.56         7.77 o                         
   4  -7  10        575.35        569.13        12.82 o                         
   5  -7  10        303.68        304.66         8.67 o                         
  -4  -6  10         39.14         42.89         5.45 o                         
  -3  -6  10        496.18        464.64        12.57 o                         
  -2  -6  10        137.00        117.52         4.77 o                         
  -1  -6  10       1859.31       1827.66        18.95 o                         
   0  -6  10          1.37          2.93         3.60 o                         
   1  -6  10       1627.55       1610.44        18.24 o                         
   2  -6  10        126.37        129.31         6.58 o                         
   3  -6  10       1035.22       1058.15        15.95 o                         
   4  -6  10        449.08        448.60        11.27 o                         
   5  -6  10        433.71        446.28        11.97 o                         
  -4  -5  10        322.08        310.38        11.06 o                         
  -3  -5  10         62.91         49.79         3.62 o                         
  -2  -5  10        868.09        853.31        15.52 o                         
  -1  -5  10          1.34          3.65         2.09 o                         
   0  -5  10       1235.29       1237.26        15.38 o                         
   1  -5  10        256.63        271.09         7.99 o                         
   2  -5  10        883.96        875.59        13.72 o                         
   3  -5  10        456.73        434.74        10.35 o                         
   4  -5  10        583.95        603.80        12.39 o                         
   5  -5  10        487.65        492.09        11.46 o                         
  -5  -4  10        276.73        275.92         7.16 o                         
  -4  -4  10          9.68         16.87         7.20 o                         
  -3  -4  10       1259.44       1190.47        15.51 o                         
  -2  -4  10          4.45          4.10         2.23 o                         
  -1  -4  10       2596.48       2559.37        13.90 o                         
   0  -4  10          0.43         -1.10         2.92 o                         
   1  -4  10       1829.56       1912.03        18.88 o                         
   2  -4  10        568.51        606.12        11.14 o                         
   3  -4  10        416.60        467.62        10.32 o                         
   4  -4  10        632.63        639.42         9.21 o                         
   5  -4  10        335.70        392.16        11.95 o                         
  -5  -3  10         61.90         49.47         9.90 o                         
  -4  -3  10        649.23        636.47        19.92 o                         
  -3  -3  10          7.04          5.63         2.05 o                         
  -2  -3  10       1147.19       1158.15         8.48 o                         
  -1  -3  10         78.50         83.84         4.05 o                         
   0  -3  10        754.28        790.10        11.94 o                         
   1  -3  10       1093.04       1048.80        13.95 o                         
   2  -3  10        692.80        725.07        11.83 o                         
   3  -3  10        902.09        854.35        13.20 o                         
   4  -3  10        452.34        433.61        11.73 o                         
   5  -3  10        567.22        598.17        14.68 o                         
  -5  -2  10        381.16        371.97        10.43 o                         
  -4  -2  10          3.09          5.76         2.56 o                         
  -3  -2  10       1766.37       1716.30        21.40 o                         
  -2  -2  10        115.43        120.14         3.59 o                         
  -1  -2  10       2999.24       2995.21        32.96 o                         
   0  -2  10         27.52         25.03         3.55 o                         
   1  -2  10       1225.83       1230.49        14.91 o                         
   2  -2  10        687.27        710.06        11.89 o                         
   3  -2  10        386.65        443.39         7.28 o                         
   4  -2  10       1038.78       1047.72        17.82 o                         
   5  -2  10        135.99        146.27         8.55 o                         
  -5  -1  10         13.73          4.87         4.56 o                         
  -4  -1  10        840.21        800.49        12.26 o                         
  -3  -1  10          0.58          0.55         2.34 o                         
  -2  -1  10        934.24        946.49        24.84 o                         
  -1  -1  10        199.37        213.31         7.01 o                         
   0  -1  10        373.34        374.89         8.62 o                         
   1  -1  10       1468.87       1421.27        32.59 o                         
   2  -1  10        775.49        811.11         9.29 o                         
   3  -1  10       1243.16       1185.55        11.52 o                         
   4  -1  10        232.20        211.34         9.34 o                         
   5  -1  10        452.75        442.12        13.20 o                         
  -5   0  10        353.72        360.16        10.31 o                         
  -4   0  10         73.25         78.49         4.99 o                         
  -3   0  10        991.81        969.64        21.29 o                         
  -2   0  10         40.87         36.71         3.35 o                         
  -1   0  10       2401.93       2422.65        21.37 o                         
   0   0  10        160.02        149.02         4.25 o                         
   1   0  10        451.52        456.57         7.01 o                         
   2   0  10        525.80        522.69         7.70 o                         
   3   0  10        285.46        286.05         9.72 o                         
   4   0  10        865.85        834.33        16.66 o                         
  -5   1  10          0.10          2.59         3.81 o                         
  -4   1  10        635.92        621.83        20.58 o                         
  -3   1  10          3.05         13.32         3.21 o                         
  -2   1  10        452.92        456.77        10.32 o                         
  -1   1  10        300.63        300.80         8.62 o                         
   0   1  10        150.69        156.79         4.54 o                         
   1   1  10       1183.82       1184.96        11.24 o                         
   2   1  10        348.53        346.90         8.85 o                         
   3   1  10        849.45        874.18        16.49 o                         
   4   1  10         42.12         34.43         6.45 o                         
  -5   2  10        238.66        257.54         9.34 o                         
  -4   2  10        136.85        139.11         6.64 o                         
  -3   2  10        463.11        448.79        10.94 o                         
  -2   2  10         83.03         87.02         6.08 o                         
  -1   2  10        850.60        886.77        14.65 o                         
   0   2  10        329.87        328.94         6.51 o                         
   1   2  10        113.13        125.74         4.52 o                         
   2   2  10        644.07        631.37        13.77 o                         
   3   2  10         10.33         11.15         5.62 o                         
  -4   3  10        397.15        386.03        10.89 o                         
  -3   3  10         67.39         87.79         6.53 o                         
  -2   3  10        188.57        196.92         8.24 o                         
  -1   3  10        429.80        435.97        11.16 o                         
   0   3  10         64.96         75.70         5.86 o                         
   1   3  10        845.59        845.64        10.61 o                         
   2   3  10         15.36          3.72         5.49 o                         
   3   3  10        343.64        365.16        12.84 o                         
  -4   4  10         86.93         88.02         6.82 o                         
  -3   4  10        287.28        277.54         9.86 o                         
  -2   4  10        236.20        238.29         9.21 o                         
  -1   4  10        114.04        118.90         7.26 o                         
   0   4  10        328.39        342.07        10.21 o                         
   1   4  10         22.71         23.83         7.46 o                         
   2   4  10        406.95        405.81        12.69 o                         
  -2   5  10         67.88         61.86         6.14 o                         
  -1   5  10        281.14        257.41         9.77 o                         
   0   5  10         11.53         12.77         4.73 o                         
   0 -10  11         41.08         44.56         6.25 o                         
   1 -10  11        157.33        161.55         8.37 o                         
   2 -10  11         54.68         51.54         6.39 o                         
  -1  -9  11        143.45        134.41         7.29 o                         
   0  -9  11        268.46        276.11         9.57 o                         
   1  -9  11         50.15         57.68         5.55 o                         
   2  -9  11        392.54        402.91        11.58 o                         
   3  -9  11         25.26         46.46         6.29 o                         
  -2  -8  11        116.49        118.46         7.82 o                         
  -1  -8  11        336.38        330.68         9.64 o                         
   0  -8  11          1.06          3.17         4.05 o                         
   1  -8  11        334.00        329.53         9.91 o                         
   2  -8  11          7.53          9.46         4.45 o                         
   3  -8  11        557.76        556.03        13.24 o                         
   4  -8  11         32.75         35.31         6.05 o                         
  -3  -7  11         37.55         27.07         4.38 o                         
  -2  -7  11        576.78        561.63        16.39 o                         
  -1  -7  11         83.96         80.00         5.79 o                         
   0  -7  11        512.49        534.48        11.62 o                         
   1  -7  11          9.46          8.41         4.37 o                         
   2  -7  11        638.84        644.79        13.28 o                         
   3  -7  11        257.71        258.02         9.12 o                         
   4  -7  11        277.06        297.97        10.06 o                         
  -4  -6  11        101.77         87.01         4.82 o                         
  -3  -6  11        278.84        267.04        14.51 o                         
  -2  -6  11        157.66        145.58         5.53 o                         
  -1  -6  11        504.80        474.47        10.50 o                         
   0  -6  11        125.02        129.36         6.24 o                         
   1  -6  11        656.67        656.52        12.56 o                         
   2  -6  11         89.84         89.93         6.19 o                         
   3  -6  11       1110.31       1106.08        17.03 o                         
   4  -6  11        128.66        127.08         6.92 o                         
   5  -6  11        154.89        142.92         7.98 o                         
  -4  -5  11        363.72        377.79         7.94 o                         
  -3  -5  11          6.71          3.65         3.88 o                         
  -2  -5  11        897.85        868.88        14.17 o                         
  -1  -5  11        164.74        162.76         6.65 o                         
   0  -5  11        931.53        944.12        14.21 o                         
   1  -5  11         29.44         35.65         4.81 o                         
   2  -5  11        608.75        659.58        12.61 o                         
   3  -5  11        374.48        360.84         9.94 o                         
   4  -5  11        467.39        482.13        11.54 o                         
   5  -5  11        148.38        145.43         8.53 o                         
  -4  -4  11        130.53        109.23         6.26 o                         
  -3  -4  11        327.90        315.99         5.14 o                         
  -2  -4  11        104.94        106.50         4.52 o                         
  -1  -4  11        423.77        414.22         9.46 o                         
   0  -4  11        523.87        510.54        10.57 o                         
   1  -4  11        803.31        779.73        13.03 o                         
   2  -4  11        190.70        183.63         7.00 o                         
   3  -4  11       1339.76       1340.72        17.69 o                         
   4  -4  11        283.60        297.67        10.34 o                         
   5  -4  11        106.82        109.06         8.12 o                         
  -5  -3  11          7.71          8.39         3.18 o                         
  -4  -3  11        617.55        608.26        21.52 o                         
  -3  -3  11         39.86         40.44         2.51 o                         
  -2  -3  11        844.27        825.24         7.56 o                         
  -1  -3  11         54.96         64.44         3.14 o                         
   0  -3  11       1010.46       1044.77        14.58 o                         
   1  -3  11        262.79        267.97         8.13 o                         
   2  -3  11        583.75        634.95        11.83 o                         
   3  -3  11        750.34        752.07         9.91 o                         
   4  -3  11        206.31        223.46         9.59 o                         
   5  -3  11        254.63        259.60        10.57 o                         
  -5  -2  11        294.57        275.59         9.53 o                         
  -4  -2  11         70.88         57.04         3.65 o                         
  -3  -2  11        360.89        364.47         5.37 o                         
  -2  -2  11          0.66          3.61         1.78 o                         
  -1  -2  11        451.58        449.28         6.68 o                         
   0  -2  11       1141.10       1164.12        15.35 o                         
   1  -2  11        765.42        796.16        12.90 o                         
   2  -2  11        596.33        566.12         8.27 o                         
   3  -2  11        630.68        626.80         9.06 o                         
   4  -2  11        405.14        436.30        12.98 o                         
  -5  -1  11          0.29          9.16         4.49 o                         
  -4  -1  11        680.68        675.63         9.11 o                         
  -3  -1  11         71.63         77.09         3.81 o                         
  -2  -1  11       1029.29       1082.10        28.72 o                         
  -1  -1  11        121.19        115.05         5.71 o                         
   0  -1  11        709.16        715.31         8.63 o                         
   1  -1  11        604.24        588.57         8.26 o                         
   2  -1  11        601.85        639.50        14.34 o                         
   3  -1  11       1200.87       1254.73        19.35 o                         
   4  -1  11         13.61          9.33         5.97 o                         
  -5   0  11        371.35        388.32        11.32 o                         
  -4   0  11         12.98          5.08         3.01 o                         
  -3   0  11        441.10        457.30         7.64 o                         
  -2   0  11         86.52         86.17         5.41 o                         
  -1   0  11        577.02        574.17        11.46 o                         
   0   0  11       1201.58       1195.35        16.71 o                         
   1   0  11        496.64        516.18         7.96 o                         
   2   0  11        804.89        775.35         9.80 o                         
   3   0  11        153.67        155.57         7.93 o                         
   4   0  11        363.21        360.63        11.90 o                         
  -4   1  11        484.77        491.63         8.48 o                         
  -3   1  11         67.86         68.55         5.08 o                         
  -2   1  11        766.24        763.89        13.96 o                         
  -1   1  11        484.45        457.64        10.86 o                         
   0   1  11        406.83        409.07         7.11 o                         
   1   1  11        643.00        645.38         9.72 o                         
   2   1  11        268.45        273.82         6.33 o                         
   3   1  11        631.68        645.72        14.90 o                         
  -4   2  11         15.87         23.56         5.08 o                         
  -3   2  11        286.94        289.92         9.53 o                         
  -2   2  11        179.47        184.35         8.10 o                         
  -1   2  11        358.10        368.63        10.40 o                         
   0   2  11        638.90        633.01        13.11 o                         
   1   2  11         79.55         75.65         4.21 o                         
   2   2  11        329.52        322.80        11.04 o                         
  -3   3  11        178.40        195.97         8.51 o                         
  -2   3  11        150.29        146.74         7.96 o                         
  -1   3  11        330.18        349.01        10.70 o                         
   0   3  11        183.01        177.67         8.10 o                         
   1   3  11        383.65        379.65         7.83 o                         
   2   3  11         31.33         27.74         5.40 o                         
  -2   4  11        141.35        132.65         8.25 o                         
  -1   4  11        100.60        106.52         7.35 o                         
   0   4  11        234.75        258.98         9.80 o                         
  -1  -9  12         11.83          8.60         4.31 o                         
   0  -9  12        174.47        167.82         8.40 o                         
   1  -9  12         14.18         11.10         5.77 o                         
   2  -9  12        570.15        585.64        14.06 o                         
  -2  -8  12        230.33        216.06         9.88 o                         
  -1  -8  12        149.09        145.58         7.29 o                         
   0  -8  12        216.05        206.98         8.63 o                         
   1  -8  12        491.44        502.90        12.65 o                         
   2  -8  12          0.43          5.07         4.38 o                         
   3  -8  12        391.38        396.00        11.59 o                         
  -3  -7  12        172.61        145.44         5.32 o                         
  -2  -7  12         68.40         79.42         7.20 o                         
  -1  -7  12         18.40         21.65         4.97 o                         
   0  -7  12        454.77        476.19        11.61 o                         
   1  -7  12          1.53          3.80         4.67 o                         
   2  -7  12       1064.28       1045.78        17.34 o                         
   3  -7  12          0.23         -0.64         4.07 o                         
   4  -7  12        449.38        448.97        12.52 o                         
  -3  -6  12        279.47        271.10        25.07 o                         
  -2  -6  12        231.65        210.21         5.93 o                         
  -1  -6  12        412.65        396.22        10.22 o                         
   0  -6  12         93.49         94.89         6.17 o                         
   1  -6  12        888.89        891.62        15.25 o                         
   2  -6  12         30.30         32.41         5.59 o                         
   3  -6  12        716.21        757.25        14.87 o                         
   4  -6  12         86.29         76.83         6.23 o                         
  -4  -5  12         63.23         62.55         4.16 o                         
  -3  -5  12        163.54        132.69         9.51 o                         
  -2  -5  12        277.74        277.89         5.87 o                         
  -1  -5  12        129.89        154.89         6.89 o                         
   0  -5  12       1092.70       1151.25        16.64 o                         
   1  -5  12         52.90         53.85         5.37 o                         
   2  -5  12       1714.49       1645.79        20.31 o                         
   3  -5  12        143.57        154.07         7.86 o                         
   4  -5  12        477.06        491.73        12.31 o                         
  -4  -4  12         65.46         52.87         3.87 o                         
  -3  -4  12        317.30        318.20        12.24 o                         
  -2  -4  12        232.96        215.38         4.87 o                         
  -1  -4  12        993.78        998.80        15.19 o                         
   0  -4  12          0.05         -0.55         4.08 o                         
   1  -4  12       1250.23       1267.99        17.28 o                         
   2  -4  12        114.37        116.19         6.66 o                         
   3  -4  12        708.09        725.33        13.96 o                         
   4  -4  12        234.07        245.32        10.17 o                         
  -4  -3  12        121.52        143.39         5.19 o                         
  -3  -3  12         96.89         84.78         3.13 o                         
  -2  -3  12        646.30        626.99         6.93 o                         
  -1  -3  12        216.25        217.98         7.65 o                         
   0  -3  12       1232.98       1229.07        16.62 o                         
   1  -3  12        140.47        151.07         7.03 o                         
   2  -3  12       1277.00       1240.75        17.08 o                         
   3  -3  12        261.32        259.84         6.61 o                         
   4  -3  12        385.69        428.92        13.20 o                         
  -4  -2  12         22.04         21.98         4.99 o                         
  -3  -2  12        309.10        303.64         6.91 o                         
  -2  -2  12          8.54          5.49         2.86 o                         
  -1  -2  12        870.08        826.01        13.92 o                         
   0  -2  12         43.22         45.27         5.12 o                         
   1  -2  12       1173.63       1229.39        14.55 o                         
   2  -2  12        281.75        284.86         6.52 o                         
   3  -2  12        221.82        242.21         6.43 o                         
   4  -2  12        132.26        131.55         8.14 o                         
  -4  -1  12        198.75        208.93         5.58 o                         
  -3  -1  12          1.25          0.51         2.52 o                         
  -2  -1  12        777.49        777.43        29.54 o                         
  -1  -1  12        236.72        236.93         8.41 o                         
   0  -1  12        630.09        639.76         8.73 o                         
   1  -1  12        246.41        238.00         5.98 o                         
   2  -1  12        400.91        415.38         7.77 o                         
   3  -1  12        205.50        199.41         8.94 o                         
  -4   0  12          0.06          8.12         6.65 o                         
  -3   0  12        327.89        333.46        23.47 o                         
  -2   0  12        146.43        161.86         7.38 o                         
  -1   0  12        433.25        429.47        10.73 o                         
   0   0  12        100.90        103.81         4.45 o                         
   1   0  12        682.57        702.39        19.07 o                         
   2   0  12        352.31        357.85         7.47 o                         
   3   0  12         66.31         71.14         6.33 o                         
  -4   1  12        221.18        237.18         8.79 o                         
  -3   1  12         11.67          9.38         4.92 o                         
  -2   1  12        597.60        583.76        12.79 o                         
  -1   1  12        173.96        161.33         7.66 o                         
   0   1  12        196.55        202.17         8.26 o                         
   1   1  12        240.07        237.65        10.23 o                         
   2   1  12        168.79        168.68         5.51 o                         
  -3   2  12        192.15        194.39         8.51 o                         
  -2   2  12        133.17        123.30         7.68 o                         
  -1   2  12        326.31        317.34        10.46 o                         
   0   2  12        141.92        135.39         7.27 o                         
   1   2  12        239.00        246.01        14.43 o                         
  -2   3  12        268.93        263.80        10.11 o                         
  -1   3  12         95.00        106.80         7.54 o                         
   0   3  12         44.93         35.01         5.91 o                         
  -1  -8  13        337.84        342.29        10.49 o                         
   0  -8  13         30.37         26.75         5.79 o                         
   1  -8  13        656.17        657.58        14.72 o                         
   2  -8  13         26.06         19.26         4.89 o                         
  -2  -7  13        159.22        155.60         5.66 o                         
  -1  -7  13         89.45         78.73         6.78 o                         
   0  -7  13        592.99        601.65        13.45 o                         
   1  -7  13         17.22         19.64         5.01 o                         
   2  -7  13        640.21        653.93        14.70 o                         
   3  -7  13         24.26         30.60         5.79 o                         
  -2  -6  13          2.09          5.80         2.78 o                         
  -1  -6  13        669.98        643.24        13.41 o                         
   0  -6  13          5.33          8.35         3.95 o                         
   1  -6  13        820.72        790.64        15.06 o                         
   2  -6  13         14.21         17.12         5.49 o                         
   3  -6  13        403.98        428.08        12.12 o                         
  -3  -5  13         52.79         37.85         3.62 o                         
  -2  -5  13        576.02        553.01        11.26 o                         
  -1  -5  13          0.17          6.41         4.75 o                         
   0  -5  13        861.56        877.58        15.30 o                         
   1  -5  13          0.26          3.59         4.70 o                         
   2  -5  13        869.50        870.37        15.70 o                         
   3  -5  13        172.08        174.57         8.31 o                         
  -3  -4  13        367.76        356.54         5.86 o                         
  -2  -4  13          0.21          8.29         2.76 o                         
  -1  -4  13        836.74        846.73        14.91 o                         
   0  -4  13         13.40         14.32         3.97 o                         
   1  -4  13        775.79        752.32        14.18 o                         
   2  -4  13        177.50        182.70         7.90 o                         
   3  -4  13        362.75        374.37        13.35 o                         
  -3  -3  13         14.16         13.06         3.70 o                         
  -2  -3  13        946.72        961.54        10.88 o                         
  -1  -3  13         25.31         25.75         4.99 o                         
   0  -3  13       1150.66       1132.71        17.00 o                         
   1  -3  13         31.88         33.95         5.11 o                         
   2  -3  13        806.98        825.19        24.11 o                         
   3  -3  13        179.29        176.17         5.81 o                         
  -3  -2  13        556.56        545.31         8.68 o                         
  -2  -2  13          3.91          2.93         3.86 o                         
  -1  -2  13        636.90        612.28        12.82 o                         
   0  -2  13         57.32         58.97         5.78 o                         
   1  -2  13        563.17        562.67         8.99 o                         
   2  -2  13        200.46        208.43         6.14 o                         
   3  -2  13        365.69        360.49        11.98 o                         
  -3  -1  13          1.68          5.75         3.22 o                         
  -2  -1  13        639.93        623.37        13.24 o                         
  -1  -1  13          5.28          9.35         4.00 o                         
   0  -1  13       1071.94       1077.07        29.30 o                         
   1  -1  13        124.69        126.15         4.93 o                         
   2  -1  13        512.63        546.18        10.32 o                         
  -3   0  13        406.24        372.41        10.70 o                         
  -2   0  13          0.11          2.44         4.29 o                         
  -1   0  13        313.28        294.81         9.66 o                         
   0   0  13        126.54        137.68         7.35 o                         
   1   0  13        332.08        320.26         7.12 o                         
   2   0  13        211.00        214.78         5.96 o                         
  -2   1  13        384.20        400.00        11.59 o                         
  -1   1  13         30.90         26.70         4.65 o                         
   0   1  13        463.78        465.90        12.16 o                         
   1   1  13        194.31        192.20         8.36 o                         
  -1  -7  14        118.82        105.32         7.41 o                         
   0  -7  14        353.87        383.63        11.56 o                         
   1  -7  14         15.98         15.76         5.72 o                         
   2  -7  14        326.83        349.33        11.65 o                         
  -1  -6  14        236.66        229.04         9.11 o                         
   0  -6  14        173.59        169.32         8.28 o                         
   1  -6  14        591.07        582.56        13.86 o                         
   2  -6  14          3.68          3.55         5.14 o                         
  -2  -5  14        276.19        270.87        13.73 o                         
  -1  -5  14         92.96         85.12         8.19 o                         
   0  -5  14        396.44        413.29        11.74 o                         
   1  -5  14          0.33          2.47         3.83 o                         
   2  -5  14        308.13        307.32        10.58 o                         
  -2  -4  14          0.97          7.36         4.46 o                         
  -1  -4  14        245.77        245.13         9.26 o                         
   0  -4  14         80.36         74.50         6.10 o                         
   1  -4  14        743.45        739.15        14.77 o                         
   2  -4  14          7.50          3.49         4.56 o                         
  -2  -3  14        265.19        243.24         9.28 o                         
  -1  -3  14          6.86          7.69         3.89 o                         
   0  -3  14        460.06        450.39        11.69 o                         
   1  -3  14         41.28         45.80         5.07 o                         
   2  -3  14        261.09        250.94        16.29 o                         
  -2  -2  14          0.55         -1.20         3.57 o                         
  -1  -2  14        400.98        412.64        11.34 o                         
   0  -2  14         10.54          8.09         3.15 o                         
   1  -2  14        618.42        624.66         9.96 o                         
   2  -2  14         54.27         56.10         9.89 o                         
  -2  -1  14        293.35        301.92        10.32 o                         
  -1  -1  14         24.77         28.71         5.51 o                         
   0  -1  14        474.93        471.81        12.02 o                         
   1  -1  14        102.09         92.17         4.97 o                         
  -1   0  14        326.39        314.88        10.24 o                         
   0   0  14         97.97        105.95         7.37 o                         
   0  -5  15        758.33        791.23        16.45 o                         
   0  -4  15          5.62          4.96         4.95 o                         
   0  -3  15        644.94        597.14        13.95 o                         
                                                                                
